# Supplementary material for: Assembly and Analysis of the Genome Sequence of the Yeast Brettanomyces naardenensis CBS 7540
Source: Microorganisms. 2019 Oct 26;7(11):489. doi: 10.3390/microorganisms7110489 (PMC6921048; doi:10.3390/microorganisms7110489)
Supplement: Supplementary file 1 [file microorganisms-07-00489-s001.zip]

Archive with 6 entries (6 files):
- Supplementary_Materials/Figure_S1.docx
- Supplementary_Materials/Table_S1.txt
- Supplementary_Materials/Table_S2.txt
- Supplementary_Materials/Table_S3.txt
- Supplementary_Materials/Table_S4.txt
- Supplementary_Materials/Table_S5.txt
