# Supplementary material for: Assembly and Analysis of the Genome Sequence of the Yeast Brettanomyces naardenensis CBS 7540
Source: Microorganisms. 2019 Oct 26;7(11):489. doi: 10.3390/microorganisms7110489 (PMC6921048; doi:10.3390/microorganisms7110489)
Supplement: Supplementary file 1 [file microorganisms-07-00489-s001.zip › Supplementary_Materials/Table_S1.txt]

Table S1: Functional Blast2Go annotation of B. naardenensis CBS 7540 genome
DEKNAAT103558	GO:0005488;GO:0060257;GO:0019388;GO:0042149;GO:0034599;GO:0003978;GO:1900429;GO:0001403;GO:0009272
DEKNAAT103474	GO:0035690;GO:0008233
DEKNAAT102417	GO:0044765
DEKNAAT101404	GO:0006351
DEKNAAT100609	GO:0016740
DEKNAAT100525	GO:0044699;GO:0005739
DEKNAAT102661	GO:0042594;GO:0044011;GO:0050794;GO:0051716;GO:0036176;GO:0044182
DEKNAAT101867	GO:0016020
DEKNAAT101783	GO:0015936;GO:0055114;GO:0035690;GO:0016021;GO:0004420;GO:0050661;GO:0008299;GO:0005886;GO:0016126
DEKNAAT100988	GO:0006810
DEKNAAT104899	GO:0016020
DEKNAAT104352	GO:0009405;GO:0009651;GO:0000902;GO:0046583;GO:0015081;GO:0035725;GO:0071435;GO:0044425;GO:0030007;GO:0005886;GO:0015386
DEKNAAT103886	GO:0003682;GO:0003677
DEKNAAT102610	GO:0003743;GO:0006413;GO:0017025;GO:0008270;GO:0006355;GO:0043565;GO:0003700;GO:0006352
DEKNAAT101816	GO:0005886;GO:0044425
DEKNAAT100937	GO:0043231;GO:0044444;GO:0016192
DEKNAAT100853	GO:0004672;GO:0016310
DEKNAAT104848	GO:0004707;GO:0006468;GO:0035690;GO:0034976;GO:0006355;GO:0009266;GO:0005524;GO:0006402;GO:0005737;GO:0005634;GO:0000165
DEKNAAT104764	GO:0003824
DEKNAAT104680	GO:0005643;GO:0005789;GO:0051028;GO:0016192;GO:0012507;GO:0015031
DEKNAAT103751	GO:0004030;GO:0047102;GO:0071470;GO:0046187;GO:0042318;GO:0019482;GO:0005576;GO:0019413;GO:0006567;GO:0008911;GO:0009438;GO:0005622;GO:0009073;GO:0045991;GO:0006067
DEKNAAT100802	GO:0006886
DEKNAAT102179	GO:0005737;GO:0006457;GO:0005524;GO:0051082
DEKNAAT101081	GO:0000786;GO:0003677;GO:0006334;GO:0005634
DEKNAAT100287	GO:0036170;GO:0097316;GO:0036180;GO:0008448;GO:0036171;GO:0009405;GO:0006046;GO:0006043;GO:0009267
DEKNAAT105076	GO:0008152
DEKNAAT100699	GO:0046872;GO:0036180;GO:0004722;GO:0009405;GO:0006470
DEKNAAT101114	GO:0044182;GO:0044011;GO:0006623;GO:0060988;GO:0005525;GO:0006184;GO:0005777;GO:0005741;GO:0030036;GO:0016559;GO:0006897;GO:0045053;GO:0003924
DEKNAAT101030	GO:0046872;GO:0051539;GO:0055114;GO:0048038;GO:0005886;GO:0008137
DEKNAAT103185	GO:0044424;GO:0043227
DEKNAAT101494	GO:0006526;GO:0051287;GO:0003942;GO:0016310;GO:0046983;GO:0003991;GO:0005739;GO:0055114
DEKNAAT105025	GO:0005488;GO:0044763;GO:0030447;GO:0006355;GO:0005634
DEKNAAT104147	GO:0016301;GO:0044237;GO:0000166
DEKNAAT103597	GO:0005737;GO:0008380;GO:0044428;GO:0006397;GO:0006364;GO:0030529
DEKNAAT103134	GO:0030447;GO:0042221;GO:0004672;GO:0044267;GO:1901576;GO:0005488;GO:0044249
DEKNAAT101443	GO:0030447
DEKNAAT100648	GO:0044424;GO:0008238
DEKNAAT100564	GO:0000082;GO:0007124
DEKNAAT104475	GO:0006810;GO:0016020;GO:0005739
DEKNAAT103462	GO:0016491
DEKNAAT100892	GO:0016779
DEKNAAT102405	GO:0016740
DEKNAAT100513	GO:0005886;GO:0016740;GO:0044011;GO:0036267
DEKNAAT101939	GO:0003735;GO:0015935;GO:0006412;GO:0019843
DEKNAAT101855	GO:0009405;GO:0006810;GO:0060257;GO:0006038;GO:0044425;GO:1900429
DEKNAAT102784	GO:0005509
DEKNAAT101771	GO:0031090;GO:0043231;GO:0044444;GO:0008152;GO:0044446
DEKNAAT104887	GO:0006048;GO:0003977
DEKNAAT104424	GO:0009058;GO:0006522
DEKNAAT104340	GO:0005622;GO:0033554;GO:0004601;GO:0051920;GO:0042221
DEKNAAT103958	GO:0000786;GO:0006281;GO:0003677;GO:0006334;GO:0046982;GO:0005634
DEKNAAT102817	GO:0044763;GO:0050896;GO:1900430
DEKNAAT100925	GO:0005730;GO:0032040;GO:0000447;GO:0000480;GO:0000472
DEKNAAT100841	GO:0003899;GO:0006351;GO:0003677;GO:0005634;GO:0008270
DEKNAAT101288	GO:0046872;GO:0016020;GO:0005739;GO:0015031
DEKNAAT100275	GO:0016772
DEKNAAT100191	GO:0006357;GO:0032940;GO:0030448;GO:0071712
DEKNAAT101237	GO:0006541;GO:0003883;GO:0005524;GO:0019856;GO:0044210;GO:0008654
DEKNAAT102167	GO:0005488
DEKNAAT101153	GO:0016787;GO:0030446
DEKNAAT102495	GO:0006110;GO:0006355;GO:0009086;GO:0000103;GO:0046983;GO:0019237;GO:0009303;GO:0000070;GO:0006792;GO:0003700;GO:0000790;GO:0090069
DEKNAAT101482	GO:0016491;GO:0008152
DEKNAAT102032	GO:0019388;GO:0016310;GO:0015757;GO:0004335;GO:0000166
DEKNAAT102579	GO:0005840;GO:0046872;GO:0003735;GO:0006412
DEKNAAT101566	GO:0003824
DEKNAAT104135	GO:0006351
DEKNAAT103669	GO:0016787
DEKNAAT103715	GO:0030529
DEKNAAT103585	GO:0043581
DEKNAAT103122	GO:0043229
DEKNAAT101515	GO:0003676;GO:0044011;GO:0000166
DEKNAAT102444	GO:0006164;GO:1901135;GO:0016757
DEKNAAT101431	GO:0042594;GO:0051704;GO:0007034;GO:0051716;GO:0015031;GO:0044182
DEKNAAT100552	GO:0044424
DEKNAAT101978	GO:0009987;GO:0005488
DEKNAAT104463	GO:0009405;GO:0036244;GO:0005092;GO:0009267;GO:0036178;GO:0036170;GO:0007155;GO:0036180;GO:0007186;GO:0001403
DEKNAAT104219	GO:0005789;GO:0000038;GO:0016491;GO:0055114
DEKNAAT103997	GO:0006796;GO:0016773;GO:0016301;GO:0000166
DEKNAAT103534	GO:0006511
DEKNAAT103450	GO:0016491
DEKNAAT100880	GO:0016491;GO:0008152
DEKNAAT100501	GO:0071704;GO:0016773;GO:0016301;GO:0044237
DEKNAAT102856	GO:0044710;GO:0046872;GO:0016616
DEKNAAT102772	GO:0003935;GO:0009231;GO:0043167;GO:0000166
DEKNAAT100964	GO:0036170;GO:0001402;GO:0005886;GO:0015696;GO:0008519;GO:0006995
DEKNAAT104959	GO:0005750;GO:0006122
DEKNAAT104875	GO:0016740
DEKNAAT104791	GO:0010923
DEKNAAT104412	GO:0003824
DEKNAAT103946	GO:0008422
DEKNAAT102721	GO:0044765
DEKNAAT103014	GO:0043167;GO:0000166;GO:0004812;GO:0006418;GO:0005737
DEKNAAT101192	GO:0005886;GO:0004576
DEKNAAT103296	GO:0005840;GO:0003735;GO:0006412
DEKNAAT100398	GO:0042176;GO:0008054;GO:0032270;GO:0030162;GO:0007096;GO:0005816;GO:0031329
DEKNAAT100019	GO:0016812;GO:0008152
DEKNAAT101225	GO:0035690
DEKNAAT102155	GO:0019509;GO:0005851;GO:0005085;GO:0006446;GO:0046523
DEKNAAT105052	GO:0017089;GO:0005737;GO:0051861;GO:0046836;GO:0009405
DEKNAAT105137	GO:0008270;GO:0016874
DEKNAAT104090	GO:0006351
DEKNAAT104174	GO:0016740
DEKNAAT104304	GO:0016787
DEKNAAT100675	GO:0005975;GO:0006043;GO:0036180;GO:0009405;GO:0006046;GO:0004342
DEKNAAT100591	GO:0004725;GO:0035335
DEKNAAT101309	GO:0009987
DEKNAAT100212	GO:0006473;GO:0008080;GO:0047002;GO:0019528;GO:0019571
DEKNAAT103245	GO:0016491
DEKNAAT100347	GO:0016020
DEKNAAT103161	GO:0005488;GO:0030447;GO:0006355;GO:0046084;GO:0003700
DEKNAAT102567	GO:0005739;GO:0005730;GO:0006295;GO:0046872;GO:0006260;GO:0003677;GO:0034644;GO:0004527;GO:0005654;GO:0000014;GO:0000112
DEKNAAT105001	GO:0005840;GO:0042254
DEKNAAT104258	GO:0005576
DEKNAAT104123	GO:0005737;GO:0042602;GO:0009423;GO:0009073;GO:0004107
DEKNAAT103657	GO:0016787
DEKNAAT103573	GO:0008152;GO:0016491
DEKNAAT100759	GO:0006810
DEKNAAT102895	GO:0005737
DEKNAAT101882	GO:0005515;GO:0030036;GO:0044424
DEKNAAT102516	GO:0036244;GO:0035690;GO:0036168;GO:0005355;GO:0036178;GO:0015758;GO:0045916;GO:0034605;GO:0005887
DEKNAAT102432	GO:0006468;GO:0005956;GO:0004674;GO:0000166
DEKNAAT100624	GO:0016740
DEKNAAT100540	GO:0009987
DEKNAAT103522	GO:0016491
DEKNAAT100952	GO:0016740;GO:0008152
DEKNAAT100708	GO:0043581
DEKNAAT102928	GO:0070887
DEKNAAT101915	GO:0006996;GO:0046872
DEKNAAT102844	GO:0031930;GO:0030950;GO:0006810;GO:0031234;GO:0000139;GO:0031929;GO:0001558;GO:0031505;GO:0031932;GO:0030295;GO:0010008;GO:0045860;GO:0031931
DEKNAAT101831	GO:0006606;GO:0000011;GO:0036180;GO:0030448;GO:0008565;GO:0000324;GO:0005634
DEKNAAT104619	GO:0005488
DEKNAAT103934	GO:1900429;GO:0004620
DEKNAAT100901	GO:0006810
DEKNAAT104812	GO:0004725;GO:0006470;GO:0044424
DEKNAAT100058	GO:0008553
DEKNAAT103002	GO:0005829;GO:0019898;GO:0000421;GO:0000329;GO:0032258;GO:0000422;GO:0033110;GO:0034727;GO:0000407;GO:0000045;GO:0006888
DEKNAAT105091	GO:0009405;GO:0044406;GO:0005829;GO:0006046;GO:0004396;GO:0019318;GO:0005739;GO:0045127;GO:0044117;GO:0006043;GO:0030448;GO:0000166;GO:0044114;GO:0044237;GO:0005634;GO:0044182
DEKNAAT103414	GO:0003723
DEKNAAT101348	GO:1901363;GO:0097159
DEKNAAT103284	GO:0008152;GO:0016746
DEKNAAT101593	GO:0006355;GO:0003700;GO:0003954;GO:0005886
DEKNAAT102227	GO:0006259;GO:0016740;GO:0017111;GO:0000166
DEKNAAT102143	GO:0016310;GO:0004672;GO:0000166
DEKNAAT105040	GO:1901363;GO:0097159
DEKNAAT104297	GO:0043231;GO:0044444
DEKNAAT104162	GO:0009405;GO:0006644;GO:0016787;GO:0016020
DEKNAAT103696	GO:0036170;GO:0036180;GO:0016779;GO:0016020;GO:0009267
DEKNAAT102555	GO:0043565;GO:0006355
DEKNAAT103368	GO:0009405;GO:0006623;GO:0005770;GO:0007038;GO:0000166;GO:0036180
DEKNAAT100663	GO:0016740
DEKNAAT100798	GO:0005829;GO:0005739;GO:0034599;GO:0009051;GO:0004616;GO:0050661
DEKNAAT100200	GO:0005743;GO:0055085;GO:0016021;GO:0005215
DEKNAAT100419	GO:0005093;GO:0015031;GO:0016192
DEKNAAT103233	GO:0016310;GO:0004672;GO:0000166
DEKNAAT102639	GO:0044763
DEKNAAT101626	GO:0009987
DEKNAAT104704	GO:0035690
DEKNAAT104574	GO:0019773;GO:0006511;GO:0005634;GO:0004298
DEKNAAT104490	GO:0044117;GO:0006355;GO:0019740;GO:0003700
DEKNAAT104111	GO:0005840;GO:0003735;GO:0006412
DEKNAAT103645	GO:0016787
DEKNAAT103561	GO:0043581;GO:0006810;GO:0005215
DEKNAAT102420	GO:0030447;GO:0050896
DEKNAAT100612	GO:0019509;GO:0005851;GO:0005085;GO:0045947;GO:0046523
DEKNAAT104986	GO:0004175;GO:0000502;GO:0006508
DEKNAAT104658	GO:0080090;GO:0043231;GO:0031323;GO:0060255;GO:0016310;GO:0006351
DEKNAAT104523	GO:0009303;GO:0045944;GO:0000790;GO:0044212;GO:0090069;GO:0032502
DEKNAAT103729	GO:0003824;GO:0008033
DEKNAAT102916	GO:0016020;GO:0044765;GO:0043581;GO:0022857
DEKNAAT104851	GO:0003723;GO:0005730;GO:0006364;GO:0008026;GO:0005524
DEKNAAT103922	GO:0004478;GO:0046872;GO:0006556;GO:0006730;GO:0009986;GO:0030446;GO:0005524;GO:0005886
DEKNAAT101059	GO:0050896;GO:0030447;GO:0035267;GO:0016740;GO:0016573
DEKNAAT103209	GO:0035690;GO:1900461;GO:0045732;GO:0003700;GO:0044424
DEKNAAT100097	GO:0005885;GO:0035690;GO:0034314
DEKNAAT102266	GO:0005730;GO:0036170;GO:0035690;GO:0036180;GO:0009267
DEKNAAT101252	GO:0007165
DEKNAAT103079	GO:0046872;GO:0008121;GO:0070469;GO:0051537;GO:0005739;GO:0055114
DEKNAAT101387	GO:0044699
DEKNAAT100290	GO:0008152;GO:0008168
DEKNAAT101008	GO:0006139;GO:0016763
DEKNAAT105164	GO:0009405;GO:0006038;GO:0090529;GO:0030428;GO:0004100
DEKNAAT102131	GO:0016491
DEKNAAT101336	GO:0005840;GO:0046872;GO:0003735;GO:0006412
DEKNAAT103272	GO:0050789;GO:0035690;GO:0051082
DEKNAAT102678	GO:0016740
DEKNAAT103402	GO:0051179;GO:0007264;GO:0005622;GO:0005933;GO:0030427;GO:0005525
DEKNAAT101581	GO:0035690;GO:0008526
DEKNAAT101201	GO:0016740
DEKNAAT104369	GO:0009435;GO:0070566
DEKNAAT104285	GO:0044260;GO:0036180;GO:0030479;GO:0052032;GO:0030448;GO:0009986;GO:0031505;GO:0030036;GO:0045761;GO:0035690;GO:0001411;GO:0035267;GO:0001766;GO:0044117;GO:0016568;GO:0009267;GO:0005933;GO:0009405;GO:0036170
DEKNAAT100323	GO:0009063
DEKNAAT101530	GO:0030170;GO:0006563;GO:0035999;GO:0032259;GO:0008168;GO:0004372;GO:0006544;GO:0005739
DEKNAAT103221	GO:0003700;GO:0043565;GO:0030447;GO:0005634;GO:0006355
DEKNAAT102627	GO:0005840;GO:0006412
DEKNAAT101614	GO:0036244;GO:0000139;GO:0036178;GO:0036187;GO:0006493;GO:0009272;GO:0004382
DEKNAAT104318	GO:0008233;GO:0000502;GO:0006200;GO:0006508;GO:0005524;GO:0016887;GO:0030163;GO:0005737
DEKNAAT104234	GO:0030554;GO:0009267;GO:0006355;GO:0005975;GO:0036170;GO:0016310;GO:0016301;GO:0036180;GO:0005634
DEKNAAT100735	GO:0016020
DEKNAAT102955	GO:0016491
DEKNAAT101942	GO:1901363;GO:0017111;GO:0097159
DEKNAAT102871	GO:0016491
DEKNAAT100600	GO:0017070;GO:0005681;GO:0000398;GO:0030623
DEKNAAT104974	GO:0042493;GO:0043231
DEKNAAT104890	GO:0016829
DEKNAAT104646	GO:0005743;GO:0045263;GO:0006754;GO:0015992
DEKNAAT103961	GO:0009086;GO:0035690;GO:0003824
DEKNAAT101098	GO:0009987;GO:0043229;GO:0005737
DEKNAAT101047	GO:0005415;GO:0035690;GO:0005887;GO:0010174;GO:0015238;GO:0015858;GO:0006855
DEKNAAT100169	GO:0005737
DEKNAAT103113	GO:0005750;GO:0005886;GO:0006122
DEKNAAT101291	GO:0009987;GO:0097159;GO:0008152;GO:1901363;GO:0003824
DEKNAAT103609	GO:0007127;GO:0030983;GO:0006259;GO:0044428;GO:0032300
DEKNAAT100118	GO:0016787
DEKNAAT102254	GO:0022402;GO:0051276
DEKNAAT101240	GO:0017111;GO:0044011;GO:0030448;GO:0000166
DEKNAAT103067	GO:0009987
DEKNAAT102170	GO:0005737;GO:0004518
DEKNAAT102389	GO:0006312;GO:0007127;GO:0010605;GO:0034655;GO:0044428;GO:0035822;GO:0000217;GO:0032300;GO:0016887;GO:0032135;GO:0006298;GO:0045934
DEKNAAT101375	GO:0044238;GO:0034645;GO:0010467
DEKNAAT100497	GO:0006042;GO:0035690;GO:0006038;GO:0030448;GO:0004360;GO:0044281;GO:0006487
DEKNAAT105152	GO:0003735;GO:0022627;GO:0006412
DEKNAAT104403	GO:0044710;GO:0005488;GO:0016616
DEKNAAT104029	GO:0009435;GO:0016787
DEKNAAT101324	GO:0045121;GO:0015992;GO:0008553;GO:0016021;GO:0009986;GO:0046872;GO:0006754;GO:0006200;GO:0005886;GO:0005524
DEKNAAT103260	GO:0004004;GO:0003676;GO:0042254;GO:0000166;GO:0005634
DEKNAAT101653	GO:0008237;GO:0000502;GO:0006508
DEKNAAT100362	GO:0046872;GO:0006090;GO:0051287;GO:0016619;GO:0006108;GO:0006520;GO:0005739;GO:0055114
DEKNAAT102582	GO:0005355;GO:0005887;GO:0015758
DEKNAAT102203	GO:0005886
DEKNAAT105101	GO:0005525;GO:0005622;GO:0005886;GO:0007049;GO:0007264;GO:0051301
DEKNAAT104273	GO:0005488
DEKNAAT103672	GO:0005507;GO:0006355;GO:0071468;GO:0003677;GO:0003700;GO:0071280;GO:0005634
DEKNAAT103428	GO:0009277
DEKNAAT101602	GO:0044763;GO:0050794;GO:0044424
DEKNAAT101737	GO:0009405;GO:0009267;GO:1900434;GO:0006875;GO:0007035;GO:0046961;GO:0036180;GO:0015991;GO:0033180
DEKNAAT100858	GO:0035673;GO:0042937;GO:0034775
DEKNAAT104769	GO:0015031
DEKNAAT104685	GO:0005743;GO:0055085;GO:0016021
DEKNAAT104550	GO:0001410;GO:0035690;GO:0036177;GO:0071467;GO:0036187;GO:0044011;GO:0009060;GO:0036180
DEKNAAT104222	GO:0006470;GO:0006974
DEKNAAT103621	GO:0019301;GO:0055114;GO:0003954
DEKNAAT102943	GO:0055085;GO:0015893;GO:0015238;GO:0044464;GO:0015075;GO:0016020
DEKNAAT104962	GO:0003824
DEKNAAT101086	GO:0005488;GO:1900428;GO:0045944
DEKNAAT101035	GO:0006783;GO:0035690;GO:0005739;GO:0003870
DEKNAAT100157	GO:0009987
DEKNAAT103101	GO:0005758;GO:0006825;GO:0044763;GO:0016531
DEKNAAT100073	GO:0044464;GO:0016020
DEKNAAT102293	GO:0005622
DEKNAAT101499	GO:0009277
DEKNAAT103055	GO:0009405;GO:0020012
DEKNAAT100106	GO:0030170;GO:0035690;GO:0008152;GO:0004587
DEKNAAT100022	GO:0016020;GO:0042124;GO:0009277;GO:0031505
DEKNAAT102242	GO:0036170;GO:0036180;GO:0004435;GO:0016021;GO:0009267
DEKNAAT101448	GO:0035690;GO:0000128;GO:0000228;GO:0000122;GO:1900429
DEKNAAT100569	GO:0016829
DEKNAAT100485	GO:0005488;GO:0044710;GO:0016020
DEKNAAT101692	GO:0003867;GO:0009448
DEKNAAT104017	GO:0046872;GO:0008152;GO:0005524;GO:0004775;GO:0004776
DEKNAAT100897	GO:0006506;GO:0008194;GO:1900429;GO:0016020
DEKNAAT104803	GO:0006412;GO:0016874
DEKNAAT104429	GO:0004410;GO:0019878
DEKNAAT104345	GO:0004830;GO:0006436;GO:0005524;GO:0005737
DEKNAAT103795	GO:0016310;GO:0004672
DEKNAAT103879	GO:0044444;GO:0043229;GO:0030529
DEKNAAT101809	GO:0046872;GO:0016868
DEKNAAT103332	GO:0005507;GO:0006825;GO:0005743;GO:0008535;GO:0006878
DEKNAAT102738	GO:0003735;GO:0003723;GO:0015935;GO:0006412
DEKNAAT101725	GO:0006281;GO:0004519;GO:0034644;GO:0030148;GO:0044428
DEKNAAT102982	GO:0016740;GO:0008152
DEKNAAT104673	GO:0009396;GO:0016874
DEKNAAT104757	GO:0003824
DEKNAAT104210	GO:0043231;GO:0044444;GO:0016020
DEKNAAT103744	GO:0055085;GO:0016021;GO:0009452;GO:0016740;GO:0005886
DEKNAAT102931	GO:0016491;GO:0008152
DEKNAAT104102	GO:0032040;GO:0036170;GO:0035690;GO:0036180;GO:0009267
DEKNAAT101107	GO:0036178;GO:0036171;GO:0036180;GO:0070887;GO:2000220;GO:0046983;GO:0003677;GO:1900430;GO:0045944;GO:0048584
DEKNAAT101023	GO:0044424
DEKNAAT100145	GO:0009987
DEKNAAT103308	GO:0005743;GO:0005886;GO:0055085;GO:0016021;GO:0005215
DEKNAAT100061	GO:0008233
DEKNAAT102281	GO:0005840;GO:0042254
DEKNAAT105018	GO:0016435;GO:0005730;GO:0000282;GO:0000056;GO:0005737;GO:0000447;GO:0070476
DEKNAAT103127	GO:0005178;GO:0070051;GO:0006094;GO:0008270;GO:0044406;GO:0042784;GO:0052155;GO:0005576;GO:0030446;GO:0005829;GO:0042132;GO:0009986;GO:0030985;GO:0032119;GO:0008237;GO:0007159;GO:0001411;GO:0072593;GO:0045916
DEKNAAT100010	GO:0005955;GO:0031505;GO:0005509;GO:0000754;GO:0006873
DEKNAAT101436	GO:0003676
DEKNAAT100473	GO:0035690
DEKNAAT102693	GO:0009986;GO:1900430;GO:0031505;GO:0043410;GO:0005576;GO:1900233
DEKNAAT101680	GO:0017111;GO:0000166;GO:0006886
DEKNAAT101899	GO:0016740
DEKNAAT103455	GO:0051668;GO:0016772;GO:0006676;GO:0035690;GO:0009267;GO:0036171;GO:0036187;GO:0036170;GO:0044011;GO:0044114;GO:0036180
DEKNAAT102314	GO:0005488;GO:0042493;GO:0006397;GO:0005634
DEKNAAT101300	GO:0016310;GO:0004672;GO:0000166
DEKNAAT100506	GO:0005840;GO:0042624;GO:0000056;GO:0035690;GO:0006200;GO:0005634;GO:0005524
DEKNAAT100422	GO:0044763;GO:0006259
DEKNAAT102777	GO:0042493;GO:0016779
DEKNAAT101764	GO:0044455;GO:0005525;GO:0005743;GO:0006184;GO:0007005;GO:0003924
DEKNAAT104796	GO:0003676;GO:0000166
DEKNAAT104333	GO:0016787
DEKNAAT103783	GO:0044763;GO:0044424
DEKNAAT103867	GO:0005737;GO:0035690;GO:0005506;GO:0019310;GO:0050113;GO:0055114
DEKNAAT101713	GO:0006783;GO:0016740;GO:0016020
DEKNAAT100918	GO:0006468;GO:0005524;GO:0004674
DEKNAAT100834	GO:0030663;GO:0005886;GO:0030117;GO:0015031
DEKNAAT104661	GO:0000166
DEKNAAT104829	GO:0044238;GO:0044260;GO:0016881;GO:0044424;GO:0006974
DEKNAAT103732	GO:0005737;GO:0005839;GO:0005634;GO:0004298;GO:0051603
DEKNAAT101197	GO:0032791;GO:0006782;GO:0008270;GO:0004655
DEKNAAT101146	GO:0016779
DEKNAAT102076	GO:0016070;GO:0010467
DEKNAAT101062	GO:0046872
DEKNAAT100268	GO:0035690;GO:0016301
DEKNAAT104179	GO:0044011;GO:0008168;GO:0032259
DEKNAAT101390	GO:0005856;GO:0005737;GO:0003779;GO:0008154;GO:0005886
DEKNAAT100596	GO:0003735;GO:0015935;GO:0006412
DEKNAAT102109	GO:0016020;GO:0044464
DEKNAAT102025	GO:0016887;GO:0043167
DEKNAAT101011	GO:0050794
DEKNAAT100133	GO:1900241;GO:0035690;GO:0006357;GO:0008270;GO:0070785;GO:0000981;GO:0005634
DEKNAAT101559	GO:0006810;GO:0044763
DEKNAAT101475	GO:0005634;GO:0006355
DEKNAAT104502	GO:0006623;GO:0000815
DEKNAAT103708	GO:0009086;GO:0008270;GO:0003871;GO:0032259;GO:0009986;GO:0030446;GO:0044416;GO:0034605
DEKNAAT103578	GO:0003824
DEKNAAT103494	GO:0005840;GO:0009986;GO:0003735;GO:0016020;GO:0006412
DEKNAAT101508	GO:0004338;GO:0009986;GO:0046658;GO:0031505;GO:0031589;GO:0050839;GO:0006073;GO:0044011;GO:0005576;GO:0044407
DEKNAAT102437	GO:0008233;GO:0006511;GO:0004221;GO:0009986;GO:0030446
DEKNAAT100629	GO:0000786;GO:0003677;GO:0006334;GO:0046982;GO:0005634
DEKNAAT102353	GO:0005840;GO:0003735;GO:0006412;GO:0019843;GO:0000166
DEKNAAT100545	GO:0032177;GO:0051645;GO:0036171;GO:0036180;GO:0030448;GO:0031521;GO:0030428;GO:0000282;GO:0000142;GO:0008092;GO:0005934;GO:0030011;GO:0016043;GO:0051666;GO:0000131;GO:0009267;GO:0000920;GO:0009405;GO:0036170
DEKNAAT101887	GO:0015883
DEKNAAT104372	GO:0006893;GO:0016236;GO:0005525;GO:0005789;GO:0006184;GO:0007264;GO:0006888;GO:0035690;GO:0003924
DEKNAAT103901	GO:0003824
DEKNAAT103527	GO:0003700;GO:0043565;GO:0008270;GO:0006355
DEKNAAT103443	GO:0016020;GO:0055085;GO:0005215
DEKNAAT102302	GO:0022891;GO:0016021;GO:0055085;GO:0008643
DEKNAAT100410	GO:0005524;GO:0006437;GO:0004831;GO:0005737
DEKNAAT102849	GO:0016787
DEKNAAT101836	GO:0042493
DEKNAAT101752	GO:0016020
DEKNAAT100957	GO:0005840;GO:0003735;GO:0006412
DEKNAAT104321	GO:0005829;GO:0005488;GO:0046394;GO:0006552;GO:0016879;GO:0004485;GO:0006006;GO:0015976;GO:0016787
DEKNAAT102714	GO:0008152;GO:0004659
DEKNAAT101701	GO:0016787
DEKNAAT100822	GO:0005840
DEKNAAT104817	GO:0016301;GO:0005975;GO:0016773;GO:0016310
DEKNAAT104733	GO:0044182;GO:1900189;GO:0006357;GO:0043167;GO:0031505;GO:0043565;GO:0044114;GO:0035690;GO:0005634;GO:0016573;GO:0009405;GO:0010811
DEKNAAT103720	GO:0005743;GO:0045016;GO:0055085;GO:0015095
DEKNAAT102199	GO:0009405;GO:1900435;GO:0035690;GO:0009267;GO:0031981;GO:0042254
DEKNAAT101269	GO:0005730;GO:0000463;GO:0000466;GO:0030687
DEKNAAT103007	GO:0005840;GO:0003735;GO:0005829;GO:0006414
DEKNAAT102148	GO:0048543;GO:0070588;GO:0005262;GO:0031505;GO:0032512;GO:0030448;GO:0071260
DEKNAAT101134	GO:0042407;GO:0031305;GO:0044284
DEKNAAT102064	GO:0003676;GO:0046872
DEKNAAT100256	GO:0005789;GO:0004581
DEKNAAT103200	GO:0010138;GO:0046132;GO:0000166;GO:0016301
DEKNAAT100584	GO:0005886
DEKNAAT100205	GO:0006810;GO:0016020
DEKNAAT100121	GO:0080090;GO:0031323;GO:0044260;GO:0060255
DEKNAAT101547	GO:0009435;GO:0036180;GO:0004497;GO:0005886;GO:0009267;GO:0036170
DEKNAAT101463	GO:0044763;GO:0016740;GO:0005737
DEKNAAT100668	GO:0000166;GO:0004812;GO:0006418;GO:0005737
DEKNAAT104495	GO:0035690;GO:0008559;GO:0005886
DEKNAAT104032	GO:0016740
DEKNAAT103566	GO:0016740
DEKNAAT103482	GO:0016740
DEKNAAT101791	GO:0005737;GO:0006541;GO:0008242;GO:0016740;GO:0006751
DEKNAAT100996	GO:0016301;GO:0016310;GO:0004081
DEKNAAT102425	GO:0006351;GO:0044182;GO:0048518;GO:0070887;GO:0009268;GO:0044424;GO:0003676;GO:0022610;GO:0050794;GO:0033554;GO:0044010
DEKNAAT101412	GO:0005840
DEKNAAT101959	GO:0071280;GO:0046983;GO:0044182;GO:0006796
DEKNAAT101875	GO:0042393;GO:0004402;GO:2000221;GO:0034614;GO:0036166;GO:0005634;GO:0016573;GO:0006281
DEKNAAT104360	GO:0006351
DEKNAAT103894	GO:0001411;GO:0005886
DEKNAAT102837	GO:0000049
DEKNAAT102753	GO:0008152;GO:0005886
DEKNAAT100945	GO:0006810;GO:0044444;GO:0016020
DEKNAAT100861	GO:0005488;GO:0035690;GO:0009267;GO:0006355;GO:0036170;GO:0003700;GO:0036180;GO:0006366
DEKNAAT104772	GO:0003735;GO:0022627;GO:0000028;GO:0006414
DEKNAAT102702	GO:0004617;GO:0051287;GO:0055114
DEKNAAT100810	GO:0055085;GO:0030659;GO:0016021;GO:0000139;GO:0015784;GO:0006486;GO:0030448;GO:0005458;GO:0008643;GO:0005789
DEKNAAT104721	GO:0005840;GO:0003735;GO:0006412
DEKNAAT104008	GO:0016311;GO:0016791
DEKNAAT102187	GO:0016746
DEKNAAT103277	GO:0043234;GO:0015630;GO:0007017;GO:0016043;GO:0044430
DEKNAAT103193	GO:0009088;GO:0051287;GO:0009086;GO:0055114;GO:0009089;GO:0004073;GO:0003942;GO:0009097;GO:0046983;GO:0050661;GO:0005737;GO:0006531
DEKNAAT103407	GO:0072521;GO:0016763;GO:0009116
DEKNAAT100160	GO:0005737;GO:0019773;GO:0030010;GO:0006511;GO:0005576;GO:0005634;GO:0004298
DEKNAAT102599	GO:0005840;GO:0003735;GO:0006412
DEKNAAT101586	GO:0044237;GO:0016740
DEKNAAT101122	GO:0044763;GO:0003824;GO:0044237
DEKNAAT100244	GO:0005840;GO:0046872;GO:0031386;GO:0003735;GO:0016567;GO:0042254;GO:0005576;GO:0005634;GO:0006412
DEKNAAT105033	GO:0005737;GO:0046872;GO:0008235;GO:0004177;GO:0009987;GO:0006508
DEKNAAT104071	GO:0044237
DEKNAAT104201	GO:0016020;GO:0044464
DEKNAAT104155	GO:0035690;GO:0009986;GO:0030446;GO:0046658;GO:0030445;GO:0031505;GO:0005576;GO:0042124
DEKNAAT103600	GO:0035690;GO:0044237;GO:0044710;GO:0009272;GO:0008460
DEKNAAT102380	GO:0046872;GO:0004337;GO:0033384;GO:0006696;GO:0004161;GO:0005783;GO:0045337
DEKNAAT100572	GO:0003729;GO:0035690;GO:0006527;GO:0044011;GO:0006406;GO:0030529;GO:0044428;GO:0006397
DEKNAAT101998	GO:0006424;GO:0005524;GO:0044444;GO:0004818
DEKNAAT103226	GO:0035690;GO:0051726;GO:0034605;GO:0036171
DEKNAAT102548	GO:0006468;GO:0005524;GO:0044011;GO:0004674
DEKNAAT101535	GO:0071704;GO:0006790;GO:0044710;GO:0044238
DEKNAAT101451	GO:0009405;GO:1900233;GO:0006357;GO:0000790;GO:0009267;GO:1900430;GO:0043565;GO:0036170;GO:0036180
DEKNAAT104483	GO:0055114
DEKNAAT104020	GO:0070898;GO:0006281;GO:0032301;GO:0006355;GO:0008301;GO:0043565;GO:0031491;GO:0034724;GO:0051123;GO:0005694;GO:0006338
DEKNAAT103638	GO:0016787
DEKNAAT102413	GO:0004871;GO:0000743;GO:0048017;GO:0005834;GO:0000742;GO:0005525;GO:0007189;GO:0000754;GO:0000753;GO:0000750;GO:0031683;GO:0005768;GO:0001664;GO:0003924;GO:0031684;GO:0071701
DEKNAAT104895	GO:0000166;GO:0030448;GO:0000921;GO:0040023;GO:0005874;GO:0044463;GO:0005819;GO:0008105;GO:0006033;GO:0001410;GO:0043168;GO:0030011;GO:0032168;GO:0000144;GO:0001411;GO:0005937;GO:0070783;GO:0009405
DEKNAAT104979	GO:0009405;GO:0007009;GO:0046872;GO:0016705;GO:0006679
DEKNAAT104516	GO:0006468;GO:0004674;GO:0005524;GO:0006351
DEKNAAT103966	GO:0005737;GO:0046872
DEKNAAT103882	GO:0005840;GO:0003735;GO:0006412
DEKNAAT102825	GO:0043229;GO:0006259;GO:0051276
DEKNAAT101812	GO:0005737;GO:0016788;GO:0019478
DEKNAAT102741	GO:0003824
DEKNAAT100933	GO:0046872;GO:0051539;GO:0004409;GO:0005829;GO:0005739;GO:0019878
DEKNAAT104928	GO:0016805;GO:0006508;GO:0008239;GO:0008235
DEKNAAT103831	GO:0030170;GO:0004795;GO:0006520
DEKNAAT101296	GO:0030433;GO:0044416;GO:0006457;GO:0030260;GO:0000742;GO:0009636;GO:0034099;GO:0005576;GO:0030446;GO:0005829;GO:0009986;GO:0030445;GO:0051082;GO:0042277;GO:0035690;GO:0015833;GO:0034605;GO:0016887;GO:0006200;GO:0005886;GO:0005524;GO:0006986;GO:0031204;GO:0006616;GO:0009405
DEKNAAT100039	GO:0030529
DEKNAAT102091	GO:0046872;GO:0004180;GO:0008237
DEKNAAT100283	GO:0055085;GO:0006865;GO:0016020
DEKNAAT105072	GO:1901363;GO:0097159
DEKNAAT105157	GO:0046933;GO:0015991;GO:0009986;GO:0005754;GO:0015986;GO:0006200;GO:0005886;GO:0005524
DEKNAAT104194	GO:0005886;GO:0016021
DEKNAAT100232	GO:0006810;GO:0005215
DEKNAAT101658	GO:0046872;GO:0008238
DEKNAAT101574	GO:0005743;GO:0016491;GO:0005886
DEKNAAT100695	GO:0000288
DEKNAAT102208	GO:0004402;GO:0006357;GO:0006354;GO:0035267;GO:0016573
DEKNAAT101110	GO:0004030;GO:0047102;GO:0071470;GO:0046187;GO:0042318;GO:0019482;GO:0005576;GO:0019413;GO:0006567;GO:0008911;GO:0009438;GO:0005622;GO:0009073;GO:0045991;GO:0006067
DEKNAAT101329	GO:0009986;GO:0046872;GO:0005743;GO:0030445;GO:0009055;GO:0006099;GO:0051537;GO:0051539;GO:0008177;GO:0051538
DEKNAAT102040	GO:0030448;GO:0035690;GO:0007094
DEKNAAT105021	GO:0004013;GO:0005737;GO:0006730
DEKNAAT104143	GO:0019829;GO:0015078;GO:0044769
DEKNAAT104278	GO:0044763;GO:0042594;GO:0044182
DEKNAAT103677	GO:0071704;GO:0017111;GO:0044237;GO:0007031;GO:0005488
DEKNAAT100644	GO:0006491;GO:0009267;GO:0036170;GO:0036180;GO:0034605;GO:0005794
DEKNAAT100560	GO:0016798
DEKNAAT100779	GO:0016020;GO:0005739
DEKNAAT102999	GO:0035690;GO:0003958;GO:0000097
DEKNAAT101986	GO:0030261;GO:0051179;GO:0007067;GO:0005634
DEKNAAT101607	GO:0005840;GO:0003735;GO:0006412
DEKNAAT102536	GO:0006413;GO:0005525;GO:0005743;GO:0006184;GO:0003743;GO:0043022;GO:0045727;GO:0005761;GO:0003924
DEKNAAT104555	GO:0006351
DEKNAAT103626	GO:0004736;GO:0006094;GO:0046872;GO:0003677;GO:0005524;GO:0004075
DEKNAAT101851	GO:0008152;GO:0008237;GO:0004180
DEKNAAT102780	GO:0004799;GO:0032259;GO:0006235;GO:0006231
DEKNAAT100972	GO:0004739;GO:0006096;GO:0005739;GO:0055114
DEKNAAT104639	GO:0015171;GO:0055085;GO:0006865;GO:0016020
DEKNAAT103954	GO:0005524;GO:0016740;GO:0002143;GO:0005829;GO:0000049;GO:0032447
DEKNAAT102813	GO:0005840;GO:0003735;GO:0006412
DEKNAAT101800	GO:0070887;GO:0008270;GO:0006355;GO:0043565;GO:0003700
DEKNAAT100921	GO:0003677;GO:0004003;GO:0005524;GO:0006289
DEKNAAT104832	GO:0016491;GO:0044425;GO:0005739
DEKNAAT102298	GO:0044763;GO:0042645
DEKNAAT102247	GO:0036178;GO:0006623;GO:0000815;GO:0031505;GO:0045324;GO:0071467;GO:0016485;GO:0071285;GO:0007165;GO:0035690;GO:0045893;GO:0009405
DEKNAAT100271	GO:0006260;GO:0000166
DEKNAAT105060	GO:0005886;GO:0030447;GO:0032259;GO:0009405;GO:0008168;GO:0006679
DEKNAAT104182	GO:0044763;GO:0044424;GO:0050896
DEKNAAT100220	GO:0046872
DEKNAAT100439	GO:0007265;GO:0006267;GO:0001402;GO:0050815;GO:1900445;GO:0051436;GO:0005977;GO:1900442;GO:0030437;GO:0007124;GO:0034221;GO:0009986;GO:0019904;GO:0000077;GO:0030445;GO:0001410;GO:0003688;GO:0034605;GO:0006270;GO:0005886;GO:0006109;GO:0005634;GO:0036244;GO:0009405;GO:0036168
DEKNAAT102659	GO:0006367;GO:0005672
DEKNAAT100355	GO:0070509;GO:0005886
DEKNAAT102575	GO:0003899;GO:0003723;GO:0005665;GO:0042493;GO:0006366
DEKNAAT104594	GO:0006259;GO:0008023;GO:0006368;GO:0032784;GO:0006974
DEKNAAT104131	GO:0005840;GO:0003735;GO:0006412
DEKNAAT104266	GO:0006996;GO:0006259;GO:0030983
DEKNAAT103711	GO:0044424
DEKNAAT103581	GO:0043605;GO:0009450;GO:0006540;GO:0003867
DEKNAAT102987	GO:0044710
DEKNAAT101974	GO:0006810
DEKNAAT102608	GO:0036180;GO:0097237;GO:0031505;GO:0006078;GO:0044464
DEKNAAT100304	GO:0044763;GO:0005874
DEKNAAT101511	GO:0009987;GO:0016740
DEKNAAT104215	GO:0030036;GO:0016308;GO:0036267;GO:0006796;GO:0007165;GO:0030427;GO:0005886
DEKNAAT103530	GO:0097159;GO:1901363
DEKNAAT100716	GO:0009405;GO:0006097;GO:0042850;GO:0032115;GO:0050085;GO:0006635;GO:0047002;GO:0019528;GO:0019571
DEKNAAT102936	GO:0016020;GO:0055085;GO:0005215
DEKNAAT101923	GO:0008168;GO:0032259
DEKNAAT104955	GO:0015171;GO:0055085;GO:0006865;GO:0016020
DEKNAAT103942	GO:0005524;GO:0016776;GO:0019201;GO:0046939
DEKNAAT102801	GO:0055114;GO:0005886;GO:0008137
DEKNAAT104820	GO:0008289
DEKNAAT101079	GO:0097159;GO:1901363
DEKNAAT104107	GO:0071266;GO:0004121
DEKNAAT101028	GO:0005840;GO:0003735;GO:0006412
DEKNAAT100066	GO:0016798
DEKNAAT102286	GO:0016020;GO:0006810
DEKNAAT103292	GO:0009986;GO:0005488
DEKNAAT100015	GO:0050789;GO:0036180;GO:0006351
DEKNAAT102235	GO:0005488;GO:0009987
DEKNAAT101221	GO:0036178;GO:0044011;GO:0036180;GO:0030448;GO:0004693;GO:0005956;GO:0097316;GO:0051301;GO:0004694;GO:0000079;GO:0007067;GO:0008652;GO:0035690;GO:0000082;GO:1900439;GO:0005886;GO:0005524;GO:0000086;GO:0036244;GO:0019912
DEKNAAT103048	GO:0035690;GO:0004482;GO:0036265;GO:0006370
DEKNAAT101356	GO:0016491
DEKNAAT100478	GO:0005840;GO:0003735;GO:0006412
DEKNAAT101685	GO:0005622;GO:0004126;GO:0034599;GO:0009972;GO:0015036
DEKNAAT100394	GO:0016020
DEKNAAT105133	GO:0009267;GO:0036180;GO:0036170
DEKNAAT104389	GO:0006810;GO:0005886;GO:0016021
DEKNAAT104300	GO:0044416;GO:0006099;GO:0051539;GO:0003994;GO:0052633
DEKNAAT103918	GO:0003723;GO:0032991;GO:0007049;GO:0000398;GO:0048522
DEKNAAT102319	GO:0019441;GO:0034354;GO:0036171;GO:0004833
DEKNAAT102647	GO:0044464;GO:0005096;GO:0007165;GO:0043547
DEKNAAT101634	GO:0030833;GO:0005856;GO:0009267;GO:0036170;GO:0005515;GO:0036180
DEKNAAT100671	GO:0016192;GO:0030126;GO:0016779;GO:0035690;GO:0097159;GO:1901363;GO:0006886;GO:0005198
DEKNAAT104582	GO:0004019;GO:0044208;GO:0046872;GO:0005737;GO:0005525
DEKNAAT104338	GO:0044444;GO:0030529;GO:0043229
DEKNAAT103788	GO:0016020;GO:0043581;GO:0006810
DEKNAAT103653	GO:0009987
DEKNAAT101718	GO:0012505;GO:0005794;GO:0005886;GO:0031090;GO:0016192;GO:0005783;GO:0044425;GO:0044446
DEKNAAT100839	GO:0071704;GO:0035690;GO:0008081;GO:0044710;GO:0044238
DEKNAAT104994	GO:0005622
DEKNAAT104666	GO:0035556;GO:0016020
DEKNAAT103981	GO:0055085;GO:0016021
DEKNAAT103737	GO:0003735;GO:0003723;GO:0015934;GO:0006412
DEKNAAT100704	GO:0017183;GO:0005737;GO:0004164;GO:0032259
DEKNAAT102924	GO:0010106;GO:0015686;GO:0055085;GO:0016021
DEKNAAT101911	GO:0003676;GO:0044424
DEKNAAT101067	GO:0046872;GO:0044763;GO:0030001
DEKNAAT103217	GO:0044409;GO:0000122;GO:1900461;GO:0030448;GO:0044406;GO:1900445;GO:0000902;GO:0097316;GO:1900436;GO:1900442;GO:0020012;GO:0043565;GO:0001410;GO:0044114;GO:0045595;GO:0000083;GO:0035690;GO:1900439;GO:0003700;GO:0000790;GO:1900231;GO:0044117;GO:0016477;GO:0009267;GO:0036187;GO:0036244;GO:0043689;GO:0009405;GO:1900241;GO:0010811
DEKNAAT100189	GO:0005488;GO:0006351
DEKNAAT100054	GO:0030985;GO:0044409;GO:0030445;GO:0000015;GO:0009986;GO:0030446;GO:0044416;GO:0000287;GO:0006096;GO:0036180;GO:0006094;GO:0005576;GO:0004634;GO:0005886
DEKNAAT101260	GO:0016746
DEKNAAT101395	GO:0006811
DEKNAAT104049	GO:0007264;GO:0006184;GO:0003924;GO:0016020;GO:0005525
DEKNAAT103499	GO:0004629;GO:0030447;GO:0044424
DEKNAAT103280	GO:0016874
DEKNAAT103036	GO:0005840;GO:0003735;GO:0006412;GO:0019843
DEKNAAT100466	GO:0004553;GO:0009986;GO:0030446;GO:0046658;GO:0030445;GO:0031505;GO:0009405;GO:0042124
DEKNAAT102686	GO:0016491;GO:0006520
DEKNAAT103692	GO:0016740
DEKNAAT103906	GO:0090304;GO:0034645
DEKNAAT103448	GO:0070887;GO:0005488;GO:0044260;GO:0033554;GO:0090304
DEKNAAT102307	GO:0016787;GO:0003676;GO:0046872
DEKNAAT100415	GO:0004750;GO:0046872;GO:0006098
DEKNAAT101622	GO:0003899;GO:0006351;GO:0003677;GO:0005634;GO:0008270
DEKNAAT100794	GO:0097159;GO:1901363
DEKNAAT104789	GO:0003899;GO:0009267;GO:0046872;GO:0005665;GO:0003677;GO:0036170;GO:0036180;GO:0006366
DEKNAAT104700	GO:0036180;GO:0000166;GO:0008559;GO:0035690;GO:0005886;GO:0009267;GO:0036170
DEKNAAT101706	GO:0071840
DEKNAAT100827	GO:0050660;GO:0002943;GO:0017150;GO:0055114
DEKNAAT101950	GO:0016021;GO:0005886;GO:0055085
DEKNAAT103725	GO:0000278;GO:0022402
DEKNAAT102912	GO:0006810;GO:0005215
DEKNAAT101139	GO:0071467;GO:0051704;GO:0048518;GO:0044550;GO:0044182
DEKNAAT102069	GO:0071704;GO:0051716;GO:0080090;GO:0042221;GO:0009268;GO:0031323;GO:0003676;GO:0046872;GO:1900429;GO:0048585
DEKNAAT103205	GO:0004558;GO:0052559;GO:0016160;GO:0005982;GO:0044011;GO:0051278;GO:0005788;GO:0016052;GO:0046527;GO:0005576;GO:0005886;GO:0044182
DEKNAAT104088	GO:0016881;GO:0005783;GO:0044425;GO:0000166
DEKNAAT103617	GO:0005730;GO:0042254;GO:0030684
DEKNAAT101004	GO:0003676;GO:0046872
DEKNAAT105160	GO:0003824
DEKNAAT104037	GO:0055085
DEKNAAT102211	GO:0006784;GO:0005886;GO:0016627;GO:0005739;GO:0055114
DEKNAAT101417	GO:0004105;GO:0006657
DEKNAAT102346	GO:1901363;GO:0097159
DEKNAAT100538	GO:0048037;GO:0004724
DEKNAAT100454	GO:0009986;GO:0030446;GO:0008654;GO:0004512;GO:0006021
DEKNAAT102674	GO:0030476;GO:0032258;GO:0034314;GO:0000001;GO:0005885;GO:0051654;GO:0016887;GO:0006200;GO:0005524;GO:0005739
DEKNAAT100370	GO:0044416;GO:0046872;GO:0006099;GO:0051539;GO:0003994;GO:0005829;GO:0005739;GO:0052633
DEKNAAT102590	GO:0015886;GO:0031410
DEKNAAT104449	GO:0016301;GO:0008152
DEKNAAT104281	GO:0006633;GO:0055114;GO:0035690;GO:0004318;GO:0004314;GO:0004317;GO:0004313;GO:0005835
DEKNAAT103899	GO:0005488;GO:0007015;GO:0006897;GO:0030479;GO:0030011;GO:0009847
DEKNAAT103810	GO:0008026;GO:0003723;GO:0005524;GO:0006364;GO:0005634
DEKNAAT103436	GO:0004672
DEKNAAT100403	GO:0006783;GO:0004418;GO:0009405
DEKNAAT101829	GO:0016874
DEKNAAT103352	GO:0009405;GO:0004707;GO:0006468;GO:0060257;GO:0071467;GO:1900430;GO:1900742;GO:0000165
DEKNAAT101745	GO:0006364;GO:0044424
DEKNAAT100866	GO:0003743;GO:0006413;GO:0006289;GO:0032508;GO:0004003;GO:0003677;GO:0005524;GO:0005634
DEKNAAT104693	GO:0005525;GO:0006184;GO:0003743;GO:0043022;GO:0006446;GO:0003924;GO:0022627;GO:0005739
DEKNAAT104230	GO:0050661;GO:0016616;GO:0055114
DEKNAAT103764	GO:1900461;GO:0007155;GO:0004045;GO:0044406;GO:0043565;GO:0000747;GO:0003700;GO:0000790;GO:1900231;GO:1900241
DEKNAAT102707	GO:0005654;GO:0005525;GO:0006184;GO:0000055;GO:0005730;GO:0003924;GO:0030687
DEKNAAT100815	GO:0005488
DEKNAAT104726	GO:0042594;GO:0007264;GO:0005085;GO:0044464;GO:0044182
DEKNAAT105089	GO:0009405;GO:0004707;GO:0006468;GO:0060257;GO:0071467;GO:0008353;GO:1900430;GO:0005524;GO:1900742;GO:0000165
DEKNAAT103198	GO:0044763;GO:0000166;GO:0046128;GO:0006400;GO:0005622
DEKNAAT105038	GO:0005759;GO:0004022;GO:0008270;GO:0005829;GO:0055114
DEKNAAT103147	GO:0032259;GO:0008168
DEKNAAT102250	GO:0044699
DEKNAAT103063	GO:0000139;GO:0006810;GO:0031410
DEKNAAT101456	GO:0016491
DEKNAAT104488	GO:0016020
DEKNAAT102418	GO:0034644;GO:0016567;GO:0030447;GO:0004842;GO:0006974
DEKNAAT100442	GO:0005885;GO:0000147;GO:0034314;GO:0005198
DEKNAAT103391	GO:0005737;GO:0009298;GO:0019307;GO:0004615
DEKNAAT101784	GO:0004672;GO:0044260;GO:0097159;GO:0006796;GO:0006139;GO:1901363;GO:1900439
DEKNAAT104353	GO:0046583;GO:0071435;GO:0030007;GO:0005886;GO:0015386
DEKNAAT103887	GO:0009987;GO:0004691
DEKNAAT103424	GO:0019438;GO:0006546;GO:1901362;GO:0018130;GO:0044271;GO:0006139;GO:0003824;GO:1901566
DEKNAAT102611	GO:0003824
DEKNAAT101817	GO:0043234;GO:0006611;GO:0043232;GO:0044446;GO:0005049
DEKNAAT101733	GO:0016491
DEKNAAT100854	GO:0035690
DEKNAAT100770	GO:0005829
DEKNAAT104765	GO:0035690
DEKNAAT104681	GO:0044763;GO:0031325;GO:0010605;GO:0006357;GO:0016853;GO:0010604;GO:0005622;GO:0031324;GO:0031399
DEKNAAT103836	GO:0004601
DEKNAAT103752	GO:0006665;GO:0042284
DEKNAAT100803	GO:0070461;GO:0006355;GO:0016573;GO:0004402
DEKNAAT104714	GO:0009987;GO:0044699;GO:0003677
DEKNAAT104630	GO:0004519;GO:0005739;GO:0097159;GO:0006316;GO:1901363;GO:0016020
DEKNAAT101082	GO:0044765;GO:0008324;GO:0016020
DEKNAAT100288	GO:0016788
DEKNAAT101166	GO:0005507;GO:0019430;GO:0004784;GO:0005634;GO:0005829;GO:0008270;GO:0005739;GO:0055114
DEKNAAT101495	GO:0005829;GO:0008152
DEKNAAT101115	GO:0006810;GO:0016020
DEKNAAT102045	GO:0003678;GO:0044763;GO:0006259;GO:0097159;GO:1901363
DEKNAAT100153	GO:0035690;GO:0043936;GO:0070370;GO:0005886
DEKNAAT103186	GO:0006810;GO:0005886;GO:0016021
DEKNAAT105026	GO:0006596;GO:0004586
DEKNAAT104148	GO:0005730;GO:0005732
DEKNAAT100481	GO:0015992;GO:0019829;GO:0015078;GO:0006754;GO:0045261;GO:0044769;GO:0005739
DEKNAAT100102	GO:0046658
DEKNAAT101528	GO:0016787
DEKNAAT101444	GO:0005622
DEKNAAT100649	GO:0005737;GO:0008233;GO:0030163;GO:0005524;GO:0000502;GO:0017111;GO:0006508
DEKNAAT104606	GO:0009987
DEKNAAT104476	GO:0033217;GO:0003677;GO:0005634
DEKNAAT104392	GO:0016491;GO:0009082;GO:0009067
DEKNAAT104013	GO:0097159;GO:1901363
DEKNAAT103463	GO:0055085;GO:0016021
DEKNAAT102785	GO:0043044;GO:0003677;GO:0005524;GO:0031491;GO:0004386;GO:0005634
DEKNAAT101772	GO:0003333;GO:0015171;GO:0016021
DEKNAAT100977	GO:1900241;GO:0035690;GO:0006357;GO:0008270;GO:0070785;GO:0000981;GO:0005634
DEKNAAT102322	GO:0044763;GO:0044182;GO:0080090;GO:1901362;GO:0031326
DEKNAAT100514	GO:0016740
DEKNAAT100430	GO:0003899;GO:0006351;GO:0003677;GO:0005634;GO:0008270
DEKNAAT102650	GO:0031098;GO:1900461;GO:0004708;GO:0071474;GO:0004713;GO:1900436;GO:0031505;GO:0004674;GO:0035690;GO:0071507;GO:0005524;GO:0009267;GO:0000187
DEKNAAT104888	GO:0009405;GO:0030447;GO:0006370;GO:0006679;GO:0004484;GO:0008120
DEKNAAT103875	GO:0005829;GO:0006662;GO:0045454;GO:0004126;GO:0009055;GO:0034599;GO:0009972;GO:1900429;GO:0005634;GO:0015035
DEKNAAT102734	GO:0016020
DEKNAAT100926	GO:0006810;GO:0016020
DEKNAAT100842	GO:0036092;GO:0005942;GO:0016303;GO:0036180;GO:0043231;GO:0071470;GO:0007034;GO:0004672;GO:0030473;GO:0007033;GO:0006468;GO:0048015;GO:0006897;GO:0035690;GO:0006914;GO:0006624;GO:0000280;GO:0005524;GO:0009267;GO:0009405;GO:0046854;GO:0036170
DEKNAAT103740	GO:0043231;GO:0044444;GO:0016020
DEKNAAT101070	GO:0005622
DEKNAAT100192	GO:0044763
DEKNAAT102168	GO:0046872;GO:0004076;GO:0051537;GO:0051539;GO:0009102
DEKNAAT105065	GO:0003993;GO:0016310;GO:0043167;GO:0000828
DEKNAAT103090	GO:0016757
DEKNAAT103174	GO:0044424
DEKNAAT101567	GO:0036178;GO:0036180;GO:0016020;GO:0031505;GO:1902047;GO:0035690;GO:0015185;GO:0006078;GO:0009267;GO:0015812;GO:0015203;GO:0036244;GO:0036170
DEKNAAT103304	GO:0005737;GO:0006044
DEKNAAT102117	GO:0016491
DEKNAAT101103	GO:0009405;GO:0016192;GO:0044763;GO:0005543;GO:0044765;GO:0044011
DEKNAAT100225	GO:1901363;GO:0097159;GO:0065007;GO:0006281
DEKNAAT100141	GO:0009405;GO:0036244;GO:0035690;GO:0035269;GO:0009267;GO:0044117;GO:0036178;GO:0031505;GO:0045861;GO:0036170;GO:0044011;GO:0044425;GO:0036180;GO:0000030;GO:0005886;GO:0031589
DEKNAAT105014	GO:0003983;GO:0016539;GO:0006078;GO:0006011;GO:0005992;GO:0005737;GO:0005978
DEKNAAT104599	GO:0044763;GO:0016972
DEKNAAT104136	GO:0071704;GO:0044237;GO:0044238
DEKNAAT103716	GO:0050660;GO:0036180;GO:0045454;GO:0006520;GO:0004148;GO:0005739;GO:0055114
DEKNAAT103586	GO:0008270;GO:0008108;GO:0006012
DEKNAAT102361	GO:0042393;GO:0030466;GO:0006337;GO:0006335;GO:0043618;GO:0006336;GO:0043486;GO:0035066;GO:0005634;GO:0006348
DEKNAAT100553	GO:0036170;GO:0036180;GO:0009267
DEKNAAT103123	GO:0006357;GO:0030015
DEKNAAT100637	GO:0016020
DEKNAAT104464	GO:0017111
DEKNAAT103998	GO:0030473;GO:0005868;GO:0001411
DEKNAAT102773	GO:0047066;GO:0004602;GO:0055114;GO:0034599
DEKNAAT101760	GO:0009987
DEKNAAT100965	GO:0016874
DEKNAAT100881	GO:0022610;GO:0009987
DEKNAAT102310	GO:0016301
DEKNAAT100502	GO:0005488;GO:0006979;GO:0043581;GO:0004601;GO:0005739
DEKNAAT101928	GO:0036244;GO:0006468;GO:0035690;GO:1900233;GO:0004674;GO:0007163;GO:0009267;GO:0036178;GO:0031505;GO:0000920;GO:0005524;GO:0036170;GO:0036180
DEKNAAT104413	GO:0006470;GO:0003869;GO:0048037;GO:0004724
DEKNAAT103947	GO:0005886
DEKNAAT102806	GO:0005355;GO:0005887;GO:0015295;GO:0015992;GO:0015758;GO:0015793
DEKNAAT100830	GO:0016813;GO:0046872;GO:0006525;GO:0044424
DEKNAAT104825	GO:0004043;GO:0016020;GO:0019878
DEKNAAT101193	GO:0005758;GO:0044699
DEKNAAT102156	GO:0009405;GO:0044406;GO:0016477;GO:0005829;GO:0046107;GO:0044205;GO:0046109;GO:0004590;GO:0006207;GO:0044182
DEKNAAT102072	GO:0006810;GO:0044424
DEKNAAT100264	GO:0000159;GO:0007165;GO:0008601
DEKNAAT103297	GO:0005488
DEKNAAT100180	GO:0071704;GO:0006796;GO:0016301
DEKNAAT101226	GO:0003684;GO:0003690;GO:0036166;GO:0006200;GO:0000724;GO:0005524;GO:0000150;GO:0003697;GO:0008094;GO:1900429
DEKNAAT104175	GO:0016591;GO:0006355;GO:0000079;GO:0031505;GO:0019901
DEKNAAT103162	GO:0016192;GO:0044765;GO:0046907
DEKNAAT102568	GO:0005737;GO:0046872;GO:0016798;GO:0005991
DEKNAAT101555	GO:0016798;GO:0008152
DEKNAAT101471	GO:0044260;GO:0044238
DEKNAAT102105	GO:0016813
DEKNAAT100213	GO:0044424
DEKNAAT103246	GO:0005886
DEKNAAT101639	GO:0003899;GO:0006351;GO:0003677
DEKNAAT104124	GO:0006812
DEKNAAT104259	GO:0009987
DEKNAAT104040	GO:0006810;GO:0005215
DEKNAAT103704	GO:0006260;GO:0016740
DEKNAAT103658	GO:0008652;GO:0016853
DEKNAAT103490	GO:0005975;GO:0016757;GO:0016787
DEKNAAT100541	GO:0006351;GO:0005694
DEKNAAT101967	GO:0008652;GO:0016301
DEKNAAT102896	GO:0055085;GO:0071281;GO:0016021;GO:0010106;GO:1900554;GO:0015686
DEKNAAT102517	GO:0048500;GO:0008312;GO:0006184;GO:0003924;GO:0006614;GO:0005525
DEKNAAT101504	GO:0016763;GO:0019363
DEKNAAT102433	GO:0016021;GO:0005741;GO:0007005;GO:0044455
DEKNAAT101420	GO:0016757;GO:0004133;GO:0044723;GO:0005977;GO:0044424
DEKNAAT104999	GO:0016491
DEKNAAT103986	GO:0055114;GO:0033743
DEKNAAT102761	GO:0009267;GO:0046872;GO:0006355;GO:0003677;GO:0036170;GO:0036180;GO:0044424;GO:0006366
DEKNAAT100709	GO:0042773;GO:0016020;GO:0009055;GO:0051536;GO:0008137
DEKNAAT100902	GO:0006810;GO:0005215
DEKNAAT104813	GO:0006493;GO:0035690;GO:0036178;GO:0005886;GO:0044011;GO:0004169
DEKNAAT102279	GO:0016853
DEKNAAT101265	GO:1900428;GO:0044765;GO:0044403;GO:0032502;GO:0015031;GO:0009607;GO:0051649
DEKNAAT103003	GO:0005829;GO:0008270;GO:0005739;GO:0009986;GO:0030446;GO:0044416;GO:0005515;GO:0006096;GO:0006094;GO:0004332;GO:0005886
DEKNAAT101181	GO:0016787
DEKNAAT105177	GO:0003824
DEKNAAT103415	GO:0016874
DEKNAAT102144	GO:0016787
DEKNAAT100252	GO:0006284;GO:0016787;GO:0003906
DEKNAAT103285	GO:0006413;GO:0005850;GO:0003743
DEKNAAT100387	GO:0046872;GO:0050464;GO:0006777;GO:0051539;GO:0019008
DEKNAAT101214	GO:0070887;GO:0036177;GO:0007034;GO:0016482;GO:0015031
DEKNAAT105126	GO:0017111
DEKNAAT104163	GO:0005975;GO:0003824;GO:0006807
DEKNAAT103697	GO:0016310;GO:0004672
DEKNAAT103234	GO:0004822;GO:0002161;GO:0006428;GO:0006450;GO:0005524;GO:0005737
DEKNAAT101627	GO:0000160;GO:0016740
DEKNAAT100336	GO:0044763;GO:0044444;GO:0016043;GO:0006914;GO:0015031;GO:0016020
DEKNAAT102556	GO:0008603;GO:0000166;GO:0016310;GO:0008104;GO:0007165;GO:0034605;GO:1900444;GO:1900435;GO:0005634;GO:0009267
DEKNAAT103369	GO:0004518;GO:0090304
DEKNAAT102472	GO:0004746;GO:0009231;GO:0016491;GO:0055114
DEKNAAT100664	GO:0016779
DEKNAAT100799	GO:0044267;GO:0016853
DEKNAAT104705	GO:0006413;GO:0006352;GO:0003743;GO:0046982
DEKNAAT104575	GO:0006094;GO:0004347;GO:0006096;GO:0005829
DEKNAAT104491	GO:0003677
DEKNAAT104112	GO:0009987;GO:0042594;GO:0044182
DEKNAAT103646	GO:0032259;GO:0009987
DEKNAAT103562	GO:0015848;GO:0009267;GO:0071248;GO:0015606;GO:0036170;GO:0036180;GO:0051454;GO:0016020
DEKNAAT100613	GO:0003676;GO:0042254;GO:0000166;GO:0004386;GO:0005634
DEKNAAT100748	GO:0015078;GO:0016021;GO:0033179;GO:0046916;GO:0015991;GO:0016787
DEKNAAT102968	GO:0009405;GO:0016829;GO:0000413;GO:0006457;GO:0046872;GO:0016884;GO:0019740;GO:0071469;GO:0003755;GO:0004847;GO:0005524;GO:0004039;GO:0004075;GO:0004485;GO:0043419
DEKNAAT101871	GO:0016772
DEKNAAT102505	GO:0008152
DEKNAAT104987	GO:0071280
DEKNAAT104659	GO:0016787
DEKNAAT104524	GO:0044424;GO:0051649
DEKNAAT103974	GO:0003676;GO:0000166
DEKNAAT103890	GO:0033554;GO:0030447
DEKNAAT101904	GO:0003333;GO:0015171;GO:0016021
DEKNAAT104852	GO:0003746;GO:0000993;GO:0034401;GO:0006414;GO:0008023;GO:0006368
DEKNAAT103923	GO:0043967;GO:0010485;GO:0006357;GO:0046872;GO:0035267;GO:0044182
DEKNAAT100098	GO:0016310;GO:0004672;GO:0043168;GO:0000166
DEKNAAT104004	GO:0044699
DEKNAAT100047	GO:0004774;GO:0008152
DEKNAAT102183	GO:0030674;GO:0043332;GO:0051017;GO:0051015;GO:0030479;GO:0052735;GO:0005884;GO:0030488;GO:0032432
DEKNAAT101388	GO:0016491;GO:0008152
DEKNAAT100291	GO:0035690;GO:0009058;GO:0016746;GO:0017059;GO:0006665
DEKNAAT103029	GO:0055114;GO:0004488;GO:0009396;GO:0004477;GO:0006546;GO:0005524;GO:0004329
DEKNAAT102132	GO:0044444;GO:0043229;GO:0030529
DEKNAAT100459	GO:0009987
DEKNAAT103273	GO:1901363;GO:0097159;GO:0003824
DEKNAAT102679	GO:0003735;GO:0006407;GO:0022627;GO:0006412
DEKNAAT101666	GO:0009405;GO:0040010;GO:0044763;GO:0016311;GO:0036180;GO:0004721
DEKNAAT103403	GO:0006470
DEKNAAT100375	GO:0005737
DEKNAAT102595	GO:0015848;GO:0015833;GO:0015238;GO:0005886;GO:0006855;GO:0015903
DEKNAAT101582	GO:0005886;GO:0016310;GO:0004672;GO:0000166
DEKNAAT103685	GO:0005829;GO:0036244;GO:0036178;GO:0016740;GO:0036180
DEKNAAT103815	GO:0016787
DEKNAAT100408	GO:0016881
DEKNAAT102628	GO:0042493
DEKNAAT100324	GO:0032040
DEKNAAT103357	GO:0035690
DEKNAAT100787	GO:0006572;GO:0016491;GO:0042438
DEKNAAT101994	GO:0044424
DEKNAAT104698	GO:0005741;GO:0044425;GO:0007005
DEKNAAT104235	GO:0003735;GO:0022627;GO:0006414;GO:0000462
DEKNAAT103769	GO:0097159;GO:1901363
DEKNAAT103550	GO:0016491
DEKNAAT100736	GO:0005576;GO:0003824;GO:0008615
DEKNAAT101943	GO:0035690
DEKNAAT102872	GO:0016740
DEKNAAT104975	GO:0003876;GO:0006188
DEKNAAT104891	GO:0016740
DEKNAAT103962	GO:0000786;GO:0003677;GO:0006334;GO:0046982;GO:0005634
DEKNAAT102821	GO:0016740
DEKNAAT104924	GO:0003677
DEKNAAT101099	GO:0006098;GO:0017057
DEKNAAT101048	GO:0003723;GO:0006364;GO:0008026;GO:0005524;GO:0005737;GO:0000184;GO:0005634
DEKNAAT103114	GO:0004180;GO:0006508
DEKNAAT100086	GO:0035690;GO:0016021;GO:0036168;GO:0031505;GO:0000032;GO:0036180;GO:0034605;GO:0000030;GO:0005794;GO:0005886
DEKNAAT101292	GO:0016491;GO:0055114
DEKNAAT100119	GO:0005840;GO:0003735;GO:0006412
DEKNAAT102255	GO:0016491;GO:0044444;GO:0009987;GO:0044710
DEKNAAT101241	GO:0005737;GO:0005839;GO:0005634;GO:0004298;GO:0051603
DEKNAAT103068	GO:0046983;GO:0006355
DEKNAAT102171	GO:0005488
DEKNAAT104190	GO:0005737;GO:0006606;GO:0008536;GO:0005635;GO:0019031
DEKNAAT102204	GO:0055085;GO:0006865;GO:0016020
DEKNAAT102120	GO:0016757;GO:0006486
DEKNAAT101325	GO:0016628;GO:0044710
DEKNAAT101570	GO:0008152;GO:0016787
DEKNAAT103396	GO:0016020;GO:0016798;GO:0009277
DEKNAAT100691	GO:0005840;GO:0003735;GO:0006412
DEKNAAT103673	GO:0030479;GO:0006357;GO:0032432;GO:0030476;GO:0000812;GO:0005829;GO:0000916;GO:0000142;GO:0006897;GO:0031011;GO:0035267;GO:0005524;GO:0034599;GO:0001300;GO:0000011;GO:0016573;GO:0006281
DEKNAAT101603	GO:0016772
DEKNAAT100312	GO:0009267;GO:0036170;GO:0044011;GO:0036180;GO:0016020
DEKNAAT102532	GO:0036170;GO:0046872;GO:0036180;GO:0009267
DEKNAAT103345	GO:0043231;GO:0006364;GO:0042274
DEKNAAT100640	GO:0071704;GO:0005198;GO:0005525;GO:0006796;GO:0044238;GO:0031105;GO:0007049
DEKNAAT100859	GO:0009987;GO:0044699
DEKNAAT100775	GO:0006284;GO:0003677;GO:0003906
DEKNAAT104686	GO:0006491;GO:0004571;GO:0051278;GO:0030448;GO:0036180;GO:0071260;GO:0016020;GO:0005783
DEKNAAT104551	GO:0016853
DEKNAAT104223	GO:0009165;GO:0016301;GO:0016310;GO:0009156;GO:0004749;GO:0000287
DEKNAAT103757	GO:0016491;GO:0055114
DEKNAAT103622	GO:0006351
DEKNAAT100724	GO:0006810;GO:0005215
DEKNAAT104719	GO:0030337;GO:0003677;GO:0006275;GO:0043626;GO:0005634
DEKNAAT104912	GO:0008483;GO:0008152
DEKNAAT101036	GO:0051726
DEKNAAT100158	GO:0005840;GO:0046872;GO:0003735;GO:0006412
DEKNAAT103102	GO:0005488
DEKNAAT100074	GO:0044763;GO:0000166
DEKNAAT101280	GO:0006810;GO:0005215
DEKNAAT104069	GO:0005829;GO:0006098;GO:0004345;GO:0050661
DEKNAAT103514	GO:0005840
DEKNAAT103056	GO:0044464
DEKNAAT100107	GO:0016491;GO:0019451
DEKNAAT100023	GO:0006633;GO:0008897;GO:0009059;GO:0016746;GO:0000287
DEKNAAT102243	GO:0006457;GO:0000166
DEKNAAT100486	GO:0008998;GO:0051536;GO:0055114;GO:0006260
DEKNAAT101693	GO:0044464
DEKNAAT104397	GO:0005840;GO:0003735;GO:0006412;GO:0019843
DEKNAAT103468	GO:0006673;GO:0030148;GO:0000030;GO:0009405
DEKNAAT102327	GO:0055114;GO:0003677;GO:0032542
DEKNAAT100519	GO:0003899;GO:0006351;GO:0003677;GO:0032549;GO:0005634;GO:0008270
DEKNAAT100435	GO:0035690;GO:0046872;GO:0008152;GO:0016491
DEKNAAT100351	GO:0005829;GO:0005053;GO:0006631;GO:0005777;GO:0016560
DEKNAAT101777	GO:0008152;GO:0008483
DEKNAAT100898	GO:0016772
DEKNAAT104590	GO:0016491;GO:0008033
DEKNAAT103796	GO:0004386;GO:0016779;GO:0000166
DEKNAAT102604	GO:0016787;GO:0016020
DEKNAAT100300	GO:0016740;GO:1901363;GO:0097159
DEKNAAT102520	GO:0003678;GO:0032508;GO:0031298;GO:0000727;GO:0031261;GO:0042555;GO:0005524;GO:0003688;GO:0005656;GO:0006271;GO:0006270;GO:0006267;GO:0003697;GO:0005737;GO:0003682
DEKNAAT101726	GO:0016020
DEKNAAT100847	GO:0006038;GO:0004100;GO:0030428
DEKNAAT100763	GO:0044430;GO:0015629
DEKNAAT102983	GO:0016853
DEKNAAT101970	GO:0009987
DEKNAAT104674	GO:0044699
DEKNAAT104758	GO:0015934;GO:0044429
DEKNAAT104211	GO:0009405;GO:0006281;GO:0003909;GO:0043167;GO:0000166;GO:0044182
DEKNAAT103745	GO:0016491
DEKNAAT100712	GO:0043581;GO:0006355;GO:0003677;GO:0071469;GO:0016602;GO:0003700;GO:0071280
DEKNAAT104623	GO:0044182
DEKNAAT100197	GO:0032040
DEKNAAT101075	GO:0009986;GO:0030446;GO:0051701;GO:0005515;GO:0016868;GO:0008152;GO:0005829
DEKNAAT104103	GO:0005743;GO:0016021;GO:0015421;GO:0055085;GO:0006200;GO:0005886;GO:0005524
DEKNAAT103309	GO:0043234;GO:0044430
DEKNAAT101108	GO:0005488
DEKNAAT102038	GO:0071277;GO:0043609;GO:0043945;GO:1900409;GO:0005829;GO:0009826;GO:0046872;GO:0044212;GO:0048315;GO:0006882;GO:0070788;GO:0009847;GO:0009821;GO:0003700;GO:0034605;GO:0045944;GO:0042243;GO:0005634;GO:0052036;GO:0048023;GO:0009405;GO:0060237
DEKNAAT100146	GO:0005622
DEKNAAT103179	GO:0016874;GO:0004839;GO:0016567;GO:0005524
DEKNAAT101488	GO:0003777;GO:0005876;GO:0000226;GO:0005881;GO:0007018;GO:0071822
DEKNAAT105180	GO:0044763
DEKNAAT104057	GO:0030686;GO:0052909;GO:0031167;GO:0003723;GO:0000179
DEKNAAT103044	GO:0016491
DEKNAAT100011	GO:0032126
DEKNAAT102231	GO:0005840;GO:0003735;GO:0006412
DEKNAAT102366	GO:0005886
DEKNAAT100474	GO:0051666;GO:0005885;GO:0051015;GO:0030479;GO:0005826;GO:0034316
DEKNAAT102694	GO:0036170;GO:0036180;GO:0036171
DEKNAAT101681	GO:0016740
DEKNAAT104469	GO:0004722;GO:0006470;GO:0005739
DEKNAAT103914	GO:0016310;GO:0004672;GO:0000166
DEKNAAT100886	GO:0003746;GO:0005622;GO:0006414;GO:0006184;GO:0003924;GO:0005525
DEKNAAT101301	GO:0044699
DEKNAAT100507	GO:0008233;GO:0000502;GO:0006200;GO:0006508;GO:0005524;GO:0016887;GO:0030163;GO:0005737
DEKNAAT102643	GO:0030170;GO:0004648;GO:0006564
DEKNAAT101765	GO:0046872;GO:0009987;GO:0006508;GO:0008235;GO:0004177
DEKNAAT104797	GO:0006527;GO:1901363;GO:0097159
DEKNAAT104418	GO:0006915;GO:0016787
DEKNAAT103784	GO:0005737;GO:0042787;GO:0004842;GO:0005634
DEKNAAT100919	GO:0019013;GO:0030529
DEKNAAT100835	GO:0043581;GO:0005488
DEKNAAT102971	GO:0043132;GO:0005215
DEKNAAT104990	GO:0044249;GO:1901576;GO:0044238
DEKNAAT104662	GO:0044424
DEKNAAT103733	GO:0051287;GO:0004407;GO:0046872;GO:0006348;GO:0016575
DEKNAAT100700	GO:0006259;GO:0017111
DEKNAAT102920	GO:0003779;GO:0005509
DEKNAAT102077	GO:0009987;GO:0008152
DEKNAAT105058	GO:0044763;GO:0006355;GO:0050896;GO:1900430;GO:0005488
DEKNAAT104096	GO:0003723;GO:0005681;GO:0008026;GO:0008380;GO:0005524;GO:0006397;GO:0051028
DEKNAAT103083	GO:0030176;GO:0045047;GO:0005886;GO:0008565
DEKNAAT102489	GO:0016787
DEKNAAT101391	GO:0055114;GO:0033743
DEKNAAT100597	GO:0008152;GO:0008236
DEKNAAT102026	GO:0001968;GO:0044406;GO:0042277;GO:0003723;GO:0043710;GO:0016337;GO:0043709;GO:0005739;GO:0004813;GO:0009277;GO:0006419;GO:0007160;GO:0009986;GO:0030260;GO:0005524;GO:0046658
DEKNAAT101012	GO:0006810
DEKNAAT100134	GO:0036170;GO:0035690;GO:0036180;GO:0009267
DEKNAAT103167	GO:0035690;GO:0071276;GO:0016787;GO:0005739
DEKNAAT102270	GO:0035673;GO:0019740;GO:0035672
DEKNAAT100462	GO:0047560;GO:0030148
DEKNAAT102682	GO:0044699
DEKNAAT101509	GO:0000178;GO:0016070
DEKNAAT103032	GO:0006144;GO:0019628;GO:0005777;GO:0004846;GO:0055114
DEKNAAT102438	GO:0009897;GO:0004618;GO:0030446;GO:0044416;GO:0005524;GO:0005515;GO:0006096;GO:0016310;GO:0005576;GO:0005737
DEKNAAT101425	GO:0055085;GO:0036244;GO:0035690;GO:0036168;GO:0005355;GO:0036178;GO:0015758;GO:0045916;GO:0034605;GO:0005887
DEKNAAT100546	GO:0016757;GO:0016020
DEKNAAT104457	GO:0031505
DEKNAAT103902	GO:0005737;GO:0005875;GO:0043231;GO:0007017
DEKNAAT103444	GO:0009267;GO:0071554;GO:0036171;GO:0036170;GO:0036180;GO:0016780;GO:0008654;GO:0016020
DEKNAAT100874	GO:0003676;GO:0046872
DEKNAAT102303	GO:0045910;GO:0032138;GO:0008094;GO:0007131;GO:0003684;GO:0000400;GO:0000710;GO:0009411;GO:0000228;GO:0032137;GO:0005524;GO:0032301;GO:0043570
DEKNAAT100411	GO:0000166;GO:0004812;GO:0006418
DEKNAAT102631	GO:0071702;GO:0006913;GO:0033036
DEKNAAT103360	GO:0016020;GO:0015391;GO:0015851;GO:0055085
DEKNAAT101753	GO:0045324;GO:0005739;GO:0015031
DEKNAAT100958	GO:0071704;GO:0044238;GO:0016799;GO:0044237
DEKNAAT104322	GO:0009405;GO:0006633;GO:0055114;GO:0035690;GO:0016021;GO:0006696;GO:0000248;GO:0000254;GO:0036180;GO:0005789;GO:0005506;GO:0005886
DEKNAAT103856	GO:0005525
DEKNAAT102715	GO:0000479;GO:0000462
DEKNAAT101702	GO:0008483;GO:0008152
DEKNAAT100907	GO:0016740
DEKNAAT100823	GO:0003677;GO:0005634;GO:0006310;GO:0006281
DEKNAAT103721	GO:0030554
DEKNAAT101186	GO:0005886
DEKNAAT105097	GO:0016491;GO:0055114
DEKNAAT103201	GO:0008152;GO:0016491
DEKNAAT101051	GO:0004338;GO:0009986;GO:0046658;GO:0031505;GO:0031589;GO:0050839;GO:0006073;GO:0044011;GO:0005576;GO:0044407
DEKNAAT100257	GO:0005682;GO:0046540;GO:0005681;GO:0000398;GO:0007067
DEKNAAT101599	GO:0005886;GO:0005783;GO:0044425
DEKNAAT100585	GO:0004185;GO:0000324;GO:0006508
DEKNAAT102014	GO:0016020;GO:0044765;GO:0022857
DEKNAAT100122	GO:0016491;GO:0008152
DEKNAAT101548	GO:0009082;GO:0004160
DEKNAAT104496	GO:0006810;GO:0005846;GO:0000339;GO:0045292;GO:0042254;GO:0000166;GO:0005634
DEKNAAT104117	GO:0005940;GO:0005935;GO:0035690;GO:0004672;GO:0000921;GO:0001558;GO:0000166;GO:0016310;GO:0000131;GO:0044182
DEKNAAT104033	GO:0009405;GO:0017111;GO:0045324;GO:0009306;GO:0006623;GO:0005524;GO:0071285;GO:0000815;GO:0030448;GO:0007033;GO:0044182
DEKNAAT103567	GO:0004853;GO:0006782
DEKNAAT102670	GO:0005741
DEKNAAT101876	GO:0004725;GO:0035335
DEKNAAT100997	GO:0005840;GO:0003735;GO:0003723;GO:0006412
DEKNAAT100618	GO:0016620;GO:0055114
DEKNAAT100534	GO:0071470;GO:0007165
DEKNAAT104903	GO:0006468;GO:0004674;GO:0000166;GO:0005993;GO:1900429;GO:0006109
DEKNAAT104529	GO:0006351;GO:0051716;GO:0016772;GO:0006259;GO:0006464;GO:0065007;GO:0005634;GO:0016568
DEKNAAT104361	GO:0006810
DEKNAAT100862	GO:0009405;GO:0044238;GO:0019740;GO:0071469;GO:0004847;GO:0004039;GO:0000166;GO:0043419
DEKNAAT101909	GO:0016740
DEKNAAT102754	GO:0009060;GO:0005840;GO:0005739
DEKNAAT101741	GO:0030170;GO:0006563;GO:0035999;GO:0032259;GO:0008168;GO:0004372;GO:0006544;GO:0005739
DEKNAAT100946	GO:0035690;GO:0005525;GO:0005622;GO:0007264
DEKNAAT103844	GO:0003735;GO:0015935;GO:0006412
DEKNAAT103760	GO:0016772
DEKNAAT102703	GO:0004553;GO:0005975;GO:0043936;GO:0030010
DEKNAAT101258	GO:0016491;GO:0005886
DEKNAAT101090	GO:0035690;GO:0030159;GO:0016301;GO:0016310;GO:0007165;GO:0006109
DEKNAAT100296	GO:0004842;GO:0016567
DEKNAAT103278	GO:0004871;GO:0006468;GO:0005524;GO:0007165;GO:0004674
DEKNAAT103408	GO:0005840;GO:0003735;GO:0006412
DEKNAAT101587	GO:0006470;GO:0005730;GO:0030428;GO:0042149;GO:0000920;GO:0005816;GO:0008138;GO:0030448;GO:0007096;GO:0001403
DEKNAAT102137	GO:0035690;GO:0003958
DEKNAAT105119	GO:0016787;GO:0006491;GO:0043687
DEKNAAT104072	GO:0015992;GO:0019829;GO:0015078;GO:0005743;GO:0006754;GO:0044769
DEKNAAT103601	GO:0060257;GO:0019388;GO:0042149;GO:0034599;GO:0003677;GO:0046983;GO:0003978;GO:0050662;GO:1900429;GO:0001403;GO:0009272;GO:0044237;GO:0030246
DEKNAAT103143	GO:0043167;GO:0022892;GO:0043492;GO:0005886
DEKNAAT101536	GO:0006457;GO:0016272;GO:0051082
DEKNAAT102381	GO:0050789;GO:0044182
DEKNAAT100573	GO:0044425;GO:0005783
DEKNAAT101999	GO:0044699;GO:0000166;GO:0004396;GO:0006796;GO:0005829;GO:0006006
DEKNAAT102002	GO:0006351
DEKNAAT100110	GO:0005488
DEKNAAT104484	GO:0006355;GO:0048583;GO:0036180;GO:0006366
DEKNAAT104568	GO:0005488
DEKNAAT104021	GO:0016070;GO:0008168
DEKNAAT103639	GO:0009405;GO:1900233;GO:0070785;GO:0000920;GO:0006351;GO:0005634
DEKNAAT100522	GO:0046872
DEKNAAT101948	GO:0015078;GO:0005743;GO:0016787;GO:0045263;GO:0006811;GO:0005886
DEKNAAT102877	GO:0051287;GO:0036166;GO:0046872;GO:0006351;GO:0016787;GO:0044424;GO:0016757
DEKNAAT101864	GO:0044763;GO:0044424
DEKNAAT102793	GO:0005737;GO:0046872;GO:0005524;GO:0051539;GO:0005634
DEKNAAT101780	GO:0044763
DEKNAAT101401	GO:0044763
DEKNAAT100606	GO:0005737;GO:0009086;GO:0004414
DEKNAAT102330	GO:0008295;GO:0004766;GO:0005829
DEKNAAT103967	GO:0046872;GO:0016491;GO:0009055;GO:0020037;GO:0006696;GO:0055114
DEKNAAT104845	GO:0009987;GO:0042594;GO:0044182
DEKNAAT104929	GO:1901576;GO:0016462;GO:0044238
DEKNAAT104761	GO:0009987
DEKNAAT103832	GO:0070925;GO:0042594;GO:0030447;GO:0035770;GO:0044444;GO:0022618
DEKNAAT101297	GO:0009267;GO:0003677;GO:0000122;GO:0036170;GO:0003700;GO:0036180
DEKNAAT101162	GO:0036166;GO:0044011;GO:0016023;GO:0005829;GO:0005634;GO:0005886;GO:0009405
DEKNAAT100284	GO:0006996;GO:0005643;GO:0000776;GO:0005654;GO:0005737
DEKNAAT105158	GO:0008152;GO:0003824
DEKNAAT105073	GO:0004735;GO:0055129;GO:0055114
DEKNAAT100233	GO:0042026;GO:0005739;GO:0006626;GO:0005524;GO:0051082;GO:0006950
DEKNAAT103266	GO:0008152;GO:0016780
DEKNAAT101659	GO:0005737;GO:0006457;GO:0005524;GO:0051082
DEKNAAT103182	GO:0005840;GO:0035690;GO:0005730;GO:0000027;GO:0006364;GO:0000956;GO:0030687;GO:0005654
DEKNAAT102588	GO:0015764;GO:0015572;GO:0005886
DEKNAAT100696	GO:0016787
DEKNAAT104144	GO:0009405;GO:0046872;GO:0006875;GO:0005524;GO:0004637;GO:0046084;GO:0004641;GO:0005737;GO:0006189;GO:0044182
DEKNAAT104060	GO:0016773;GO:0016301;GO:0044237;GO:0000166;GO:0019318
DEKNAAT103131	GO:0000166;GO:0004386
DEKNAAT102537	GO:0035690;GO:0005840;GO:0009986
DEKNAAT100645	GO:0036180;GO:0030479;GO:0000166;GO:0006898;GO:0045160;GO:0043332;GO:0040023;GO:0000902;GO:0005935;GO:0007121;GO:0003779;GO:0031505;GO:0036166;GO:0005934;GO:0003774;GO:0006997;GO:0051666;GO:0001411;GO:0034605;GO:0048308;GO:0031532;GO:0009267;GO:0036187;GO:0036168;GO:0036170
DEKNAAT101987	GO:0005739;GO:0044446;GO:0007005;GO:0031090;GO:0005783
DEKNAAT101608	GO:0009987
DEKNAAT104472	GO:0003676;GO:0008026;GO:0006200;GO:0005524
DEKNAAT104556	GO:0016787
DEKNAAT103543	GO:0044464
DEKNAAT100510	GO:0003905;GO:0008152
DEKNAAT100729	GO:0016020
DEKNAAT101936	GO:0045121;GO:0045332;GO:0036180;GO:0008144;GO:0015903;GO:0006855;GO:0015244;GO:0009986;GO:0035690;GO:0004012;GO:0015238;GO:0042626;GO:0071383;GO:0046618;GO:0006200;GO:0005887;GO:0005524;GO:0009267;GO:0034599;GO:0036170
DEKNAAT102865	GO:0044444;GO:0043229
DEKNAAT101852	GO:0016740
DEKNAAT100973	GO:0072521;GO:0019239;GO:0016787;GO:0055086
DEKNAAT102402	GO:0005840
DEKNAAT104884	GO:0005886
DEKNAAT104968	GO:0009986;GO:0005975;GO:0008184;GO:0030446;GO:0030170
DEKNAAT104421	GO:0009405;GO:0060257;GO:0003825;GO:0071470;GO:0009267;GO:0036168;GO:0004805;GO:0034599;GO:0036170;GO:0036180;GO:0005992;GO:0034605
DEKNAAT103955	GO:0019752;GO:0045290
DEKNAAT103871	GO:0016787
DEKNAAT104917	GO:0007264;GO:0006184;GO:0003924;GO:0016020;GO:0005525
DEKNAAT103820	GO:0071704;GO:0044710;GO:0044237;GO:0005886
DEKNAAT103107	GO:0046914;GO:0016491;GO:0055114;GO:0009186
DEKNAAT100079	GO:0015078;GO:0033179;GO:0015991;GO:0016787
DEKNAAT101285	GO:0005488
DEKNAAT102248	GO:0004828;GO:0097056;GO:0006434;GO:0005524;GO:0005737
DEKNAAT100272	GO:0009405;GO:0004672;GO:0009267;GO:0036178;GO:0031505;GO:0036170;GO:0036180;GO:0005737;GO:0005634
DEKNAAT105061	GO:0005525;GO:0007264
DEKNAAT104183	GO:0044238;GO:0008270;GO:0043171;GO:0004177;GO:0004301
DEKNAAT103254	GO:0044763;GO:0071704;GO:0080090;GO:0040007;GO:0048518;GO:0043900;GO:0003676;GO:0046872;GO:0022610;GO:0050794;GO:0044010;GO:0044403
DEKNAAT102576	GO:0004049;GO:0006568;GO:0007165;GO:0004425;GO:0004640
DEKNAAT103389	GO:0044464
DEKNAAT103300	GO:0031225;GO:0030159;GO:0007165;GO:0006109
DEKNAAT102492	GO:0016740
DEKNAAT104809	GO:0016740
DEKNAAT104595	GO:0006457;GO:0016272;GO:0051082
DEKNAAT104267	GO:0005886;GO:0016740
DEKNAAT103712	GO:0035690;GO:0015031
DEKNAAT103582	GO:0005829;GO:0009636;GO:0042277;GO:0051701;GO:0006457;GO:0009986;GO:0030446;GO:0015833;GO:0005524;GO:0006616;GO:0005576;GO:0006950;GO:0005886
DEKNAAT102525	GO:0009987;GO:0006629;GO:0044444
DEKNAAT102988	GO:0044763;GO:0050794
DEKNAAT101891	GO:0005829;GO:0019427;GO:0005739;GO:0019654;GO:0005524;GO:0016573;GO:0016208;GO:0016880;GO:0003987
DEKNAAT102609	GO:0005488;GO:0006351
DEKNAAT104460	GO:0042393;GO:0007049;GO:0000307;GO:0043130;GO:0030295;GO:0016301;GO:0045860;GO:0045893;GO:0005737;GO:0016538;GO:0006338;GO:0005634
DEKNAAT103994	GO:0005737;GO:0030554;GO:0019343;GO:0030170;GO:0004124;GO:0004122;GO:0006535;GO:0016740
DEKNAAT103531	GO:0006325
DEKNAAT101840	GO:0044710
DEKNAAT100961	GO:0009987;GO:0044699
DEKNAAT103943	GO:0004640;GO:0000162
DEKNAAT102802	GO:0008152;GO:0016020;GO:0003824
DEKNAAT101029	GO:0008152;GO:0016741
DEKNAAT101273	GO:0008152
DEKNAAT103011	GO:0035690
DEKNAAT103507	GO:0009405;GO:0009267;GO:0009058;GO:0005741;GO:0034599;GO:0003885;GO:0036170;GO:0006767;GO:0005886
DEKNAAT100016	GO:0030529
DEKNAAT103049	GO:0042594;GO:0009987;GO:0044182
DEKNAAT101357	GO:0019773;GO:0006511;GO:0005634;GO:0004298
DEKNAAT100479	GO:0019222
DEKNAAT103293	GO:0008152;GO:0016791
DEKNAAT101686	GO:0003723;GO:0005730;GO:0006364;GO:0008026;GO:0005524
DEKNAAT104171	GO:0006259;GO:0001302;GO:0008026;GO:0000166;GO:0044182;GO:0006974
DEKNAAT103377	GO:0097159;GO:0016874;GO:0006418;GO:1901363
DEKNAAT102101	GO:0003700;GO:0003677;GO:0006355
DEKNAAT101306	GO:0016787;GO:1901363;GO:0097159
DEKNAAT100428	GO:0006260;GO:0003697;GO:0005739
DEKNAAT103242	GO:0003824
DEKNAAT101635	GO:0005840;GO:0003735;GO:0006414
DEKNAAT100344	GO:0044763;GO:0044424
DEKNAAT102564	GO:0006075;GO:0035690;GO:0031505;GO:0003843;GO:0009405;GO:0016021;GO:0000148
DEKNAAT101551	GO:0008652
DEKNAAT104339	GO:0006812
DEKNAAT104255	GO:1900443;GO:0046872;GO:0006355;GO:0003700;GO:0006366
DEKNAAT103654	GO:0035690;GO:0032040
DEKNAAT103570	GO:0030145;GO:0003723;GO:0016787;GO:0010494
DEKNAAT100621	GO:0035690;GO:0043565;GO:0046982;GO:0003713;GO:0005634
DEKNAAT102976	GO:0005737;GO:0005525;GO:0006400;GO:0000287;GO:0008193
DEKNAAT104667	GO:0005737;GO:0003676
DEKNAAT104532	GO:0035690
DEKNAAT103982	GO:0015124;GO:0015719
DEKNAAT100705	GO:0016740
DEKNAAT102925	GO:0055085;GO:0016021
DEKNAAT102841	GO:0016301;GO:0009067
DEKNAAT104860	GO:0009987;GO:0050896;GO:0044699
DEKNAAT103931	GO:0005840;GO:0003735;GO:0006412;GO:0005739
DEKNAAT103218	GO:0030686;GO:0032040;GO:0009986;GO:0003735;GO:0006364;GO:0022627;GO:0042274;GO:0006412
DEKNAAT100139	GO:0016787
DEKNAAT101261	GO:0071704;GO:0044238;GO:0097159;GO:1901363;GO:0044237
DEKNAAT103088	GO:0000775
DEKNAAT101396	GO:0044763;GO:0050896;GO:1900430;GO:0045944;GO:0051704;GO:0005634
DEKNAAT105173	GO:0003735;GO:0006364;GO:0022627;GO:0042274;GO:0006412
DEKNAAT104508	GO:0016818
DEKNAAT100004	GO:0035690;GO:0000790;GO:0031505;GO:0003677;GO:1900461
DEKNAAT103037	GO:0005739
DEKNAAT103281	GO:0006796;GO:0003872;GO:0005945;GO:0006096;GO:0000166
DEKNAAT102687	GO:0044763
DEKNAAT100383	GO:0097159;GO:1901363;GO:0016787
DEKNAAT105122	GO:0016740
DEKNAAT104378	GO:0005737;GO:0036170;GO:0036180;GO:0030448;GO:0005094;GO:0009267
DEKNAAT100416	GO:0071704;GO:0044237
DEKNAAT103230	GO:0003677
DEKNAAT102636	GO:0036170;GO:0036180;GO:0009267
DEKNAAT101623	GO:0090304;GO:0035267;GO:0016740;GO:0016573
DEKNAAT100332	GO:0003887;GO:0006260;GO:0003677;GO:0005524;GO:0017111
DEKNAAT102552	GO:0043229
DEKNAAT103365	GO:0000753;GO:0000750;GO:1900429
DEKNAAT100879	GO:0005840;GO:0003735;GO:0006412
DEKNAAT104701	GO:0044262;GO:0005777;GO:0004108;GO:0006099;GO:0046356;GO:0005739
DEKNAAT103642	GO:0000086;GO:0044182;GO:0008599
DEKNAAT102501	GO:0006810;GO:0016020
DEKNAAT101707	GO:0044763;GO:0042254
DEKNAAT100828	GO:0043229
DEKNAAT102964	GO:0006415;GO:0006406;GO:0022626;GO:0003746;GO:0006414;GO:0006184;GO:0009986;GO:0030445;GO:0035690;GO:0016887;GO:0003924;GO:0006200;GO:0005886;GO:0005524
DEKNAAT101951	GO:0005730;GO:0042254;GO:0003824;GO:0006396
DEKNAAT102880	GO:0035690;GO:0032040
DEKNAAT104983	GO:0003723;GO:0006422;GO:0005524;GO:0004815;GO:0005737;GO:0005634
DEKNAAT102913	GO:0010106;GO:0015686;GO:0055085;GO:0016021
DEKNAAT101900	GO:0032126;GO:0005829
DEKNAAT104932	GO:0071572;GO:0004407;GO:1900239;GO:1900429
DEKNAAT101056	GO:0003824;GO:0008152
DEKNAAT103206	GO:0070150;GO:0005524;GO:0006353;GO:0005737;GO:0004820
DEKNAAT100178	GO:0016772;GO:0005739
DEKNAAT104000	GO:0009986;GO:0004801;GO:0006098;GO:0005829
DEKNAAT102019	GO:0003824
DEKNAAT101005	GO:0006546;GO:0016491
DEKNAAT102263	GO:0035690;GO:0046872;GO:0070011
DEKNAAT103076	GO:0042594;GO:0033554;GO:0044182
DEKNAAT101469	GO:0016787
DEKNAAT101384	GO:0005622
DEKNAAT103488	GO:0006633;GO:0046872;GO:0005524;GO:0004075;GO:0003989
DEKNAAT101797	GO:0044011;GO:0030447
DEKNAAT102212	GO:0015992;GO:0019829;GO:0015078;GO:0006754;GO:0045261;GO:0005886;GO:0044769;GO:0005739
DEKNAAT103025	GO:0006351
DEKNAAT102347	GO:0000166;GO:0043231;GO:0016787;GO:0007031;GO:0042802;GO:0007005;GO:0048285;GO:0044444
DEKNAAT100539	GO:1901363;GO:0097159
DEKNAAT100455	GO:0016743;GO:0016597;GO:0006520
DEKNAAT102675	GO:0044238;GO:0008234;GO:0043170;GO:0003677
DEKNAAT101662	GO:0030447;GO:0097159;GO:0000079;GO:0051301;GO:0043167;GO:0019901;GO:1901363;GO:0004460;GO:0016538;GO:0005634;GO:0007346
DEKNAAT100371	GO:0008152;GO:0003824
DEKNAAT102591	GO:0071470;GO:0034599;GO:0071276;GO:0016301;GO:0031098
DEKNAAT105110	GO:0009405;GO:0007114;GO:0031521;GO:0005935;GO:0001558;GO:0005934;GO:0000902;GO:0031562;GO:0031505;GO:0030428;GO:0000920;GO:1900445;GO:0036187;GO:0030010;GO:0030448;GO:0007266;GO:0005525;GO:0005634;GO:0005886
DEKNAAT104908	GO:0044424
DEKNAAT104282	GO:0008775;GO:0006084;GO:0006083;GO:0005829;GO:0005739;GO:0003986;GO:0071469
DEKNAAT103811	GO:0006810;GO:0016021;GO:0042626;GO:0005524
DEKNAAT103437	GO:0005634
DEKNAAT100783	GO:0009116;GO:0006221;GO:0004588
DEKNAAT100320	GO:0016787
DEKNAAT102759	GO:0005634;GO:0006396
DEKNAAT101746	GO:0009405;GO:0035690;GO:0006696;GO:0000248;GO:0030148;GO:0044425;GO:0036180;GO:0005886
DEKNAAT100867	GO:0042727;GO:0043167;GO:0006796;GO:0000166;GO:0016301;GO:0044281
DEKNAAT104778	GO:0005737;GO:0006457;GO:0005524;GO:0051082
DEKNAAT104694	GO:0045944;GO:0000122;GO:0043565;GO:0003714;GO:0046982;GO:0003713;GO:0017054
DEKNAAT104231	GO:0044765;GO:0044271;GO:0071705;GO:0071702;GO:0005215
DEKNAAT103765	GO:0097159;GO:0016874;GO:1901363
DEKNAAT100816	GO:0015858;GO:0015506;GO:0009987;GO:0016020
DEKNAAT100732	GO:0046898;GO:0005840;GO:0003735;GO:0006412;GO:0046677
DEKNAAT102952	GO:0016773;GO:0016301;GO:0044237;GO:0000166;GO:0019318
DEKNAAT104643	GO:0016740;GO:0016020
DEKNAAT102901	GO:0016020;GO:0044765;GO:0022857
DEKNAAT101128	GO:0033617;GO:0005751;GO:0004129
DEKNAAT101044	GO:0009267;GO:0036180;GO:0036170
DEKNAAT105039	GO:0006412;GO:0015851;GO:0097159;GO:1901363;GO:0005737
DEKNAAT102386	GO:0003824
DEKNAAT101372	GO:0044763;GO:0044424;GO:0005488
DEKNAAT100578	GO:0042981;GO:0030448;GO:1900445;GO:0006355;GO:0071468;GO:0007121;GO:1900436;GO:0005737;GO:0071260;GO:0003676;GO:0046872;GO:0035690;GO:0019722;GO:0003700;GO:0005634;GO:0009267
DEKNAAT100494	GO:0008324;GO:0006812;GO:0055085
DEKNAAT100115	GO:0016787;GO:0009987
DEKNAAT100031	GO:0016021;GO:0006892;GO:0019829;GO:0005524;GO:0045332;GO:0000287;GO:0005802;GO:0006897;GO:0004012;GO:0006886;GO:0000028;GO:0006812
DEKNAAT102251	GO:0071704;GO:0044237;GO:0016614;GO:0044710;GO:0044238
DEKNAAT103064	GO:0009987;GO:0016740
DEKNAAT101457	GO:0019120
DEKNAAT104400	GO:0007114;GO:0036244;GO:0035690;GO:0000086;GO:0030011;GO:0005622;GO:0000079;GO:1900445;GO:0044011;GO:1900442;GO:0030448;GO:0044114;GO:0000082;GO:1900429;GO:0016538;GO:0007346
DEKNAAT103392	GO:0050794
DEKNAAT102798	GO:0016310;GO:0004672;GO:0000166
DEKNAAT101321	GO:0000502
DEKNAAT100527	GO:0016772
DEKNAAT101650	GO:0055085;GO:0006865;GO:0016020
DEKNAAT101869	GO:0016020;GO:0006810
DEKNAAT104354	GO:0055085;GO:0015893;GO:0015238;GO:0044464;GO:0015075;GO:0016020
DEKNAAT103425	GO:0050660;GO:0009986;GO:0008762;GO:0055114
DEKNAAT100771	GO:0005829;GO:0055114;GO:0016491;GO:0045892;GO:0010181
DEKNAAT102991	GO:0009405;GO:0006048;GO:0044424;GO:0004343
DEKNAAT102612	GO:0055114;GO:0016491
DEKNAAT101818	GO:0008152;GO:0016787
DEKNAAT103341	GO:0005488;GO:0022610;GO:0044763;GO:0051704;GO:0044464
DEKNAAT102747	GO:0003676;GO:0009267;GO:1900445;GO:0006368;GO:1900436
DEKNAAT101734	GO:0006260;GO:0007059;GO:0005634
DEKNAAT104766	GO:0005737;GO:0046872;GO:0047429;GO:0009204;GO:0009117;GO:0005634;GO:0000166
DEKNAAT103837	GO:0006364;GO:0030684;GO:0042274;GO:0005634
DEKNAAT100804	GO:0097159;GO:1901363
DEKNAAT102940	GO:0043231;GO:0046872;GO:0006355;GO:0003700;GO:0036180;GO:0006366
DEKNAAT104715	GO:0042802;GO:0046872;GO:0006457;GO:0006950;GO:0031072;GO:0051082
DEKNAAT104631	GO:0016020
DEKNAAT102097	GO:0044763;GO:0042594;GO:0030447;GO:0051704;GO:0044425;GO:0005783
DEKNAAT101083	GO:0005488;GO:0005739;GO:0043170;GO:0007005;GO:0006950
DEKNAAT103317	GO:0015935
DEKNAAT100154	GO:0016835;GO:0016491;GO:0008652;GO:0016765;GO:0043167;GO:0000166;GO:0016301
DEKNAAT100070	GO:0016831
DEKNAAT102290	GO:0046570;GO:0019509;GO:0008270;GO:0019284;GO:0005737
DEKNAAT101116	GO:0003746;GO:0005525;GO:0006184;GO:0005737;GO:0045901;GO:0003924
DEKNAAT102046	GO:0009987
DEKNAAT101032	GO:0005886
DEKNAAT100238	GO:0035690
DEKNAAT105027	GO:0006413;GO:0004475;GO:0043234;GO:0009298;GO:0044424
DEKNAAT104065	GO:0009986;GO:0030446;GO:0051701;GO:0005515;GO:0004619;GO:0006096;GO:0005829
DEKNAAT104149	GO:0005840;GO:0003735;GO:0006412
DEKNAAT103599	GO:0044440;GO:0005774;GO:0044237;GO:0005525;GO:0005634
DEKNAAT102374	GO:0008152;GO:0016787
DEKNAAT100103	GO:0005840;GO:0003735;GO:0006412
DEKNAAT102458	GO:0035690
DEKNAAT104393	GO:0032508;GO:0006342;GO:0003677;GO:0032993;GO:0042555;GO:0016887;GO:0044451;GO:0006200;GO:0006270;GO:0005524;GO:0003678
DEKNAAT104477	GO:0032177;GO:0051645;GO:0036171;GO:0036180;GO:0030448;GO:0031521;GO:0030428;GO:0000282;GO:0000142;GO:0022607;GO:0008092;GO:0007015;GO:0005934;GO:0030011;GO:0051666;GO:0000131;GO:0009267;GO:0000920;GO:0009405;GO:0036170
DEKNAAT103380	GO:0018738;GO:0004091;GO:0046294
DEKNAAT101857	GO:0006810;GO:0005886;GO:0016021
DEKNAAT102786	GO:0044765
DEKNAAT101773	GO:0016301
DEKNAAT100978	GO:0005840;GO:0009986;GO:0003735;GO:0006412
DEKNAAT102407	GO:0016787
DEKNAAT100431	GO:0005681;GO:0000398;GO:0019013
DEKNAAT104889	GO:0044238;GO:0044260
DEKNAAT104426	GO:0016720;GO:0042389;GO:0009405;GO:0006636
DEKNAAT104342	GO:0044763;GO:0034227;GO:0002098
DEKNAAT103876	GO:0016747
DEKNAAT103792	GO:0006761;GO:0008841;GO:0005737
DEKNAAT102600	GO:0016020
DEKNAAT102819	GO:0004871;GO:0007266;GO:0000139;GO:0042147;GO:0070610;GO:0030448;GO:0031521;GO:0000905;GO:0005525;GO:0006184;GO:0006886;GO:0005770;GO:0007030;GO:0031505;GO:0005934;GO:0006075;GO:0005769;GO:0035690;GO:0030010;GO:0003924;GO:0005886;GO:0000920;GO:0031985
DEKNAAT101806	GO:0035690;GO:0006413;GO:0003743
DEKNAAT100927	GO:0044763;GO:0044424
DEKNAAT104838	GO:0016829;GO:0000166;GO:0006694;GO:0008299
DEKNAAT104754	GO:0008080
DEKNAAT103741	GO:0006412;GO:0016070;GO:0097159;GO:0016874;GO:1901363
DEKNAAT100277	GO:0016627;GO:0006631;GO:0055114
DEKNAAT105066	GO:0015848;GO:0015833;GO:0015238;GO:0005886;GO:0006855;GO:0015903
DEKNAAT103259	GO:0044444;GO:0043229;GO:0030529
DEKNAAT100142	GO:0005737;GO:0006415;GO:0016149
DEKNAAT103305	GO:0032040;GO:0036170;GO:0036180;GO:0003735;GO:0015934;GO:0016020;GO:0006412;GO:0009267
DEKNAAT101104	GO:0009405;GO:0006633;GO:0055114;GO:0035690;GO:0016021;GO:0006696;GO:0000248;GO:0000254;GO:0036180;GO:0005506;GO:0005783;GO:0005886
DEKNAAT101020	GO:0016491
DEKNAAT100226	GO:0005524;GO:0004386;GO:0003677;GO:0008270
DEKNAAT105015	GO:0016020
DEKNAAT104137	GO:0042594;GO:0051704;GO:0000030;GO:0044464;GO:0006493;GO:0051716;GO:0036176;GO:0016020;GO:0044182
DEKNAAT103040	GO:0008233;GO:0019538
DEKNAAT101433	GO:0016021;GO:0071702;GO:0005741;GO:0044765;GO:0007005;GO:0033036;GO:0005789
DEKNAAT102690	GO:0009405;GO:0035690;GO:0008645;GO:0044444;GO:0016020
DEKNAAT101896	GO:0016491
DEKNAAT103124	GO:0016787
DEKNAAT104381	GO:0005840;GO:0003735;GO:0006412
DEKNAAT103999	GO:0005885;GO:0035690;GO:0030479;GO:0034314;GO:0005524;GO:0001411
DEKNAAT103536	GO:0000070;GO:0043505;GO:0000776;GO:0006334;GO:0046982;GO:0019237;GO:0005634
DEKNAAT101845	GO:0009405;GO:0060257;GO:0071470;GO:0009267;GO:0004805;GO:0034599;GO:0036170;GO:0005992;GO:0034605
DEKNAAT102774	GO:0030148;GO:0043231;GO:0044444
DEKNAAT104793	GO:0003899;GO:0006351;GO:0003677;GO:0005634
DEKNAAT104414	GO:0051287;GO:0000287;GO:0006099;GO:0004449;GO:0005739
DEKNAAT104330	GO:0009987;GO:0016881
DEKNAAT103948	GO:0046872
DEKNAAT100831	GO:0000786;GO:0006281;GO:0003677;GO:0006334;GO:0046982;GO:0005634
DEKNAAT102807	GO:0006810;GO:0005215
DEKNAAT101710	GO:0003678;GO:0032508;GO:0042555;GO:0003677;GO:0005524;GO:0006270;GO:0005634
DEKNAAT100915	GO:0097159;GO:0004386;GO:1901363
DEKNAAT104826	GO:0008655;GO:0005737;GO:0046087;GO:0019858;GO:0004131;GO:0005634;GO:0008270
DEKNAAT103016	GO:0005737;GO:0006479;GO:0008276
DEKNAAT101194	GO:0003690;GO:0003697
DEKNAAT101227	GO:0045329;GO:0004793;GO:1901605
DEKNAAT102157	GO:0044763
DEKNAAT102073	GO:0050789;GO:0009408;GO:0042221;GO:0007154;GO:0051716;GO:0044182
DEKNAAT100265	GO:0003700;GO:1900444;GO:0000790;GO:0007121;GO:1900436;GO:0031505;GO:0003690;GO:0009405;GO:0036244;GO:0046872;GO:1900435;GO:0044128;GO:0043618;GO:0071468;GO:0045827;GO:0010811;GO:0045944;GO:0042981;GO:0005737;GO:0071229;GO:0009372;GO:0044114;GO:0000122;GO:0009267;GO:0007031;GO:0015976;GO:0036164;GO:0006109;GO:0070417;GO:1900228;GO:0035690;GO:0043565;GO:0019722;GO:0097316;GO:1900441;GO:1900438;GO:…
DEKNAAT104176	GO:0009405;GO:0071281;GO:0046872;GO:0034755;GO:0004322;GO:0010106;GO:0009986;GO:0036170;GO:0036180;GO:0005886
DEKNAAT100214	GO:0031310;GO:0003729;GO:0016237;GO:0006797;GO:0033254;GO:0042144;GO:0007034;GO:0005783
DEKNAAT103247	GO:0005829;GO:0003824
DEKNAAT103163	GO:0016787
DEKNAAT102569	GO:0005488;GO:0035690;GO:0006351
DEKNAAT102485	GO:0005886;GO:0030447
DEKNAAT100593	GO:0019013;GO:0031429;GO:0000250;GO:0000469;GO:0030515;GO:0031120;GO:0031118
DEKNAAT105003	GO:0019538;GO:0005740;GO:0016020;GO:0008237
DEKNAAT103705	GO:0006913;GO:0051276;GO:0005525;GO:0006184;GO:0006886;GO:0007264;GO:0051726;GO:0003924;GO:0006364
DEKNAAT103491	GO:0016787
DEKNAAT102434	GO:0005739;GO:0016829
DEKNAAT100626	GO:0004602;GO:0004364
DEKNAAT102897	GO:0016798
DEKNAAT102518	GO:0017061;GO:0019509;GO:0006166;GO:0004731;GO:0043173;GO:0004645;GO:0009032;GO:0005576;GO:0005737;GO:0005634
DEKNAAT101505	GO:0035690;GO:0034599;GO:0016787;GO:0006281
DEKNAAT104453	GO:0043161;GO:0005840;GO:0005509;GO:0070390;GO:0007103;GO:0000111;GO:0051301;GO:0005200;GO:0005825;GO:0007020
DEKNAAT104537	GO:0044699
DEKNAAT103524	GO:0005737;GO:0005515
DEKNAAT101833	GO:0016620
DEKNAAT100954	GO:0000786;GO:0003677;GO:0006334;GO:0046982;GO:0005634
DEKNAAT104781	GO:0032160;GO:0001400;GO:0030448;GO:0044406;GO:0030428;GO:0043332;GO:0000921;GO:0040023;GO:0005525;GO:0006184;GO:0005628;GO:0031505;GO:0008105;GO:0006033;GO:0005545;GO:0001410;GO:0030011;GO:0032168;GO:0000144;GO:0001411;GO:0010458;GO:0000131;GO:0005876;GO:0003924;GO:0031105;GO:0070783;GO:0072687;GO:0000920;GO:0009405;GO:0032947
DEKNAAT103936	GO:0016866;GO:0008152
DEKNAAT103852	GO:0000278;GO:0008104;GO:0051641;GO:0006996;GO:0022402;GO:0000775
DEKNAAT102711	GO:0016020
DEKNAAT104730	GO:0042981;GO:0030448;GO:1900445;GO:0006355;GO:0071468;GO:0007121;GO:1900436;GO:0005737;GO:0071260;GO:0006402;GO:0034976;GO:0035690;GO:0019722;GO:0003700;GO:0005634;GO:0009267
DEKNAAT101266	GO:0003824
DEKNAAT102196	GO:0006412;GO:0000166
DEKNAAT105178	GO:0052654;GO:0009082;GO:0052656;GO:0052655
DEKNAAT103416	GO:0006355;GO:0006366
DEKNAAT102229	GO:0006435;GO:0004829;GO:0005524;GO:0005737
DEKNAAT102145	GO:0050896;GO:0050789;GO:0040007;GO:0044699;GO:0006351
DEKNAAT101131	GO:0009306
DEKNAAT100253	GO:0044763;GO:0016772
DEKNAAT105042	GO:0009987;GO:0016829
DEKNAAT105127	GO:0006406;GO:0003676;GO:0005634
DEKNAAT104164	GO:0016020
DEKNAAT102010	GO:0000329;GO:0005768;GO:0007035;GO:0007033;GO:0006897;GO:0005794;GO:0005886
DEKNAAT100202	GO:0016575;GO:0017136
DEKNAAT103235	GO:0043229;GO:0036244;GO:0006259;GO:0009267;GO:0036178;GO:0036170;GO:0003918;GO:0043167;GO:0000166
DEKNAAT103151	GO:1900432;GO:0034605
DEKNAAT101544	GO:0043234;GO:0044763;GO:0001411;GO:0044424
DEKNAAT102473	GO:0016811;GO:0009435;GO:0003952;GO:0005524;GO:0005737;GO:0005634
DEKNAAT100665	GO:0009987
DEKNAAT100581	GO:0009405
DEKNAAT104706	GO:0000104;GO:0055114;GO:0005886
DEKNAAT104576	GO:0043231;GO:0044425;GO:0044444;GO:0003824;GO:0006505
DEKNAAT104248	GO:0008094;GO:0032508;GO:0006261;GO:0000166;GO:0006342;GO:0043234;GO:0003677;GO:0032993;GO:0044451;GO:0003678
DEKNAAT104113	GO:0003735;GO:0003723;GO:0015934;GO:0016740;GO:0006412
DEKNAAT103563	GO:0036170;GO:0035690;GO:0007163;GO:0036180;GO:0036244;GO:0031505;GO:0036178;GO:0000920;GO:0009267
DEKNAAT100614	GO:0044409;GO:0005816;GO:0000902;GO:0031579;GO:0006357;GO:0007052;GO:1900436;GO:0001411;GO:0009405;GO:0005935;GO:0036244;GO:0004697;GO:1900433;GO:0030428;GO:0004691;GO:0043332;GO:0034605;GO:1900233;GO:0000920;GO:0005886;GO:0044114;GO:0007118;GO:0007096;GO:0000131;GO:1900442;GO:0005524;GO:0009267;GO:0036164;GO:0070417;GO:0051286;GO:0007231;GO:1900188;GO:0035690;GO:1900438;GO:0030950;GO:0005634;GO:…
DEKNAAT100530	GO:0030529
DEKNAAT100749	GO:0005525;GO:0007264;GO:0015031
DEKNAAT104988	GO:0008757;GO:0008170;GO:0006644
DEKNAAT104441	GO:0006355
DEKNAAT103975	GO:0008233;GO:0019538;GO:0044425
DEKNAAT103891	GO:0009405;GO:0000124;GO:0005488;GO:0006351;GO:1900429;GO:0016573
DEKNAAT101905	GO:0008233
DEKNAAT102834	GO:0016758;GO:0016021
DEKNAAT101821	GO:0016779
DEKNAAT103840	GO:1901293;GO:0016772
DEKNAAT105081	GO:0005488
DEKNAAT102217	GO:0009987;GO:0015078;GO:0005773;GO:0016020
DEKNAAT101338	GO:0017111;GO:0016514;GO:1900445;GO:0006355;GO:1900442;GO:0003676;GO:1900231;GO:0036244;GO:0009405
DEKNAAT101667	GO:0008233
DEKNAAT103404	GO:0003824
DEKNAAT100376	GO:0034599
DEKNAAT103816	GO:0032550;GO:0017111;GO:0043231;GO:0035639;GO:0005737;GO:0032555;GO:0006139;GO:0042254
DEKNAAT103686	GO:0006810;GO:0016887;GO:0000166
DEKNAAT103223	GO:0005829;GO:0000413;GO:0005739;GO:0006457;GO:0045836;GO:0016575;GO:0034967;GO:0003755;GO:0030437;GO:0005576;GO:0016018;GO:0005783
DEKNAAT100325	GO:0003700;GO:0006355
DEKNAAT102545	GO:0016020
DEKNAAT101532	GO:0016192;GO:0030132;GO:0030130;GO:0006886;GO:0005198
DEKNAAT102461	GO:0043581
DEKNAAT100653	GO:0045252;GO:0004149;GO:0004742;GO:0006099
DEKNAAT101995	GO:0006810;GO:0043231;GO:0044444;GO:0016020
DEKNAAT104699	GO:0009987
DEKNAAT104564	GO:0005634
DEKNAAT104480	GO:0006468;GO:0005524;GO:0004674
DEKNAAT104236	GO:0017111;GO:0005524
DEKNAAT103635	GO:0036170;GO:0036180;GO:0046907;GO:0016192;GO:0009267
DEKNAAT100602	GO:0005737;GO:0006412
DEKNAAT100737	GO:0016772
DEKNAAT101944	GO:0071311;GO:0006855;GO:0015307;GO:0046618;GO:0031410;GO:0005886
DEKNAAT101860	GO:0006412;GO:0016874
DEKNAAT104513	GO:0016853;GO:0019752
DEKNAAT103963	GO:0043231;GO:0044444;GO:0016020
DEKNAAT102822	GO:0004129;GO:0009060;GO:0005886
DEKNAAT101049	GO:0003899;GO:0006351;GO:0003677;GO:0046983
DEKNAAT103115	GO:0016301;GO:0016310;GO:1901363;GO:0097159
DEKNAAT100087	GO:0019773;GO:0006511;GO:0005634;GO:0004298
DEKNAAT101242	GO:0016491
DEKNAAT103069	GO:0009405;GO:0035690;GO:0034976;GO:0044117;GO:0046872;GO:0031505;GO:0006402;GO:0055074;GO:0070370
DEKNAAT102172	GO:0035690;GO:0006355;GO:0043565;GO:0003700;GO:0071280;GO:0046982;GO:0005634
DEKNAAT104405	GO:0036092;GO:0044011;GO:0016303;GO:0036180;GO:0071470;GO:0007034;GO:0004672;GO:0030473;GO:0007033;GO:0036267;GO:0006468;GO:0006897;GO:0035690;GO:0006914;GO:0006624;GO:0005886;GO:0000280;GO:0009267;GO:0009405;GO:0046854;GO:0036170
DEKNAAT102121	GO:0005543
DEKNAAT100448	GO:0005743
DEKNAAT103262	GO:0005488
DEKNAAT102668	GO:0030448;GO:0005935;GO:0030428;GO:0005940
DEKNAAT100364	GO:0009987;GO:0016772
DEKNAAT105103	GO:0000982;GO:0016021;GO:0008204;GO:0045892;GO:0035690;GO:0045944;GO:0005488;GO:0005634
DEKNAAT104275	GO:0015798;GO:0055085;GO:0016021;GO:0005365
DEKNAAT103804	GO:0009405;GO:0003690;GO:0009267;GO:0000122;GO:0036170;GO:0003700;GO:0036180;GO:1900429
DEKNAAT103674	GO:0030117;GO:0016192;GO:0006886;GO:0005198
DEKNAAT103590	GO:0046872
DEKNAAT103346	GO:0032040;GO:0035690
DEKNAAT102617	GO:0044763
DEKNAAT101604	GO:0071585;GO:0006750
DEKNAAT100313	GO:0034470;GO:0016787
DEKNAAT101520	GO:0035690;GO:0036180;GO:0006696;GO:0009405;GO:0050613
DEKNAAT101739	GO:0044763
DEKNAAT100641	GO:0005730;GO:0035690;GO:0042254
DEKNAAT100776	GO:0016746
DEKNAAT101983	GO:0004325;GO:0006783
DEKNAAT104687	GO:0003676;GO:0000166
DEKNAAT104552	GO:0030447;GO:0006364;GO:0004114;GO:0030686;GO:0032040;GO:0007165;GO:0031428
DEKNAAT104224	GO:0030001;GO:0016020;GO:0046873;GO:0055085
DEKNAAT103758	GO:0016787
DEKNAAT100809	GO:0009405;GO:0035690;GO:0006357;GO:0008270;GO:0000981;GO:0036178;GO:0031505;GO:0036171;GO:0071500;GO:0036180;GO:0034605;GO:0005634
DEKNAAT100725	GO:0097159;GO:1901363;GO:0016787
DEKNAAT102945	GO:0005829;GO:0005739;GO:0034599;GO:0009051;GO:0004616;GO:0050661
DEKNAAT102861	GO:0070140;GO:0016926
DEKNAAT104964	GO:0005737;GO:0005525
DEKNAAT104880	GO:0000461;GO:0003735;GO:0006414;GO:0022627;GO:0000447
DEKNAAT102810	GO:0016780;GO:0044425
DEKNAAT101088	GO:0004722;GO:0005739
DEKNAAT100159	GO:0004385;GO:0016310;GO:0006163
DEKNAAT103103	GO:0044710
DEKNAAT100108	GO:0005622
DEKNAAT100024	GO:0009628;GO:0051716;GO:0006950;GO:0044182
DEKNAAT102244	GO:0003743;GO:0006413;GO:0003746;GO:0006452;GO:0008612;GO:0045905;GO:0043022;GO:0045901
DEKNAAT101230	GO:0035690;GO:0019887;GO:0045859;GO:0016301;GO:0005956
DEKNAAT102160	GO:0009405;GO:0005940;GO:0005935;GO:0044117;GO:0009986;GO:0050839;GO:0007120;GO:0044182;GO:0031589
DEKNAAT102379	GO:0009405;GO:0001410;GO:0004672;GO:0009267;GO:1900438;GO:0000166;GO:0016310;GO:0044114;GO:0036180;GO:1900436
DEKNAAT104398	GO:0015848;GO:0071918;GO:0005886;GO:0015204;GO:0015606
DEKNAAT103385	GO:0009060;GO:0004408;GO:0009277;GO:0018063;GO:0044182;GO:0005739
DEKNAAT100680	GO:0044763
DEKNAAT100436	GO:0016020;GO:0051539;GO:0009055;GO:0055114;GO:0008137
DEKNAAT101643	GO:0006810
DEKNAAT101778	GO:0003723;GO:0006378;GO:0044011;GO:0004652;GO:0043167;GO:0000166
DEKNAAT104805	GO:0050896;GO:0006357;GO:0000981;GO:0045893;GO:0044182
DEKNAAT104347	GO:0016491;GO:0055114
DEKNAAT103797	GO:0035690;GO:0044237;GO:0032259;GO:0044710;GO:0008168;GO:0005739
DEKNAAT103334	GO:0046872
DEKNAAT101727	GO:0005737;GO:0006415;GO:0032543;GO:0003747
DEKNAAT102984	GO:0008152
DEKNAAT104540	GO:0044710;GO:0005488;GO:0016616
DEKNAAT104212	GO:0008152
DEKNAAT103746	GO:0003723;GO:0030529
DEKNAAT100713	GO:0006123;GO:0005758;GO:0070469;GO:0009055;GO:0005506;GO:0020037;GO:0006122
DEKNAAT102933	GO:0046872;GO:0006355;GO:0006366
DEKNAAT104624	GO:0006526;GO:0005524;GO:0004055
DEKNAAT101076	GO:0007234;GO:0004673;GO:1900445;GO:0097308
DEKNAAT100198	GO:0016874
DEKNAAT104104	GO:0044267;GO:0009396;GO:0016874;GO:0006139;GO:0010467
DEKNAAT102283	GO:0046907
DEKNAAT103096	GO:0030427;GO:1901363;GO:0030428;GO:0042318;GO:0033246;GO:0009826;GO:0031505;GO:0097159;GO:0004697
DEKNAAT101489	GO:0016310;GO:0005524;GO:0004674
DEKNAAT102039	GO:0008233;GO:0000408;GO:0045944;GO:0000790;GO:0046872;GO:0000723;GO:0008033;GO:0000781;GO:0006508;GO:0031490;GO:0070525;GO:0005737
DEKNAAT101025	GO:0030448;GO:0005100;GO:0000142;GO:0032321
DEKNAAT100147	GO:0035690;GO:0016757;GO:0036178;GO:0005886;GO:0044011
DEKNAAT104058	GO:0005622
DEKNAAT103503	GO:0019013;GO:0030529;GO:0019843
DEKNAAT100475	GO:0003677;GO:0005524;GO:0007067;GO:0004386;GO:0006997;GO:0000085
DEKNAAT101682	GO:0006810
DEKNAAT100391	GO:0043231;GO:0046872;GO:0006355;GO:0003700;GO:0005737;GO:0006366
DEKNAAT100012	GO:0016740
DEKNAAT103045	GO:0051536;GO:0046872;GO:0097159;GO:0006145;GO:0016614;GO:0004854;GO:0050662;GO:1901363
DEKNAAT101438	GO:0006810;GO:0044444;GO:0016020
DEKNAAT102367	GO:0009058;GO:0008483
DEKNAAT104386	GO:0000032;GO:0009405
DEKNAAT100887	GO:0006094;GO:0016301;GO:0016310;GO:0004612;GO:0005524
DEKNAAT102316	GO:0005730;GO:0005688;GO:0046540;GO:0005732;GO:0000398;GO:0000932
DEKNAAT102644	GO:0006810;GO:0005875;GO:0005739;GO:0005874;GO:0000922;GO:0046872;GO:0009107;GO:0051301;GO:0051539;GO:0045502;GO:0007067;GO:0006928;GO:0016992;GO:0000132
DEKNAAT100340	GO:0006617;GO:0005786
DEKNAAT102560	GO:0035268;GO:0046354
DEKNAAT104798	GO:0019752;GO:0016831
DEKNAAT104251	GO:0046912;GO:0019752
DEKNAAT104335	GO:0016787;GO:0006811;GO:0015078;GO:0033177
DEKNAAT103869	GO:0043231;GO:0044444;GO:0016020;GO:0006996
DEKNAAT103322	GO:0070588;GO:0005262;GO:0032512;GO:0030448;GO:0071260;GO:0016020
DEKNAAT102728	GO:0008233;GO:0006465;GO:0005787
DEKNAAT101715	GO:0006810;GO:0044444;GO:0003824;GO:0006914
DEKNAAT100836	GO:0009405;GO:0035690;GO:0009267;GO:0031505;GO:0071473;GO:0036170;GO:0042981;GO:0030448;GO:0036180;GO:0016787
DEKNAAT104991	GO:0004754;GO:0055114;GO:0019878
DEKNAAT104663	GO:0044763
DEKNAAT104747	GO:0003677
DEKNAAT103734	GO:0070131;GO:0045182;GO:0097034;GO:0031314
DEKNAAT100701	GO:0008152;GO:0003824
DEKNAAT102921	GO:0008152;GO:0004553
DEKNAAT104940	GO:0006541;GO:0003922;GO:0005524;GO:0016740;GO:0016462;GO:0006177;GO:0005737
DEKNAAT101199	GO:0009405;GO:0009267;GO:0036178;GO:0031505;GO:0036170;GO:0016301;GO:0036180;GO:0005737;GO:0005634
DEKNAAT102078	GO:0005886
DEKNAAT103214	GO:0006546
DEKNAAT101148	GO:0004455;GO:0009082;GO:0016853;GO:0050662;GO:0055114
DEKNAAT105059	GO:0055114;GO:0005886;GO:0003954
DEKNAAT100051	GO:0044763
DEKNAAT101477	GO:0005840
DEKNAAT100598	GO:0035690;GO:0045893
DEKNAAT100135	GO:0007265;GO:0019933;GO:0001402;GO:0090304;GO:1900445;GO:0071244;GO:0036164;GO:1900436;GO:0055091;GO:0009272;GO:0020012;GO:0004016;GO:0070786;GO:0006171;GO:0043065;GO:0043709;GO:0035690;GO:1900439;GO:0004518;GO:1900231;GO:0009267;GO:0009405;GO:1900241
DEKNAAT105008	GO:0009277
DEKNAAT103496	GO:0006810;GO:0005215
DEKNAAT101889	GO:0044763
DEKNAAT103033	GO:0009987
DEKNAAT102439	GO:0005525;GO:0005622;GO:0007264
DEKNAAT102355	GO:0005840
DEKNAAT104374	GO:0004639;GO:0005524;GO:0044424;GO:0006189
DEKNAAT104458	GO:0044699;GO:0006810;GO:0044464
DEKNAAT103903	GO:0005488;GO:0043231;GO:0044444
DEKNAAT101754	GO:0046872;GO:0016491
DEKNAAT100875	GO:0036170;GO:0036180;GO:0016787;GO:0009267
DEKNAAT100791	GO:0005730;GO:0003676;GO:0006364
DEKNAAT102304	GO:0003824
DEKNAAT100412	GO:0016021;GO:0005743
DEKNAAT104786	GO:0042732;GO:0019323;GO:0004032
DEKNAAT101703	GO:0051716;GO:0042594;GO:0044182;GO:0007154
DEKNAAT103009	GO:0005737;GO:0035690;GO:0006457;GO:0005524;GO:0051082
DEKNAAT101187	GO:0016798;GO:0008152
DEKNAAT105098	GO:0009986;GO:0000166
DEKNAAT102066	GO:0009987;GO:0004527
DEKNAAT101052	GO:0045121;GO:0045332;GO:0008144;GO:0015903;GO:0006855;GO:0015244;GO:0009986;GO:0035690;GO:0004012;GO:0015238;GO:0042626;GO:0071383;GO:0046618;GO:0006200;GO:0005887;GO:0005524;GO:0034599
DEKNAAT104085	GO:0009987;GO:0005488
DEKNAAT103156	GO:0001897;GO:0003729;GO:0009267;GO:0036170;GO:0008298;GO:0036180
DEKNAAT101549	GO:0071266;GO:0004121
DEKNAAT102394	GO:0030170;GO:0009097;GO:0004794
DEKNAAT100586	GO:0036178;GO:0036180;GO:0016020;GO:0031505;GO:1902047;GO:0035690;GO:0015185;GO:0006078;GO:0009267;GO:0015812;GO:0015203;GO:0036244;GO:0036170
DEKNAAT102015	GO:0015450;GO:0005744;GO:0006886;GO:0016021
DEKNAAT101001	GO:0003824
DEKNAAT104118	GO:0005840;GO:0003735;GO:0006412
DEKNAAT104034	GO:0005488;GO:0019829
DEKNAAT103484	GO:0000981;GO:0006357;GO:0005634;GO:0008270
DEKNAAT102343	GO:0044260;GO:0090304;GO:0006974
DEKNAAT100451	GO:0005840;GO:0003735;GO:0006412;GO:0019843
DEKNAAT101793	GO:0005886;GO:0006810;GO:0005739
DEKNAAT104904	GO:0016070;GO:0016740
DEKNAAT104446	GO:0036166;GO:0010468;GO:0006364;GO:0005524;GO:0016301;GO:0006351;GO:0044424
DEKNAAT104362	GO:0006355;GO:0030163
DEKNAAT103433	GO:0016310;GO:0006139;GO:0016776;GO:0019201
DEKNAAT101742	GO:0019521;GO:0003993;GO:0009277;GO:0005576;GO:0016020
DEKNAAT102620	GO:0016301
DEKNAAT102839	GO:0006974
DEKNAAT104858	GO:0042594;GO:0042221;GO:0007154;GO:0051716;GO:0044182
DEKNAAT104774	GO:0044763
DEKNAAT104690	GO:0044406;GO:0016337;GO:0030447;GO:0006355;GO:0005737;GO:0005634
DEKNAAT103761	GO:0030447
DEKNAAT103845	GO:0031505;GO:0006078;GO:0000920;GO:0016021
DEKNAAT102704	GO:0016021;GO:0035339;GO:0006986;GO:0090155
DEKNAAT101175	GO:0004871;GO:0000003;GO:0030435;GO:0065008;GO:0005834;GO:0043167;GO:0009757;GO:0007189;GO:0031683;GO:0001664;GO:0003924;GO:0019001
DEKNAAT105086	GO:0016020
DEKNAAT102138	GO:0045333;GO:0016746;GO:0005829
DEKNAAT102054	GO:0043229;GO:0006364;GO:0030529
DEKNAAT101040	GO:0016562;GO:0051301;GO:0005777;GO:0005829;GO:0046982;GO:0006631;GO:0016887;GO:0006200;GO:0005524
DEKNAAT103279	GO:0005886
DEKNAAT101208	GO:0044763;GO:0009277;GO:0016020
DEKNAAT104157	GO:0004707;GO:0000165;GO:0006468;GO:0005524
DEKNAAT104203	GO:0008270;GO:0030127;GO:0006888;GO:0006886
DEKNAAT100111	GO:0097159;GO:1901363
DEKNAAT101537	GO:1900239;GO:0004089
DEKNAAT103060	GO:1901363;GO:0017111;GO:0097159
DEKNAAT102466	GO:0044464;GO:0009987
DEKNAAT101453	GO:0009405;GO:0016337;GO:0030447;GO:0051834;GO:0031505;GO:0007160;GO:0000032;GO:0000026;GO:0016020;GO:0000031;GO:0006487
DEKNAAT102382	GO:0016568;GO:0032508;GO:0006281;GO:0006355;GO:0006364;GO:0005524;GO:0043141;GO:0005634
DEKNAAT100574	GO:0003676;GO:0042254;GO:0000166;GO:0004386;GO:0005634
DEKNAAT103228	GO:0071704;GO:0016615;GO:0044237;GO:0044238;GO:0055114
DEKNAAT104569	GO:0005737;GO:0005324;GO:0000062;GO:0015909;GO:0006631;GO:0001300;GO:0005576;GO:0005634
DEKNAAT104485	GO:0046872;GO:0006355;GO:0044699;GO:0003677
DEKNAAT103556	GO:0016491;GO:0005488
DEKNAAT103472	GO:0015248;GO:0016021;GO:0035376;GO:0008559;GO:0035690;GO:0045117;GO:0046618;GO:0005886;GO:0005524
DEKNAAT100986	GO:0006520;GO:0055114;GO:0016639
DEKNAAT102415	GO:0016740
DEKNAAT101402	GO:0016020;GO:0044444;GO:0043231
DEKNAAT104897	GO:0016491
DEKNAAT104518	GO:0006000;GO:0004331;GO:0003873;GO:0006003;GO:0005524
DEKNAAT104350	GO:0016491
DEKNAAT103421	GO:0016787;GO:0044424
DEKNAAT102827	GO:0016491;GO:0005886;GO:0031090;GO:0005783;GO:0044425;GO:0044446;GO:0005739
DEKNAAT104846	GO:0016853
DEKNAAT103833	GO:0009405;GO:0036244;GO:0043709;GO:0016798;GO:0036178;GO:0005975;GO:0042149;GO:0030445;GO:0009986;GO:0030446;GO:0044416;GO:0036170;GO:0005576;GO:0031589
DEKNAAT100800	GO:0016043
DEKNAAT104711	GO:0055085;GO:0006865;GO:0016020
DEKNAAT101298	GO:0009405;GO:0070933;GO:0097372;GO:0036166;GO:0006355;GO:0032041;GO:0070932;GO:0046970;GO:1900429;GO:0046969;GO:0005634
DEKNAAT102177	GO:0003735;GO:0015934;GO:0006412
DEKNAAT102093	GO:0008380;GO:0005634
DEKNAAT100285	GO:0000786;GO:0006281;GO:0003677;GO:0006334;GO:0046982;GO:0005634
DEKNAAT105074	GO:0005576;GO:0035690
DEKNAAT103313	GO:0044763;GO:1900428;GO:0048583;GO:0036180;GO:0016043;GO:0030427
DEKNAAT102126	GO:0006166;GO:0046872;GO:0044209;GO:0006168;GO:0003999;GO:0005737;GO:0005634
DEKNAAT100234	GO:0008152;GO:0008168;GO:0005739
DEKNAAT100369	GO:0005840;GO:0003735;GO:0006412
DEKNAAT103183	GO:0035690
DEKNAAT102589	GO:0071277;GO:0034501;GO:0001400;GO:0016576;GO:0030448;GO:0005847;GO:0030428;GO:0000778;GO:0005935;GO:0005955;GO:0000164;GO:0005977;GO:0031297;GO:0007114;GO:0030437;GO:0005730;GO:0000903;GO:0031505;GO:0048315;GO:0000077;GO:0007059;GO:0007126;GO:0035690;GO:0005816;GO:0009408;GO:0030847;GO:0000076;GO:0030846;GO:0007094;GO:0006873;GO:0006109;GO:0006364;GO:0009405;GO:0004722
DEKNAAT101576	GO:0006120;GO:0046872;GO:0005886;GO:0008137;GO:0005747;GO:0051537
DEKNAAT101492	GO:0008152
DEKNAAT103809	GO:0005886
DEKNAAT103595	GO:0051865;GO:0030435;GO:0006513;GO:0006355;GO:0016562;GO:0005777;GO:0004842;GO:0005634;GO:0005524;GO:0016568;GO:0006281
DEKNAAT103132	GO:0055085;GO:0016021
DEKNAAT101609	GO:0050789;GO:0006351;GO:0044182
DEKNAAT101525	GO:0044464
DEKNAAT102454	GO:0016020;GO:0044464
DEKNAAT102370	GO:0016020
DEKNAAT101988	GO:0005737;GO:0034354;GO:0000334;GO:0005506;GO:0055114
DEKNAAT104603	GO:0046872;GO:0009086;GO:0051213;GO:0044424
DEKNAAT104229	GO:0051536
DEKNAAT103628	GO:0003824
DEKNAAT103544	GO:0016708;GO:0019439;GO:0005506;GO:0051537;GO:0055114
DEKNAAT101937	GO:0004410;GO:0005634;GO:0005739;GO:0019878
DEKNAAT100974	GO:0043232;GO:0030529
DEKNAAT104885	GO:0043967;GO:0008270;GO:0036166;GO:0035267;GO:0036180
DEKNAAT103872	GO:0006413;GO:0005525;GO:0006184;GO:0003743;GO:0045903;GO:0043614;GO:0000049;GO:0003924
DEKNAAT102815	GO:0044444;GO:0043229;GO:0016020
DEKNAAT101802	GO:0000085;GO:0000166;GO:0016514;GO:1900445;GO:0006355;GO:1900442;GO:0003676;GO:0004386;GO:0007067;GO:0006997;GO:0036244;GO:0009405
DEKNAAT100923	GO:0031098;GO:0000166;GO:0034614;GO:1900445;GO:1900436;GO:0009272;GO:0031505;GO:0006468;GO:0000165;GO:0004707;GO:0035690;GO:0000747;GO:0034605;GO:1900231;GO:0009267;GO:0009405
DEKNAAT104834	GO:0003723;GO:0005730;GO:0006364;GO:0008026;GO:0005524
DEKNAAT104750	GO:0036180;GO:0006879;GO:0000329;GO:0000770;GO:0005743;GO:0016021;GO:0015711;GO:0071631;GO:0042626;GO:0055085;GO:0006200;GO:0005886;GO:0005524;GO:0009267;GO:0009405;GO:0008514;GO:0036170
DEKNAAT103821	GO:0005978;GO:0004373;GO:0005739
DEKNAAT102249	GO:0009228;GO:0046872;GO:0006950;GO:0052837;GO:0005634;GO:0005829
DEKNAAT102165	GO:0035690;GO:0033101;GO:0045121
DEKNAAT101151	GO:0005488;GO:0043941;GO:0000909;GO:0075308
DEKNAAT103171	GO:0044011;GO:1900461;GO:1900189;GO:0000902;GO:1900436;GO:0044407;GO:0034605;GO:1900433;GO:0009267;GO:0010811
DEKNAAT101648	GO:0008152
DEKNAAT100357	GO:0016020
DEKNAAT103301	GO:0004386;GO:0003676;GO:0000166
DEKNAAT102493	GO:0003676;GO:0004824;GO:0005524;GO:0006430;GO:0005737
DEKNAAT101480	GO:0004222;GO:0005886;GO:0030163;GO:0005524;GO:0016021;GO:0017111;GO:0006508;GO:0008270
DEKNAAT104268	GO:0005622;GO:0006396
DEKNAAT103713	GO:0003899;GO:0006351;GO:0003677;GO:0042493;GO:0046983
DEKNAAT103667	GO:0044763
DEKNAAT103339	GO:0016568;GO:0006351;GO:0005634
DEKNAAT100306	GO:0043492;GO:0022892;GO:0046872;GO:0015914;GO:0000166;GO:0016020
DEKNAAT103120	GO:0071704;GO:0016310;GO:0004672;GO:0044238;GO:0000166
DEKNAAT102526	GO:0006596;GO:0016829
DEKNAAT101513	GO:0046488;GO:0042578;GO:0005774;GO:0044425
DEKNAAT100634	GO:0051668;GO:0016772;GO:0006676;GO:0035690;GO:0009267;GO:0070916;GO:0036171;GO:0045140;GO:0036187;GO:0036170;GO:0044011;GO:0044114;GO:0036180;GO:0016020
DEKNAAT100550	GO:0005488;GO:0006357;GO:1900189;GO:0010811;GO:0044011
DEKNAAT100769	GO:0005622;GO:0016310;GO:0005524;GO:0000103;GO:0004020;GO:0006555
DEKNAAT102989	GO:0070933;GO:0097372;GO:0036166;GO:0006355;GO:0032041;GO:0070932;GO:0046970;GO:0046969;GO:0005634
DEKNAAT101976	GO:0036178;GO:0044011;GO:0036180;GO:0010467;GO:0016874;GO:0044424;GO:0016070;GO:0003676;GO:0016567;GO:0043234;GO:0036244;GO:0009405
DEKNAAT101892	GO:0042578;GO:0036244;GO:0031505;GO:0036178;GO:0046856;GO:0009405
DEKNAAT104545	GO:0097159;GO:0006437;GO:0004812;GO:1901363;GO:0005737
DEKNAAT104217	GO:0005737;GO:0019773;GO:0006511;GO:0005634;GO:0004298
DEKNAAT103995	GO:0003700;GO:0043565;GO:0005634;GO:0006355
DEKNAAT103532	GO:0044424
DEKNAAT100718	GO:0005737;GO:0008233;GO:0030163;GO:0005524;GO:0000502;GO:0017111;GO:0006508
DEKNAAT102938	GO:0015848;GO:0015833;GO:0015238;GO:0005886;GO:0006855;GO:0015903
DEKNAAT102854	GO:0003333;GO:0015171;GO:0016021
DEKNAAT101841	GO:0035690;GO:0016772
DEKNAAT100962	GO:0044409;GO:0045827;GO:0097308;GO:0000122;GO:0036171;GO:0036180;GO:0016337;GO:0051834;GO:0009372;GO:0036166;GO:0044114;GO:0035690;GO:1900429;GO:0071280;GO:0009267;GO:0009405;GO:0036170
DEKNAAT104410	GO:0000031;GO:0000030;GO:0000032;GO:0006487
DEKNAAT103944	GO:0008270;GO:0030466;GO:0003677;GO:0005524;GO:0016567;GO:0008298;GO:0004386;GO:0070478;GO:0005737
DEKNAAT104822	GO:0003735;GO:0003723;GO:0042254;GO:0015935;GO:0005829;GO:0006412
DEKNAAT104109	GO:0050789
DEKNAAT102288	GO:0016887;GO:0000166;GO:0016020
DEKNAAT103012	GO:0005840
DEKNAAT103508	GO:0004310;GO:0005886;GO:0051996;GO:0006696;GO:0005783;GO:0044425
DEKNAAT102237	GO:0003824
DEKNAAT101223	GO:0046923;GO:0006621;GO:0006810;GO:0016021
DEKNAAT100261	GO:0016740
DEKNAAT101687	GO:0009405;GO:0046872;GO:0004638;GO:0005524;GO:0046084;GO:0034023;GO:0006189
DEKNAAT104302	GO:0006810;GO:0016020
DEKNAAT101307	GO:0003887;GO:0006260;GO:0003677;GO:0000166
DEKNAAT100429	GO:0003899;GO:0006351;GO:0003677;GO:0005634;GO:0008270
DEKNAAT103243	GO:0006896;GO:0044444;GO:0043229;GO:0009405;GO:0016020
DEKNAAT101552	GO:0044763;GO:0006259;GO:0032300;GO:0043566
DEKNAAT103378	GO:0016787;GO:1901363;GO:0097159
DEKNAAT103655	GO:0030148;GO:0016020
DEKNAAT103571	GO:0044699;GO:0050794;GO:0006351
DEKNAAT102514	GO:0006355;GO:0006366;GO:0044182
DEKNAAT101501	GO:0016616
DEKNAAT103327	GO:0004386
DEKNAAT100622	GO:0004375;GO:0008152;GO:0008168
DEKNAAT100757	GO:0006810
DEKNAAT101964	GO:0004252;GO:0004176;GO:0005759;GO:0051131;GO:0070407;GO:0006515;GO:0043565;GO:0090296;GO:0006200;GO:0005524;GO:0034599
DEKNAAT101880	GO:0035690
DEKNAAT104996	GO:0006432;GO:0005524;GO:0004826;GO:0000049;GO:0005737
DEKNAAT101913	GO:0008270
DEKNAAT102842	GO:0016020;GO:0016740;GO:0016043;GO:0035690;GO:0001411
DEKNAAT103219	GO:0015031;GO:0003723;GO:0005737;GO:0000166
DEKNAAT101397	GO:0044765
DEKNAAT102276	GO:0006995;GO:0043944;GO:0009405
DEKNAAT103000	GO:0050896;GO:0030447
DEKNAAT105174	GO:0005840;GO:0003735;GO:0006412;GO:0019843
DEKNAAT104509	GO:0006810
DEKNAAT100384	GO:0009987;GO:0008152;GO:0003824
DEKNAAT101591	GO:0044763;GO:0044464
DEKNAAT100005	GO:0006869
DEKNAAT103038	GO:0008152;GO:0003824
DEKNAAT102141	GO:0004832;GO:0002161;GO:0006438;GO:0005739;GO:0006450;GO:0005524
DEKNAAT101346	GO:0016301
DEKNAAT102688	GO:0009405;GO:0052559;GO:0016021;GO:0036168;GO:0044114;GO:0036180;GO:0004252;GO:0016485;GO:0034605;GO:0071432
DEKNAAT105123	GO:0003824
DEKNAAT104379	GO:0004825;GO:0000166;GO:0006418;GO:0005737
DEKNAAT104295	GO:0042493;GO:0016787
DEKNAAT103908	GO:0016491
DEKNAAT103694	GO:0005488;GO:0016787
DEKNAAT100796	GO:0006401;GO:0008419
DEKNAAT102309	GO:0001968;GO:0044406;GO:0051287;GO:0055114;GO:0007160;GO:0030445;GO:0009986;GO:0030446;GO:0044416;GO:0043236;GO:0004365;GO:0006096;GO:0050661;GO:0005737;GO:0005886
DEKNAAT101624	GO:0016742;GO:0046084
DEKNAAT102553	GO:0008565;GO:0005743;GO:0046872;GO:0045039;GO:0042719
DEKNAAT101540	GO:0003824
DEKNAAT101759	GO:0006351;GO:0000439;GO:0006289;GO:0008270
DEKNAAT100661	GO:0005488
DEKNAAT104572	GO:0044238;GO:0044260;GO:0044424
DEKNAAT104328	GO:0000329;GO:0031301;GO:0007034;GO:0051453;GO:0007033;GO:0015809
DEKNAAT103643	GO:0032991;GO:0044424
DEKNAAT101708	GO:0009405;GO:0035690;GO:0006357;GO:0030447;GO:0046872;GO:0031505;GO:1900189;GO:0003677;GO:0010811;GO:0044011;GO:0070417;GO:0003700;GO:0044114;GO:0005634
DEKNAAT101952	GO:0004540;GO:0003723;GO:0004527
DEKNAAT104984	GO:0017111;GO:0000166
DEKNAAT104521	GO:0006412;GO:0000461;GO:0006407;GO:0003735;GO:0022627;GO:0030686;GO:0000028;GO:0000447
DEKNAAT103727	GO:0009987
DEKNAAT102914	GO:0008026;GO:0003723;GO:0005524;GO:0006364;GO:0005634
DEKNAAT101901	GO:0043231
DEKNAAT102830	GO:0006357;GO:0001104;GO:0016592
DEKNAAT103920	GO:0003676;GO:0046872;GO:0000398;GO:0022618;GO:0030529;GO:0044428
DEKNAAT100179	GO:0042594;GO:0006486;GO:0016757;GO:0051716;GO:0044182
DEKNAAT103619	GO:0006810;GO:0005215
DEKNAAT103077	GO:0005488;GO:0044763;GO:0006355;GO:0003700;GO:0044424
DEKNAAT102399	GO:0000472;GO:0030686;GO:0032040;GO:0000480;GO:0031428;GO:0000447
DEKNAAT101385	GO:0035690
DEKNAAT102264	GO:0009986;GO:0006779;GO:0004109;GO:0030445;GO:0055114
DEKNAAT101250	GO:0034038;GO:0008612;GO:0050983
DEKNAAT105162	GO:0008270;GO:0032786;GO:0005694;GO:0005634
DEKNAAT103489	GO:0004020;GO:0009086;GO:0000103;GO:0004781;GO:0005524;GO:0070814;GO:0005737;GO:0019344
DEKNAAT100372	GO:0006355;GO:0005634
DEKNAAT102592	GO:0003735;GO:0015934;GO:0006412
DEKNAAT103026	GO:0044407;GO:0055114;GO:0008270;GO:0005739;GO:0030445;GO:0009986;GO:0006546;GO:0030446;GO:0004022;GO:0044416;GO:0044011;GO:0005515;GO:0006096;GO:0005576;GO:0005886
DEKNAAT101419	GO:0016020;GO:0006810
DEKNAAT102348	GO:0008152
DEKNAAT101334	GO:0044238;GO:0034645
DEKNAAT104909	GO:0005488;GO:0003824
DEKNAAT104283	GO:0044765;GO:0005886
DEKNAAT103812	GO:0016740
DEKNAAT103438	GO:0016746
DEKNAAT100868	GO:0019237;GO:0031518
DEKNAAT102625	GO:0050660;GO:0008484;GO:0008137;GO:0003995;GO:0005739;GO:0055114
DEKNAAT100321	GO:0006820;GO:0016020
DEKNAAT104779	GO:0009305;GO:0004077
DEKNAAT104695	GO:0016787
DEKNAAT104560	GO:0015798;GO:0016021;GO:0005365
DEKNAAT104232	GO:0008238;GO:0008236;GO:0016020
DEKNAAT103766	GO:0003723;GO:0005730;GO:0000472;GO:0005880;GO:0032259;GO:0030686;GO:0032040;GO:0000480;GO:0042803;GO:0005737;GO:0000447;GO:0008168
DEKNAAT103631	GO:0009152;GO:0004018;GO:0070626
DEKNAAT100733	GO:0015299;GO:0006812;GO:0016020
DEKNAAT104644	GO:0016614;GO:0044429;GO:0055114
DEKNAAT101096	GO:0044407;GO:0055114;GO:0008270;GO:0005739;GO:0030445;GO:0009986;GO:0006546;GO:0030446;GO:0004022;GO:0044416;GO:0044011;GO:0005515;GO:0006096;GO:0005576;GO:0005886
DEKNAAT100167	GO:0044238;GO:0044260;GO:0010467
DEKNAAT101045	GO:0051716
DEKNAAT104078	GO:0004568;GO:0009986;GO:0007109;GO:0000282;GO:0005576;GO:0008152
DEKNAAT103065	GO:0000329;GO:0071281;GO:0010106;GO:0005886
DEKNAAT100579	GO:0030447;GO:0043231;GO:0030950;GO:0048193;GO:0006897;GO:0035690;GO:0005488;GO:0008152;GO:0009405;GO:0008060
DEKNAAT103149	GO:0015031;GO:0000139;GO:0005634;GO:0005215
DEKNAAT100444	GO:0003824
DEKNAAT100360	GO:0006629;GO:0016491
DEKNAAT103393	GO:0050464;GO:0032324
DEKNAAT102799	GO:0000122;GO:0006635;GO:0043231;GO:0016558;GO:0035690;GO:1900429;GO:0044444;GO:0009405
DEKNAAT102201	GO:0016787
DEKNAAT102336	GO:0009405;GO:0016337;GO:0030447;GO:0051834;GO:0031505;GO:0007160;GO:0000032;GO:0000026;GO:0016020;GO:0005794;GO:0000031;GO:0006487
DEKNAAT101322	GO:0006810;GO:0005215
DEKNAAT104439	GO:0005737;GO:0005839;GO:0005634;GO:0004298;GO:0051603
DEKNAAT103670	GO:0016311;GO:0016791;GO:0030447;GO:0005886
DEKNAAT103342	GO:0050896;GO:0050789;GO:0044763;GO:0044182
DEKNAAT100856	GO:0005840
DEKNAAT102613	GO:0004721
DEKNAAT101819	GO:0008324;GO:0006812;GO:0005886;GO:0055085
DEKNAAT104683	GO:0003676;GO:0004527
DEKNAAT104220	GO:0016787
DEKNAAT100805	GO:0004733;GO:0010181;GO:0042823;GO:0055114;GO:0008615
DEKNAAT104632	GO:0005743;GO:0005507;GO:0070469;GO:0016021;GO:0022900;GO:0004129
DEKNAAT101168	GO:0004338;GO:0009986;GO:0005975;GO:0030445;GO:0031505;GO:0044117;GO:0009405;GO:0044011;GO:0005576;GO:0042124;GO:0044407
DEKNAAT102098	GO:0044765;GO:0005886;GO:0055072;GO:0005739
DEKNAAT102047	GO:0009451;GO:0016853
DEKNAAT100239	GO:0006351;GO:0004402;GO:0000790;GO:0035267;GO:0016573
DEKNAAT103318	GO:0006098;GO:0016853
DEKNAAT101497	GO:0005829;GO:0005524;GO:0006950
DEKNAAT101117	GO:0004725;GO:0009986;GO:0030287;GO:0016158;GO:0035335;GO:0003993
DEKNAAT105028	GO:0005488;GO:0004601
DEKNAAT102240	GO:0008233;GO:0005488
DEKNAAT103053	GO:0016020
DEKNAAT101361	GO:0044444;GO:0043229;GO:0030529
DEKNAAT100567	GO:0004553;GO:0009986;GO:0005975;GO:0030446;GO:0046658;GO:0030445;GO:0031505;GO:0009405;GO:0042124
DEKNAAT101690	GO:0016020;GO:0046872;GO:0006810
DEKNAAT100104	GO:0004004;GO:0003676;GO:0042254;GO:0000166;GO:0005634
DEKNAAT104608	GO:0016740
DEKNAAT104394	GO:0036170;GO:0036180;GO:0005488;GO:0009267
DEKNAAT103465	GO:0009987;GO:0050896;GO:0040007;GO:0044699
DEKNAAT100432	GO:0009267;GO:0036180;GO:0036170
DEKNAAT101858	GO:0009405;GO:0016021;GO:0044117;GO:0015684;GO:0010106;GO:0015093;GO:0009986;GO:0006827;GO:0005506;GO:0005886
DEKNAAT103381	GO:0016788
DEKNAAT101774	GO:0043229;GO:0006281
DEKNAAT100979	GO:0005525;GO:0006886;GO:0007264;GO:0005622
DEKNAAT100895	GO:0003824
DEKNAAT102408	GO:1901564;GO:0046483;GO:0044238;GO:1901360
DEKNAAT102324	GO:0005840;GO:0003735;GO:0006412
DEKNAAT103793	GO:0003735;GO:0003723;GO:0015935;GO:0016020;GO:0006412
DEKNAAT103877	GO:0005576;GO:0009986;GO:0005975;GO:0004553
DEKNAAT100844	GO:0050896;GO:0050789;GO:0030447;GO:0006351
DEKNAAT101807	GO:0036244;GO:0036178;GO:0042149;GO:0031505;GO:0036171;GO:0036170;GO:0044011;GO:0030866;GO:0045121;GO:0006897;GO:0036180;GO:0032126;GO:0032185;GO:0005887
DEKNAAT103330	GO:0004386;GO:0003676
DEKNAAT101723	GO:0005840
DEKNAAT104839	GO:0030042;GO:0007049;GO:0016363;GO:0051014;GO:0051015;GO:0005829;GO:0051301;GO:0030479
DEKNAAT104671	GO:0000079;GO:0019901
DEKNAAT104755	GO:0005737;GO:0003879;GO:0000105;GO:0005524;GO:0000287
DEKNAAT103742	GO:0008152;GO:0008484
DEKNAAT103826	GO:0015267;GO:0006820;GO:0005886;GO:0016021;GO:0005739
DEKNAAT101156	GO:0009085;GO:0051287;GO:0004450;GO:0000287;GO:0047046;GO:0005739;GO:0055114
DEKNAAT102086	GO:0043581;GO:0005509
DEKNAAT101072	GO:0009156;GO:0035690;GO:0009435;GO:0000105;GO:0000287;GO:0016310;GO:0016301;GO:0006207;GO:0004749;GO:0043101;GO:0000162
DEKNAAT100278	GO:0003676;GO:0046872
DEKNAAT100194	GO:0005730;GO:0008380;GO:0005681;GO:0003723;GO:0019013;GO:0006397;GO:0006364
DEKNAAT100227	GO:0008152
DEKNAAT100143	GO:0046872;GO:0005975;GO:0030446;GO:0016491
DEKNAAT103306	GO:0016070
DEKNAAT102119	GO:0005840;GO:0003735;GO:0006412;GO:0019843
DEKNAAT101105	GO:0043087
DEKNAAT105016	GO:0008121;GO:0006122
DEKNAAT103588	GO:0005737;GO:0005634;GO:0005525
DEKNAAT101518	GO:0016020;GO:0005739
DEKNAAT100639	GO:0005840
DEKNAAT100471	GO:0016765
DEKNAAT104466	GO:0005763;GO:0003735;GO:0006412;GO:0019843
DEKNAAT104382	GO:0004475;GO:0007049;GO:0030445;GO:0000032;GO:0009986;GO:0009298;GO:0005737;GO:0005525;GO:0005886
DEKNAAT103911	GO:0005198;GO:0016226;GO:0051536
DEKNAAT103537	GO:0005743;GO:0006850;GO:0005886
DEKNAAT100504	GO:0043231;GO:0055114;GO:0016616;GO:0005975;GO:0006072;GO:0036164;GO:0044444;GO:0050662;GO:0044281
DEKNAAT100420	GO:0016021
DEKNAAT102640	GO:0003899;GO:0006351;GO:0003677;GO:0046983
DEKNAAT101846	GO:0003676;GO:0006355
DEKNAAT104794	GO:0008152;GO:0003824
DEKNAAT104415	GO:0043167;GO:0016787;GO:0030001
DEKNAAT104331	GO:0019222
DEKNAAT103865	GO:0003743;GO:0001731;GO:0016282;GO:0035690;GO:0005852;GO:0033290;GO:0006446
DEKNAAT103781	GO:0046872;GO:0005759;GO:0004784;GO:0006801;GO:0055114
DEKNAAT102724	GO:0042594;GO:0044182
DEKNAAT102808	GO:0044710
DEKNAAT103730	GO:0005737
DEKNAAT103210	GO:0044424
DEKNAAT102158	GO:0008233;GO:0016020
DEKNAAT102074	GO:0009405;GO:0005956;GO:0006468;GO:0035690;GO:0004674;GO:0051301;GO:0034599;GO:0005524;GO:0019722
DEKNAAT101060	GO:0004721;GO:0008152
DEKNAAT100266	GO:0005886
DEKNAAT100182	GO:0006470;GO:0000749;GO:0008138;GO:0009966;GO:0044424
DEKNAAT104307	GO:0035690
DEKNAAT104093	GO:0030427
DEKNAAT102107	GO:0005935;GO:0035690;GO:0030472;GO:0030447;GO:0000086;GO:0000307;GO:0000079;GO:0051301;GO:0005816;GO:0019901;GO:0008315;GO:0005737;GO:0016538;GO:0005634;GO:0007346;GO:0010696
DEKNAAT100131	GO:0030447
DEKNAAT101557	GO:0005886;GO:0055072;GO:0006810;GO:0005739
DEKNAAT101473	GO:0003723;GO:0035690;GO:0009328;GO:0006432;GO:0005524;GO:0004826;GO:0000287
DEKNAAT100678	GO:0000324;GO:0022607;GO:0034727;GO:0005774;GO:0000011;GO:0030448;GO:0036180
DEKNAAT100594	GO:0004620;GO:0008152;GO:0071944
DEKNAAT104042	GO:0046872;GO:0006090;GO:0051287;GO:0016619;GO:0006108;GO:0006520;GO:0005739;GO:0055114
DEKNAAT103576	GO:0044763;GO:0009268
DEKNAAT103492	GO:0004029;GO:0045329
DEKNAAT101506	GO:0035246;GO:0016274
DEKNAAT101422	GO:0005488
DEKNAAT100627	GO:0006216;GO:0016787;GO:0044424
DEKNAAT102351	GO:0006635;GO:0009405;GO:0003824;GO:0006097
DEKNAAT100543	GO:1901363;GO:0006974;GO:0097159
DEKNAAT101885	GO:0044763
DEKNAAT104454	GO:0046872;GO:0006355;GO:0006366
DEKNAAT104370	GO:0071704;GO:0043231;GO:0044238;GO:0044763;GO:0044710;GO:0004362;GO:0000166;GO:0050662;GO:0005737;GO:0044237
DEKNAAT103441	GO:0008152;GO:0008483
DEKNAAT102847	GO:0046488;GO:0043168;GO:0016307;GO:0005774;GO:0016310
DEKNAAT101834	GO:0005622;GO:0043581
DEKNAAT102763	GO:0046961;GO:0046034;GO:0000329;GO:0008553;GO:0033180;GO:0015991;GO:0044267;GO:0007035;GO:0005524
DEKNAAT100955	GO:0003824
DEKNAAT104782	GO:0005743;GO:0008137;GO:0022904
DEKNAAT103937	GO:0006357;GO:1900189;GO:0010811;GO:0044011
DEKNAAT100820	GO:0005840;GO:0003735;GO:0006412
DEKNAAT104815	GO:0097159;GO:1901363;GO:0016787
DEKNAAT104731	GO:1901363;GO:0017111;GO:0097159
DEKNAAT101267	GO:0006810
DEKNAAT103005	GO:0000122;GO:0008270;GO:0006879;GO:0005737;GO:0044212;GO:0043565;GO:0033217;GO:0003700;GO:0045944;GO:0071280;GO:0005634;GO:0071281
DEKNAAT102197	GO:0005758;GO:0004550;GO:0006241;GO:0005829;GO:0046872;GO:0006165;GO:0006183;GO:0006228;GO:0005886;GO:0005524
DEKNAAT105094	GO:0009987
DEKNAAT105179	GO:0004834;GO:0000162;GO:0016020
DEKNAAT101216	GO:0000136;GO:0035690;GO:0036168;GO:0031505;GO:0000032;GO:0036180;GO:0034605;GO:0000009;GO:0006487
DEKNAAT102146	GO:0046872
DEKNAAT101132	GO:0016616;GO:0008152
DEKNAAT103287	GO:0006810
DEKNAAT100389	GO:0036180;GO:0030479;GO:0000028;GO:0007033;GO:0003779;GO:2000601;GO:0006897;GO:0030010;GO:0001411;GO:0009267;GO:0005933;GO:0009405;GO:0036170
DEKNAAT101596	GO:0032040
DEKNAAT105128	GO:0009086;GO:0016787
DEKNAAT103699	GO:0016491
DEKNAAT103610	GO:0016813
DEKNAAT102011	GO:0009405;GO:0036244;GO:0035690;GO:0035269;GO:0036178;GO:0031505;GO:0045861;GO:0044011;GO:0000030;GO:0005886
DEKNAAT100203	GO:0016575;GO:0017136
DEKNAAT101629	GO:0044267;GO:0005488
DEKNAAT102558	GO:0044765;GO:0015171
DEKNAAT101545	GO:0016740
DEKNAAT102474	GO:0005840;GO:0003735;GO:0006412
DEKNAAT102390	GO:0097159;GO:1901363;GO:0016787
DEKNAAT100582	GO:0030488;GO:0016429;GO:0031515;GO:0005634
DEKNAAT104707	GO:0009405;GO:0008270;GO:0045944;GO:0043565;GO:0003700;GO:0006808
DEKNAAT104577	GO:0035690;GO:0016772
DEKNAAT104114	GO:0003743;GO:0006413;GO:0010494;GO:0006417;GO:0051726;GO:0032266;GO:0000184;GO:0005634
DEKNAAT104249	GO:0016301
DEKNAAT103648	GO:0016772
DEKNAAT102507	GO:0003824
DEKNAAT100615	GO:0036178;GO:0051716;GO:1900430;GO:0050794;GO:0048584;GO:0036168
DEKNAAT101957	GO:0009396;GO:0004488;GO:0055114
DEKNAAT101873	GO:0003824
DEKNAAT104989	GO:0016773;GO:0006796;GO:0000166;GO:0016301;GO:0008299
DEKNAAT104526	GO:0009405;GO:0009749;GO:0019660;GO:0036168;GO:0005355;GO:0004872;GO:0015758;GO:0007165;GO:0034605;GO:0005887
DEKNAAT103892	GO:0097159;GO:1901363;GO:0016787
DEKNAAT101906	GO:0005829;GO:0019427;GO:0045733;GO:0019679;GO:0005524;GO:0016208;GO:0005576;GO:0015976;GO:0003987
DEKNAAT101822	GO:0005488;GO:0044410;GO:0030447;GO:0000079;GO:0006089;GO:0052002;GO:0003824;GO:0016538;GO:0007346
DEKNAAT102751	GO:0017111;GO:0005524;GO:0030447
DEKNAAT100943	GO:0043581
DEKNAAT103925	GO:0005739;GO:0004813;GO:0006419
DEKNAAT103841	GO:1900376;GO:0004672;GO:0000909;GO:0000166;GO:0016310;GO:0001411;GO:0005635
DEKNAAT102700	GO:0016491
DEKNAAT104006	GO:0008152;GO:0048037;GO:0016616
DEKNAAT100293	GO:0008233;GO:0019538;GO:0005783;GO:0044425
DEKNAAT100049	GO:0005525;GO:0007264;GO:0015031
DEKNAAT102269	GO:0016021;GO:0016192;GO:0036180;GO:0000011;GO:0005886;GO:0016740
DEKNAAT105082	GO:1901293;GO:0016772
DEKNAAT105167	GO:0033588;GO:0051536;GO:0006357;GO:0002098;GO:0016573;GO:0004402;GO:0005737;GO:0005634
DEKNAAT102134	GO:0044238;GO:0044260
DEKNAAT101120	GO:0030447;GO:0044117;GO:0044212;GO:0006355;GO:0071469;GO:0033212;GO:0003700;GO:0005737;GO:0005634
DEKNAAT102050	GO:0044765
DEKNAAT103275	GO:0006200;GO:0016887;GO:0005737;GO:0005525
DEKNAAT101668	GO:0046872;GO:0006355;GO:0003700;GO:0006366
DEKNAAT103405	GO:0005488;GO:0016491
DEKNAAT103191	GO:0005840;GO:0003735;GO:0006412
DEKNAAT102597	GO:0051234;GO:0044699;GO:0005886
DEKNAAT101584	GO:0055085;GO:0036244;GO:0000760;GO:0031669;GO:0036178;GO:0036180;GO:0016020
DEKNAAT104153	GO:0003735;GO:0003723;GO:0042254;GO:0015935;GO:0005829;GO:0006412;GO:0005739
DEKNAAT104288	GO:0045333;GO:0005743;GO:0008121;GO:0070469
DEKNAAT101617	GO:0009267;GO:0036180;GO:0036170;GO:0005935
DEKNAAT100326	GO:0051704;GO:0009268;GO:0044182
DEKNAAT102546	GO:0016301;GO:0006808;GO:0015696
DEKNAAT102462	GO:0035690;GO:0009277
DEKNAAT100654	GO:0016788
DEKNAAT100570	GO:0005576
DEKNAAT104481	GO:0003824
DEKNAAT103636	GO:0016311;GO:0016787;GO:0044424
DEKNAAT102411	GO:0016740
DEKNAAT100603	GO:0016020;GO:0044765;GO:0022857
DEKNAAT100738	GO:0016114;GO:0004659;GO:0008654
DEKNAAT102958	GO:0003899;GO:0006351;GO:0003677;GO:0032549;GO:0005634
DEKNAAT101945	GO:0055085;GO:0015893;GO:0015238;GO:0044464;GO:0015075;GO:0016020
DEKNAAT100982	GO:0006810
DEKNAAT104893	GO:0009987
DEKNAAT104514	GO:0043087
DEKNAAT103964	GO:0030150;GO:0005742
DEKNAAT102907	GO:0015848;GO:0015833;GO:0015238;GO:0005886;GO:0006855;GO:0015903
DEKNAAT100931	GO:0044710;GO:0036178;GO:0004497;GO:0044011;GO:0044424
DEKNAAT104926	GO:0016020
DEKNAAT100088	GO:0051716;GO:0042594;GO:0036176;GO:0044182
DEKNAAT100281	GO:0015934
DEKNAAT105070	GO:0046034;GO:0008553;GO:0005524;GO:0015991;GO:0033180;GO:0005886
DEKNAAT105155	GO:0005737;GO:0006457;GO:0005524;GO:0051082
DEKNAAT104406	GO:0016620;GO:0044710
DEKNAAT100230	GO:0006796;GO:0003872;GO:0005945;GO:0006096;GO:0000166
DEKNAAT100449	GO:0009405;GO:0009636;GO:0008941;GO:0044710;GO:0016021;GO:0046210;GO:0005741;GO:0071500;GO:0052565;GO:0044182
DEKNAAT103263	GO:0051287;GO:0008137;GO:0005747;GO:0042149;GO:0051539;GO:0036170;GO:0044011;GO:0009060;GO:0010181;GO:0005886
DEKNAAT101572	GO:0036170;GO:0036180;GO:0009267
DEKNAAT103398	GO:0030447
DEKNAAT105104	GO:0003824
DEKNAAT103591	GO:0006412;GO:0043229;GO:0044444;GO:0030529
DEKNAAT102997	GO:0019239;GO:0036164;GO:0006753;GO:0016787;GO:0044424
DEKNAAT102534	GO:0055114;GO:0009267;GO:0006260;GO:0005524;GO:0036170;GO:0005971;GO:0036180;GO:0004748
DEKNAAT102450	GO:0016740;GO:0005886
DEKNAAT100777	GO:0003899;GO:0006351;GO:0003677
DEKNAAT104688	GO:0015078;GO:0016787;GO:0015986;GO:0045263
DEKNAAT103759	GO:0003824
DEKNAAT100726	GO:0005840;GO:0003735;GO:0006412;GO:0000166
DEKNAAT102946	GO:0016491
DEKNAAT104965	GO:0005886
DEKNAAT104881	GO:0005737;GO:0003934;GO:0046654;GO:0005634
DEKNAAT104637	GO:0097159;GO:1901363
DEKNAAT103952	GO:0004427;GO:0005737;GO:0006796;GO:0000287;GO:0030446
DEKNAAT104914	GO:0035556
DEKNAAT104830	GO:0005874;GO:0051258;GO:0006184;GO:0007017;GO:0003924;GO:0005200;GO:0005737;GO:0005525
DEKNAAT100076	GO:0044238;GO:0035690;GO:0004672;GO:0044260;GO:0016310
DEKNAAT102296	GO:0035690
DEKNAAT101038	GO:0006357;GO:0000902;GO:0003700;GO:0005634;GO:2000221
DEKNAAT103516	GO:0035690;GO:0043581;GO:0005622;GO:0034198;GO:0070798;GO:0097308
DEKNAAT100488	GO:0031106;GO:0007049;GO:0051301;GO:0031105;GO:0005525
DEKNAAT101695	GO:0036178;GO:0016301;GO:0007163;GO:0030295;GO:0030448;GO:0030428;GO:1900445;GO:0005935;GO:1900233;GO:0031505;GO:0045860;GO:0035690;GO:0001411;GO:0030866;GO:0031579;GO:0009267;GO:0036244;GO:0000920;GO:0005938;GO:0036170
DEKNAAT100025	GO:0016020;GO:0044464
DEKNAAT102245	GO:0005694
DEKNAAT101231	GO:0005886
DEKNAAT101366	GO:0016491
DEKNAAT104399	GO:0005634;GO:0042254
DEKNAAT104180	GO:0040007;GO:0044699
DEKNAAT103251	GO:0016491
DEKNAAT101560	GO:0004816;GO:0006421;GO:0003676;GO:0005524;GO:0005737
DEKNAAT101779	GO:0005886
DEKNAAT100681	GO:0009231;GO:0008686
DEKNAAT102657	GO:0016787
DEKNAAT104806	GO:0016021;GO:0000139;GO:0030137;GO:0006890;GO:0005768;GO:0019829;GO:0005524;GO:0015914;GO:0000287;GO:0007033;GO:0006897;GO:0004012;GO:0006812
DEKNAAT104264	GO:0035690;GO:0034605;GO:0005524;GO:0042026;GO:0005829;GO:0005739
DEKNAAT103798	GO:0003723
DEKNAAT103663	GO:0019219;GO:0043231;GO:0044763;GO:0006351;GO:2000112
DEKNAAT101972	GO:0016746
DEKNAAT102606	GO:0003746;GO:0005739;GO:0006414;GO:0032543;GO:0006184;GO:0003924;GO:0005525
DEKNAAT100302	GO:0006415;GO:0003747;GO:0016787
DEKNAAT102522	GO:0042450;GO:0004056
DEKNAAT100630	GO:0009013;GO:0044710
DEKNAAT104541	GO:0019013;GO:0030529
DEKNAAT104213	GO:0043229;GO:0006259;GO:0009267;GO:0036170;GO:0036180;GO:0006351;GO:0006974
DEKNAAT103747	GO:0005622;GO:0016787
DEKNAAT100714	GO:0016070
DEKNAAT102934	GO:0005215
DEKNAAT102850	GO:0019013;GO:0003723;GO:0000495;GO:0004730;GO:0031429;GO:0005874;GO:0003677;GO:0000775;GO:0030686;GO:0009982;GO:0031120;GO:0005737;GO:0031118
DEKNAAT103940	GO:0055085;GO:0016021
DEKNAAT100199	GO:0055114;GO:0030447;GO:0046872;GO:0000079;GO:0051301;GO:0020037;GO:0019901;GO:0004460;GO:0016538;GO:0010181;GO:0005634;GO:0007346
DEKNAAT104105	GO:0006351
DEKNAAT103097	GO:0003676;GO:0000166
DEKNAAT100064	GO:0046872;GO:0016491
DEKNAAT101026	GO:0097308;GO:0043231;GO:0044444;GO:0016020
DEKNAAT103504	GO:0006468;GO:0005524;GO:0004674
DEKNAAT102368	GO:0006810
DEKNAAT101354	GO:0045454
DEKNAAT103290	GO:0009987
DEKNAAT102696	GO:0044765;GO:0008324
DEKNAAT101683	GO:0009303;GO:0030674;GO:0045944;GO:0000790;GO:0043565;GO:0090069
DEKNAAT100013	GO:0044763;GO:0044267
DEKNAAT105131	GO:0008152
DEKNAAT104387	GO:0004721
DEKNAAT103458	GO:0035690
DEKNAAT103374	GO:0005886;GO:0016021;GO:0030447
DEKNAAT101767	GO:0006038;GO:0004100;GO:0009986;GO:0030428
DEKNAAT100509	GO:0009405;GO:0005829;GO:0035690;GO:0006200;GO:0016887;GO:0000166
DEKNAAT101632	GO:0035690;GO:0000502
DEKNAAT104336	GO:0003824
DEKNAAT103651	GO:0016070;GO:0010467;GO:0044424
DEKNAAT100753	GO:0044464;GO:0016020
DEKNAAT101960	GO:0016740
DEKNAAT103323	GO:0003824
[truncated: 642 more rows]
