# Supplementary material for: Assembly and Analysis of the Genome Sequence of the Yeast Brettanomyces naardenensis CBS 7540
Source: Microorganisms. 2019 Oct 26;7(11):489. doi: 10.3390/microorganisms7110489 (PMC6921048; doi:10.3390/microorganisms7110489)
Supplement: Supplementary file 1 [file microorganisms-07-00489-s001.zip › Supplementary_Materials/Table_S2.txt]

Table S2: Functional KOG annotation of B. naardenensis CBS 7540 genome
DEKNAAT102654	KOG:KOG3147
DEKNAAT101055	KOG:KOG2358
DEKNAAT103191	KOG:KOG3499
DEKNAAT101189	KOG:KOG0807
DEKNAAT102624	KOG:KOG0710
DEKNAAT101464	KOG:KOG0065
DEKNAAT103597	KOG:KOG1783
DEKNAAT103349	KOG:KOG0255
DEKNAAT102204	KOG:KOG1289
DEKNAAT104206	KOG:KOG2174
DEKNAAT100285	KOG:KOG1756
DEKNAAT102916	KOG:KOG0254
DEKNAAT103665	KOG:KOG2357
DEKNAAT104613	KOG:KOG2071
DEKNAAT104767	KOG:KOG1474,KOG:KOG1827
DEKNAAT102399	KOG:KOG2572
DEKNAAT101031	KOG:KOG1128
DEKNAAT104704	KOG:KOG0546
DEKNAAT101134	KOG:KOG4604
DEKNAAT104377	KOG:KOG1158
DEKNAAT103021	KOG:KOG0108
DEKNAAT103312	KOG:KOG4299
DEKNAAT102669	KOG:KOG1176
DEKNAAT105126	KOG:KOG0054
DEKNAAT104738	KOG:KOG4679
DEKNAAT100266	KOG:KOG4554
DEKNAAT104026	KOG:KOG1271
DEKNAAT100886	KOG:KOG0460
DEKNAAT100395	KOG:KOG1992
DEKNAAT105087	KOG:KOG1246
DEKNAAT102860	KOG:KOG3343
DEKNAAT100429	KOG:KOG2691
DEKNAAT102911	KOG:KOG0254
DEKNAAT102502	KOG:KOG2882
DEKNAAT100909	KOG:KOG2380
DEKNAAT100278	KOG:KOG2462
DEKNAAT100239	KOG:KOG0679
DEKNAAT104754	KOG:KOG3139
DEKNAAT100877	KOG:KOG2231
DEKNAAT103092	KOG:KOG0764
DEKNAAT104072	KOG:KOG1662
DEKNAAT101652	KOG:KOG1144
DEKNAAT100766	KOG:KOG0683
DEKNAAT104740	KOG:KOG3184
DEKNAAT101245	KOG:KOG1188
DEKNAAT103992	KOG:KOG4203
DEKNAAT101017	KOG:KOG2273
DEKNAAT102307	KOG:KOG3721
DEKNAAT103911	KOG:KOG1120
DEKNAAT104319	KOG:KOG1769
DEKNAAT100399	KOG:KOG3780
DEKNAAT101084	KOG:KOG3056
DEKNAAT104229	KOG:KOG2439
DEKNAAT101072	KOG:KOG1448
DEKNAAT104139	KOG:KOG3923
DEKNAAT101619	KOG:KOG2186
DEKNAAT102208	KOG:KOG2747
DEKNAAT100160	KOG:KOG0183
DEKNAAT103916	KOG:KOG2710,KOG:KOG0260
DEKNAAT104881	KOG:KOG2698
DEKNAAT102843	KOG:KOG2391
DEKNAAT100159	KOG:KOG0707
DEKNAAT103625	KOG:KOG3574
DEKNAAT104195	KOG:KOG4073
DEKNAAT104812	KOG:KOG3217
DEKNAAT104415	KOG:KOG0207
DEKNAAT103969	KOG:KOG1569
DEKNAAT100613	KOG:KOG0337
DEKNAAT103177	KOG:KOG3875
DEKNAAT102936	KOG:KOG0255
DEKNAAT101833	KOG:KOG2454
DEKNAAT100435	KOG:KOG1186
DEKNAAT100357	KOG:KOG0752
DEKNAAT103694	KOG:KOG0208
DEKNAAT104797	KOG:KOG0148,KOG:KOG3598
DEKNAAT103956	KOG:KOG3104,KOG:KOG1832
DEKNAAT100951	KOG:KOG0375
DEKNAAT104258	KOG:KOG0880
DEKNAAT101482	KOG:KOG1577
DEKNAAT102534	KOG:KOG1112
DEKNAAT100921	KOG:KOG1123
DEKNAAT101802	KOG:KOG0391,KOG:KOG0298
DEKNAAT103774	KOG:KOG2484
DEKNAAT103977	KOG:KOG0557
DEKNAAT102803	KOG:KOG2466
DEKNAAT104583	KOG:KOG3168
DEKNAAT102999	KOG:KOG1159
DEKNAAT104409	KOG:KOG0566
DEKNAAT102022	KOG:KOG2980
DEKNAAT105067	KOG:KOG0245
DEKNAAT103875	KOG:KOG0907
DEKNAAT101614	KOG:KOG1385
DEKNAAT100231	KOG:KOG4499
DEKNAAT104986	KOG:KOG0185
DEKNAAT102461	KOG:KOG0675
DEKNAAT103338	KOG:KOG3928
DEKNAAT100519	KOG:KOG0261
DEKNAAT104532	KOG:KOG2826
DEKNAAT101151	KOG:KOG2462
DEKNAAT102741	KOG:KOG3127
DEKNAAT104733	KOG:KOG0457
DEKNAAT101490	KOG:KOG0758
DEKNAAT101138	KOG:KOG2517
DEKNAAT100158	KOG:KOG1779
DEKNAAT104631	KOG:KOG4668
DEKNAAT104886	KOG:KOG0063
DEKNAAT103080	KOG:KOG1502
DEKNAAT104005	KOG:KOG0941
DEKNAAT103113	KOG:KOG3440
DEKNAAT101817	KOG:KOG2020
DEKNAAT104577	KOG:KOG0590
DEKNAAT101205	KOG:KOG0970
DEKNAAT104888	KOG:KOG2547
DEKNAAT101430	KOG:KOG3000
DEKNAAT102691	KOG:KOG1208
DEKNAAT104418	KOG:KOG1546
DEKNAAT104623	KOG:KOG1844
DEKNAAT101723	KOG:KOG1767
DEKNAAT101708	KOG:KOG2462,KOG:KOG3598
DEKNAAT103488	KOG:KOG0368
DEKNAAT104328	KOG:KOG3880
DEKNAAT103359	KOG:KOG2504
DEKNAAT103943	KOG:KOG4202
DEKNAAT101915	KOG:KOG4628
DEKNAAT104062	KOG:KOG1401
DEKNAAT103737	KOG:KOG1570
DEKNAAT104622	KOG:KOG3750
DEKNAAT102468	KOG:KOG1752
DEKNAAT102383	KOG:KOG0361
DEKNAAT103078	KOG:KOG1144
DEKNAAT104456	KOG:KOG2504
DEKNAAT103547	KOG:KOG0161
DEKNAAT102781	KOG:KOG1973
DEKNAAT103101	KOG:KOG3496
DEKNAAT100793	KOG:KOG1284
DEKNAAT103362	KOG:KOG1973
DEKNAAT103467	KOG:KOG1502
DEKNAAT102310	KOG:KOG2345,KOG:KOG1164
DEKNAAT104111	KOG:KOG0003
DEKNAAT103752	KOG:KOG2987
DEKNAAT103590	KOG:KOG4628
DEKNAAT101883	KOG:KOG1077
DEKNAAT102688	KOG:KOG3525
DEKNAAT104602	KOG:KOG0439
DEKNAAT100862	KOG:KOG1211
DEKNAAT104493	KOG:KOG3337
DEKNAAT101108	KOG:KOG0242
DEKNAAT105018	KOG:KOG1541
DEKNAAT104459	KOG:KOG4628
DEKNAAT102169	KOG:KOG0637
DEKNAAT101993	KOG:KOG2868
DEKNAAT102045	KOG:KOG1133
DEKNAAT104211	KOG:KOG0967
DEKNAAT102572	KOG:KOG2504
DEKNAAT102972	KOG:KOG2896
DEKNAAT102766	KOG:KOG3902
DEKNAAT104089	KOG:KOG2165
DEKNAAT100095	KOG:KOG1087
DEKNAAT101872	KOG:KOG0472
DEKNAAT103352	KOG:KOG0600
DEKNAAT100790	KOG:KOG2223
DEKNAAT102154	KOG:KOG2110
DEKNAAT101810	KOG:KOG4652
DEKNAAT104643	KOG:KOG2576
DEKNAAT100214	KOG:KOG4580
DEKNAAT102137	KOG:KOG1158
DEKNAAT105060	KOG:KOG1270
DEKNAAT101759	KOG:KOG2807
DEKNAAT104560	KOG:KOG0254
DEKNAAT102186	KOG:KOG4519
DEKNAAT100361	KOG:KOG1046
DEKNAAT103016	KOG:KOG1499
DEKNAAT102970	KOG:KOG1865
DEKNAAT100047	KOG:KOG1255
DEKNAAT101497	KOG:KOG0100
DEKNAAT101886	KOG:KOG1612
DEKNAAT102470	KOG:KOG3608
DEKNAAT102657	KOG:KOG2839
DEKNAAT103159	KOG:KOG3329
DEKNAAT100484	KOG:KOG0415
DEKNAAT103890	KOG:KOG0979
DEKNAAT100294	KOG:KOG0052
DEKNAAT103814	KOG:KOG3015
DEKNAAT101239	KOG:KOG2009
DEKNAAT105160	KOG:KOG3968
DEKNAAT103503	KOG:KOG4655
DEKNAAT100256	KOG:KOG2977
DEKNAAT104934	KOG:KOG2798
DEKNAAT102650	KOG:KOG0581
DEKNAAT102752	KOG:KOG2971
DEKNAAT102221	KOG:KOG3598,KOG:KOG0161
DEKNAAT101028	KOG:KOG3452
DEKNAAT100128	KOG:KOG0054
DEKNAAT103975	KOG:KOG1568
DEKNAAT103945	KOG:KOG1851
DEKNAAT102444	KOG:KOG0572
DEKNAAT104718	KOG:KOG2273
DEKNAAT102198	KOG:KOG1472
DEKNAAT104251	KOG:KOG2367
DEKNAAT104218	KOG:KOG2164
DEKNAAT102248	KOG:KOG2509
DEKNAAT101820	KOG:KOG1301
DEKNAAT102417	KOG:KOG1286
DEKNAAT104132	KOG:KOG4521
DEKNAAT103537	KOG:KOG1589
DEKNAAT102774	KOG:KOG1209
DEKNAAT101699	KOG:KOG3300
DEKNAAT102498	KOG:KOG4191
DEKNAAT100247	KOG:KOG4003
DEKNAAT104638	KOG:KOG0911
DEKNAAT101666	KOG:KOG1716
DEKNAAT100040	KOG:KOG2697,KOG:KOG4311
DEKNAAT103712	KOG:KOG1061
DEKNAAT103498	KOG:KOG0623
DEKNAAT103643	KOG:KOG3013
DEKNAAT103987	KOG:KOG2275
DEKNAAT100013	KOG:KOG0552,KOG:KOG1832
DEKNAAT101967	KOG:KOG1154
DEKNAAT100823	KOG:KOG4141
DEKNAAT101232	KOG:KOG0854
DEKNAAT102638	KOG:KOG0796
DEKNAAT102037	KOG:KOG1784
DEKNAAT103169	KOG:KOG1066
DEKNAAT103887	KOG:KOG0198
DEKNAAT101140	KOG:KOG4253
DEKNAAT100113	KOG:KOG2522
DEKNAAT104806	KOG:KOG0210
DEKNAAT103728	KOG:KOG3069
DEKNAAT103798	KOG:KOG2523
DEKNAAT104567	KOG:KOG1974
DEKNAAT101642	KOG:KOG1038
DEKNAAT100897	KOG:KOG2257
DEKNAAT101244	KOG:KOG3680
DEKNAAT104903	KOG:KOG0583
DEKNAAT101294	KOG:KOG2689
DEKNAAT102313	KOG:KOG0114
DEKNAAT102900	KOG:KOG2504
DEKNAAT101396	KOG:KOG3841
DEKNAAT103419	KOG:KOG1455
DEKNAAT104146	KOG:KOG0370
DEKNAAT101599	KOG:KOG2927
DEKNAAT101386	KOG:KOG0743
DEKNAAT102855	KOG:KOG0867
DEKNAAT103321	KOG:KOG2171
DEKNAAT100190	KOG:KOG0202
DEKNAAT102737	KOG:KOG2707
DEKNAAT104993	KOG:KOG0971
DEKNAAT100650	KOG:KOG2078
DEKNAAT102091	KOG:KOG2650
DEKNAAT101367	KOG:KOG2425
DEKNAAT101843	KOG:KOG1810
DEKNAAT101408	KOG:KOG2520,KOG:KOG2518
DEKNAAT104049	KOG:KOG0395
DEKNAAT101174	KOG:KOG4068
DEKNAAT101116	KOG:KOG0469
DEKNAAT105178	KOG:KOG0975
DEKNAAT103618	KOG:KOG1450
DEKNAAT102487	KOG:KOG0590,KOG:KOG2038,KOG:KOG4217
DEKNAAT100635	KOG:KOG1184
DEKNAAT102698	KOG:KOG1485
DEKNAAT104537	KOG:KOG4773
DEKNAAT100060	KOG:KOG2342
DEKNAAT100727	KOG:KOG2533
DEKNAAT103573	KOG:KOG2450
DEKNAAT101661	KOG:KOG1463
DEKNAAT102772	KOG:KOG1284
DEKNAAT101928	KOG:KOG0201,KOG:KOG1984
DEKNAAT102347	KOG:KOG0446
DEKNAAT102679	KOG:KOG3502
DEKNAAT102264	KOG:KOG1518
DEKNAAT100380	KOG:KOG0431,KOG:KOG0547
DEKNAAT103743	KOG:KOG2684
DEKNAAT102254	KOG:KOG2025,KOG:KOG1832
DEKNAAT105105	KOG:KOG0547
DEKNAAT100180	KOG:KOG0234
DEKNAAT104830	KOG:KOG1376
DEKNAAT100639	KOG:KOG2815
DEKNAAT103325	KOG:KOG1068
DEKNAAT104245	KOG:KOG0725
DEKNAAT103275	KOG:KOG1491
DEKNAAT103003	KOG:KOG4153
DEKNAAT102700	KOG:KOG0143
DEKNAAT101998	KOG:KOG1147
DEKNAAT102522	KOG:KOG1316
DEKNAAT100379	KOG:KOG3691
DEKNAAT103804	KOG:KOG3598,KOG:KOG0526
DEKNAAT102711	KOG:KOG0766
DEKNAAT100669	KOG:KOG2926
DEKNAAT101342	KOG:KOG1635
DEKNAAT102733	KOG:KOG2533
DEKNAAT104307	KOG:KOG3290
DEKNAAT100194	KOG:KOG3387
DEKNAAT101403	KOG:KOG1393
DEKNAAT105106	KOG:KOG0307,KOG:KOG1144
DEKNAAT103328	KOG:KOG0534
DEKNAAT104203	KOG:KOG1986
DEKNAAT104470	KOG:KOG2042
DEKNAAT101951	KOG:KOG3980
DEKNAAT103266	KOG:KOG3964
DEKNAAT101783	KOG:KOG2480,KOG:KOG1934
DEKNAAT105042	KOG:KOG1126
DEKNAAT104975	KOG:KOG1096
DEKNAAT102003	KOG:KOG0562
DEKNAAT104004	KOG:KOG2271
DEKNAAT100141	KOG:KOG3359
DEKNAAT101044	KOG:KOG1618
DEKNAAT102709	KOG:KOG2253
DEKNAAT104394	KOG:KOG3378
DEKNAAT102559	KOG:KOG2634
DEKNAAT101565	KOG:KOG4328
DEKNAAT101745	KOG:KOG2188
DEKNAAT102274	KOG:KOG2079
DEKNAAT102893	KOG:KOG0809
DEKNAAT101778	KOG:KOG2245
DEKNAAT104699	KOG:KOG3800
DEKNAAT100106	KOG:KOG1402
DEKNAAT103614	KOG:KOG0945
DEKNAAT102126	KOG:KOG1712
DEKNAAT104868	KOG:KOG3901
DEKNAAT103173	KOG:KOG3113
DEKNAAT104057	KOG:KOG0820
DEKNAAT104817	KOG:KOG2517
DEKNAAT103732	KOG:KOG0177
DEKNAAT104106	KOG:KOG4505,KOG:KOG1144,KOG:KOG1428
DEKNAAT102891	KOG:KOG1577
DEKNAAT104009	KOG:KOG3720
DEKNAAT100796	KOG:KOG2863
DEKNAAT101266	KOG:KOG1158
DEKNAAT100104	KOG:KOG0346
DEKNAAT103982	KOG:KOG2533
DEKNAAT104381	KOG:KOG0887
DEKNAAT102016	KOG:KOG2262
DEKNAAT101963	KOG:KOG3177
DEKNAAT103259	KOG:KOG3141
DEKNAAT101557	KOG:KOG0760
DEKNAAT103829	KOG:KOG1287
DEKNAAT103568	KOG:KOG2867
DEKNAAT104684	KOG:KOG0307
DEKNAAT100757	KOG:KOG0761
DEKNAAT102172	KOG:KOG0869,KOG:KOG3598
DEKNAAT102715	KOG:KOG1272
DEKNAAT101052	KOG:KOG0065
DEKNAAT103606	KOG:KOG0590
DEKNAAT102340	KOG:KOG0328
DEKNAAT100250	KOG:KOG4077
DEKNAAT100902	KOG:KOG2466
DEKNAAT101101	KOG:KOG0679
DEKNAAT102436	KOG:KOG2539
DEKNAAT101280	KOG:KOG2466
DEKNAAT100001	KOG:KOG2670
DEKNAAT104764	KOG:KOG0053
DEKNAAT103872	KOG:KOG0466
DEKNAAT101277	KOG:KOG3133
DEKNAAT100559	KOG:KOG3086
DEKNAAT104269	KOG:KOG0425,KOG:KOG1824
DEKNAAT100922	KOG:KOG2412
DEKNAAT101975	KOG:KOG4780
DEKNAAT103438	KOG:KOG2302
DEKNAAT103868	KOG:KOG2214
DEKNAAT100965	KOG:KOG0427
DEKNAAT101573	KOG:KOG2764
DEKNAAT103793	KOG:KOG3291
DEKNAAT102201	KOG:KOG0323
DEKNAAT103671	KOG:KOG2978
DEKNAAT103413	KOG:KOG3426
DEKNAAT101507	KOG:KOG2178
DEKNAAT102324	KOG:KOG3257
DEKNAAT103429	KOG:KOG4265
DEKNAAT103702	KOG:KOG1278
DEKNAAT102283	KOG:KOG1241
DEKNAAT104842	KOG:KOG1792
DEKNAAT100481	KOG:KOG1758
DEKNAAT102033	KOG:KOG4034
DEKNAAT101890	KOG:KOG2255
DEKNAAT102784	KOG:KOG0030
DEKNAAT102812	KOG:KOG1967
DEKNAAT100678	KOG:KOG4224
DEKNAAT101701	KOG:KOG2019
DEKNAAT103090	KOG:KOG2762
DEKNAAT101302	KOG:KOG0725
DEKNAAT104480	KOG:KOG0660
DEKNAAT100134	KOG:KOG3035
DEKNAAT103481	KOG:KOG0205
DEKNAAT101635	KOG:KOG1762
DEKNAAT103382	KOG:KOG0853
DEKNAAT100223	KOG:KOG1600,KOG:KOG0537
DEKNAAT103208	KOG:KOG0161
DEKNAAT103786	KOG:KOG1627,KOG:KOG0867
DEKNAAT100167	KOG:KOG1416
DEKNAAT102120	KOG:KOG4472
DEKNAAT103148	KOG:KOG1844
DEKNAAT103298	KOG:KOG4812
DEKNAAT102412	KOG:KOG0946
DEKNAAT104599	KOG:KOG3355
DEKNAAT101826	KOG:KOG1832,KOG:KOG0266
DEKNAAT100552	KOG:KOG3037
DEKNAAT100983	KOG:KOG0570
DEKNAAT104511	KOG:KOG2710
DEKNAAT100005	KOG:KOG4680
DEKNAAT100510	KOG:KOG1918
DEKNAAT103040	KOG:KOG0960
DEKNAAT100152	KOG:KOG4772
DEKNAAT102177	KOG:KOG3401
DEKNAAT104302	KOG:KOG2533
DEKNAAT100956	KOG:KOG1752
DEKNAAT102059	KOG:KOG2306
DEKNAAT102877	KOG:KOG2682
DEKNAAT104222	KOG:KOG2175
DEKNAAT100618	KOG:KOG2450
DEKNAAT104448	KOG:KOG1771
DEKNAAT104525	KOG:KOG2034
DEKNAAT102586	KOG:KOG0779
DEKNAAT104874	KOG:KOG0328
DEKNAAT100604	KOG:KOG0257
DEKNAAT100330	KOG:KOG0364
DEKNAAT101623	KOG:KOG2656
DEKNAAT104176	KOG:KOG1263
DEKNAAT104712	KOG:KOG1862
DEKNAAT102808	KOG:KOG0564
DEKNAAT104171	KOG:KOG0351
DEKNAAT102354	KOG:KOG3485
DEKNAAT102578	KOG:KOG0571
DEKNAAT101196	KOG:KOG1304
DEKNAAT102817	KOG:KOG3598
DEKNAAT102535	KOG:KOG4097
DEKNAAT102863	KOG:KOG1399
DEKNAAT100240	KOG:KOG0810
DEKNAAT104178	KOG:KOG2923
DEKNAAT101997	KOG:KOG1493
DEKNAAT100775	KOG:KOG2875
DEKNAAT105163	KOG:KOG2072
DEKNAAT101799	KOG:KOG4305
DEKNAAT102479	KOG:KOG2855
DEKNAAT104694	KOG:KOG1659
DEKNAAT102401	KOG:KOG2864
DEKNAAT103133	KOG:KOG2173
DEKNAAT102482	KOG:KOG3188
DEKNAAT102083	KOG:KOG0721
DEKNAAT103272	KOG:KOG2260
DEKNAAT104033	KOG:KOG0739
DEKNAAT100712	KOG:KOG1561
DEKNAAT101520	KOG:KOG1435
DEKNAAT101689	KOG:KOG2785
DEKNAAT101451	KOG:KOG1601
DEKNAAT102548	KOG:KOG0667
DEKNAAT102631	KOG:KOG0864
DEKNAAT102829	KOG:KOG0390
DEKNAAT105095	KOG:KOG0110,KOG:KOG0147
DEKNAAT100401	KOG:KOG4283
DEKNAAT104086	KOG:KOG3661
DEKNAAT101425	KOG:KOG0254
DEKNAAT104284	KOG:KOG4100
DEKNAAT101546	KOG:KOG2928
DEKNAAT103822	KOG:KOG1274
DEKNAAT104321	KOG:KOG0238
DEKNAAT104315	KOG:KOG4776
DEKNAAT101030	KOG:KOG1687
DEKNAAT104341	KOG:KOG2358
DEKNAAT102439	KOG:KOG0073
DEKNAAT103422	KOG:KOG0234
DEKNAAT105133	KOG:KOG2913
DEKNAAT100169	KOG:KOG3210
DEKNAAT100475	KOG:KOG0390
DEKNAAT104467	KOG:KOG2451
DEKNAAT100397	KOG:KOG2861
DEKNAAT104095	KOG:KOG0511
DEKNAAT100595	KOG:KOG2669,KOG:KOG2023
DEKNAAT104681	KOG:KOG3259
DEKNAAT101441	KOG:KOG1488
DEKNAAT104280	KOG:KOG1421
DEKNAAT100815	KOG:KOG0712
DEKNAAT101891	KOG:KOG1175
DEKNAAT102371	KOG:KOG2486
DEKNAAT100972	KOG:KOG0225
DEKNAAT103842	KOG:KOG0204
DEKNAAT100350	KOG:KOG2895
DEKNAAT101263	KOG:KOG1944
DEKNAAT102825	KOG:KOG0933
DEKNAAT104592	KOG:KOG1110
DEKNAAT103369	KOG:KOG2249
DEKNAAT100583	KOG:KOG0900
DEKNAAT100445	KOG:KOG2671
DEKNAAT101029	KOG:KOG2949
DEKNAAT101530	KOG:KOG2467
DEKNAAT100729	KOG:KOG0723
DEKNAAT101758	KOG:KOG2603
DEKNAAT100315	KOG:KOG1051
DEKNAAT101301	KOG:KOG2999
DEKNAAT100355	KOG:KOG4821
DEKNAAT100628	KOG:KOG1231
DEKNAAT101183	KOG:KOG2750
DEKNAAT103316	KOG:KOG0270
DEKNAAT101323	KOG:KOG0651
DEKNAAT101064	KOG:KOG0828
DEKNAAT100976	KOG:KOG4170
DEKNAAT101444	KOG:KOG3434
DEKNAAT103282	KOG:KOG1235
DEKNAAT104618	KOG:KOG1240
DEKNAAT102785	KOG:KOG0385
DEKNAAT102413	KOG:KOG0082
DEKNAAT101923	KOG:KOG3808
DEKNAAT101870	KOG:KOG0117
DEKNAAT104022	KOG:KOG3119
DEKNAAT103065	KOG:KOG1263
DEKNAAT100689	KOG:KOG3341
DEKNAAT104432	KOG:KOG4592
DEKNAAT101413	KOG:KOG1761
DEKNAAT100455	KOG:KOG1504
DEKNAAT101073	KOG:KOG0255
DEKNAAT105100	KOG:KOG3498
DEKNAAT103386	KOG:KOG0170,KOG:KOG0168
DEKNAAT101942	KOG:KOG0924
DEKNAAT100163	KOG:KOG2460
DEKNAAT103028	KOG:KOG0305
DEKNAAT103010	KOG:KOG3154
DEKNAAT102519	KOG:KOG1909
DEKNAAT101569	KOG:KOG2542
DEKNAAT100699	KOG:KOG0698
DEKNAAT101752	KOG:KOG2765
DEKNAAT103926	KOG:KOG3016
DEKNAAT102757	KOG:KOG3739
DEKNAAT104154	KOG:KOG0867
DEKNAAT102230	KOG:KOG1734
DEKNAAT100029	KOG:KOG0163
DEKNAAT102284	KOG:KOG4781
DEKNAAT101470	KOG:KOG4522
DEKNAAT103788	KOG:KOG1773
DEKNAAT100262	KOG:KOG2886
DEKNAAT100385	KOG:KOG2317
DEKNAAT100045	KOG:KOG4547
DEKNAAT101665	KOG:KOG1762
DEKNAAT102571	KOG:KOG2140
DEKNAAT104835	KOG:KOG0627
DEKNAAT101088	KOG:KOG1379
DEKNAAT103954	KOG:KOG2840
DEKNAAT103713	KOG:KOG1522
DEKNAAT102620	KOG:KOG0585
DEKNAAT103869	KOG:KOG3364
DEKNAAT100281	KOG:KOG0846
DEKNAAT102692	KOG:KOG3400
DEKNAAT104964	KOG:KOG1491
DEKNAAT102759	KOG:KOG3482
DEKNAAT100944	KOG:KOG2722
DEKNAAT103345	KOG:KOG2147
DEKNAAT101336	KOG:KOG3506
DEKNAAT101972	KOG:KOG2704
DEKNAAT103914	KOG:KOG0581
DEKNAAT102945	KOG:KOG2653
DEKNAAT103620	KOG:KOG2533
DEKNAAT101703	KOG:KOG1998
DEKNAAT100719	KOG:KOG0178
DEKNAAT100116	KOG:KOG0942
DEKNAAT100282	KOG:KOG0916
DEKNAAT103245	KOG:KOG0039
DEKNAAT102846	KOG:KOG0725
DEKNAAT100999	KOG:KOG0731
DEKNAAT103777	KOG:KOG2936
DEKNAAT105030	KOG:KOG4409
DEKNAAT104707	KOG:KOG2047
DEKNAAT101526	KOG:KOG3159
DEKNAAT100617	KOG:KOG0798
DEKNAAT103770	KOG:KOG1223
DEKNAAT100738	KOG:KOG0777
DEKNAAT104816	KOG:KOG3153
DEKNAAT101536	KOG:KOG1760
DEKNAAT100932	KOG:KOG2993
DEKNAAT104241	KOG:KOG2742
DEKNAAT100093	KOG:KOG2217
DEKNAAT101860	KOG:KOG0433
DEKNAAT101794	KOG:KOG2830
DEKNAAT100235	KOG:KOG2897
DEKNAAT102847	KOG:KOG0230
DEKNAAT104885	KOG:KOG1973
DEKNAAT101676	KOG:KOG2375,KOG:KOG1984
DEKNAAT102799	KOG:KOG1125
DEKNAAT104398	KOG:KOG2348
DEKNAAT103748	KOG:KOG0024
DEKNAAT105098	KOG:KOG0101
DEKNAAT104955	KOG:KOG1286
DEKNAAT103768	KOG:KOG2248
DEKNAAT104894	KOG:KOG2159
DEKNAAT100802	KOG:KOG1439
DEKNAAT100591	KOG:KOG1572
DEKNAAT102095	KOG:KOG3095
DEKNAAT103821	KOG:KOG3742
DEKNAAT105119	KOG:KOG2161
DEKNAAT101767	KOG:KOG2571
DEKNAAT103494	KOG:KOG1475
DEKNAAT101685	KOG:KOG0907
DEKNAAT101201	KOG:KOG2877
DEKNAAT104189	KOG:KOG3224
DEKNAAT103187	KOG:KOG1288
DEKNAAT104802	KOG:KOG0786
DEKNAAT104387	KOG:KOG0371
DEKNAAT104096	KOG:KOG0329
DEKNAAT101618	KOG:KOG0756
DEKNAAT103669	KOG:KOG1716
DEKNAAT103760	KOG:KOG0590
DEKNAAT104932	KOG:KOG2684
DEKNAAT103764	KOG:KOG3282
DEKNAAT102098	KOG:KOG0752
DEKNAAT104103	KOG:KOG0058,KOG:KOG0161
DEKNAAT101875	KOG:KOG2696
DEKNAAT102279	KOG:KOG1220
DEKNAAT100723	KOG:KOG3923
DEKNAAT102674	KOG:KOG0677
DEKNAAT101606	KOG:KOG4177
DEKNAAT100504	KOG:KOG2711
DEKNAAT105158	KOG:KOG1180
DEKNAAT101956	KOG:KOG1135
DEKNAAT100866	KOG:KOG1131
DEKNAAT100854	KOG:KOG3103
DEKNAAT102664	KOG:KOG1674
DEKNAAT101104	KOG:KOG0873
DEKNAAT100841	KOG:KOG2907
DEKNAAT103395	KOG:KOG2593
DEKNAAT101241	KOG:KOG0180
DEKNAAT102602	KOG:KOG1602
DEKNAAT102538	KOG:KOG1983
DEKNAAT101931	KOG:KOG0838
DEKNAAT101035	KOG:KOG1360
DEKNAAT104516	KOG:KOG0666
DEKNAAT104939	KOG:KOG1929
DEKNAAT102959	KOG:KOG0020
DEKNAAT104333	KOG:KOG0920
DEKNAAT103948	KOG:KOG4582
DEKNAAT104807	KOG:KOG1040
DEKNAAT100441	KOG:KOG2047
DEKNAAT100387	KOG:KOG2876
DEKNAAT100470	KOG:KOG2769
DEKNAAT100934	KOG:KOG4032
DEKNAAT102859	KOG:KOG1198
DEKNAAT103274	KOG:KOG0234
DEKNAAT101149	KOG:KOG1466
DEKNAAT100148	KOG:KOG0927
DEKNAAT102332	KOG:KOG1596
DEKNAAT104700	KOG:KOG0065
DEKNAAT103251	KOG:KOG0156
DEKNAAT103256	KOG:KOG2280
DEKNAAT103736	KOG:KOG0223
DEKNAAT104143	KOG:KOG3495
DEKNAAT102930	KOG:KOG2533
DEKNAAT102515	KOG:KOG2441
DEKNAAT104213	KOG:KOG0526
DEKNAAT102053	KOG:KOG0758
DEKNAAT100277	KOG:KOG0136
DEKNAAT102983	KOG:KOG0142
DEKNAAT100515	KOG:KOG3043
DEKNAAT101227	KOG:KOG1368
DEKNAAT103162	KOG:KOG1299
DEKNAAT103676	KOG:KOG0046
DEKNAAT102387	KOG:KOG2218
DEKNAAT104373	KOG:KOG0725
DEKNAAT103380	KOG:KOG3101
DEKNAAT100306	KOG:KOG0206
DEKNAAT102041	KOG:KOG1874
DEKNAAT102132	KOG:KOG3291
DEKNAAT100881	KOG:KOG0307,KOG:KOG0905
DEKNAAT101059	KOG:KOG1973
DEKNAAT101467	KOG:KOG2194
DEKNAAT101295	KOG:KOG0157
DEKNAAT101829	KOG:KOG0021
DEKNAAT100797	KOG:KOG2462
DEKNAAT103212	KOG:KOG1747
DEKNAAT105043	KOG:KOG2533
DEKNAAT101586	KOG:KOG2575
DEKNAAT101356	KOG:KOG2665
DEKNAAT103654	KOG:KOG0299
DEKNAAT102237	KOG:KOG4313
DEKNAAT101813	KOG:KOG1933
DEKNAAT102539	KOG:KOG0104
DEKNAAT104115	KOG:KOG1184
DEKNAAT100548	KOG:KOG1703
DEKNAAT102870	KOG:KOG1577
DEKNAAT102694	KOG:KOG2419
DEKNAAT100923	KOG:KOG0660
DEKNAAT104405	KOG:KOG0903
DEKNAAT104137	KOG:KOG3359
DEKNAAT104974	KOG:KOG1896
DEKNAAT101475	KOG:KOG3149
DEKNAAT105121	KOG:KOG1142,KOG:KOG3598
DEKNAAT104751	KOG:KOG0412
DEKNAAT100329	KOG:KOG0787
DEKNAAT101006	KOG:KOG2103
DEKNAAT102144	KOG:KOG2429
DEKNAAT102251	KOG:KOG1494
DEKNAAT100789	KOG:KOG3511
DEKNAAT102309	KOG:KOG0657
DEKNAAT103017	KOG:KOG2149
DEKNAAT104463	KOG:KOG0263
DEKNAAT102152	KOG:KOG1549
DEKNAAT101549	KOG:KOG0053
DEKNAAT101023	KOG:KOG4090
DEKNAAT103033	KOG:KOG0973
DEKNAAT101695	KOG:KOG0440
DEKNAAT100679	KOG:KOG3974
DEKNAAT101736	KOG:KOG1753
DEKNAAT100673	KOG:KOG1309
DEKNAAT100290	KOG:KOG1122
DEKNAAT103089	KOG:KOG2905
DEKNAAT101836	KOG:KOG2153
DEKNAAT101486	KOG:KOG4472
DEKNAAT101493	KOG:KOG2098
DEKNAAT102952	KOG:KOG1369
DEKNAAT100701	KOG:KOG2702
DEKNAAT102339	KOG:KOG4228
DEKNAAT104310	KOG:KOG2647
DEKNAAT100252	KOG:KOG1921
DEKNAAT101381	KOG:KOG1399,KOG:KOG1276
DEKNAAT104765	KOG:KOG3118,KOG:KOG1832
DEKNAAT100272	KOG:KOG0032,KOG:KOG0943
DEKNAAT100746	KOG:KOG3008
DEKNAAT102727	KOG:KOG2002
DEKNAAT101773	KOG:KOG0590
DEKNAAT100543	KOG:KOG4017
DEKNAAT101824	KOG:KOG1263
DEKNAAT101079	KOG:KOG0467,KOG:KOG0469
DEKNAAT100339	KOG:KOG1438
DEKNAAT100645	KOG:KOG0160,KOG:KOG1892
DEKNAAT101962	KOG:KOG4503
DEKNAAT102182	KOG:KOG2753,KOG:KOG2963
DEKNAAT103965	KOG:KOG4472
DEKNAAT103460	KOG:KOG0725
DEKNAAT102597	KOG:KOG1043
DEKNAAT104789	KOG:KOG0260
DEKNAAT102464	KOG:KOG0191
DEKNAAT104190	KOG:KOG2104
DEKNAAT102105	KOG:KOG2964
DEKNAAT101558	KOG:KOG1165
DEKNAAT102905	KOG:KOG0255
DEKNAAT103514	KOG:KOG3254
DEKNAAT100363	KOG:KOG2161
DEKNAAT102074	KOG:KOG0668
DEKNAAT104385	KOG:KOG4409
DEKNAAT101375	KOG:KOG4011
DEKNAAT103121	KOG:KOG2474
DEKNAAT102976	KOG:KOG2721
DEKNAAT102344	KOG:KOG0847
DEKNAAT101179	KOG:KOG3989
DEKNAAT100526	KOG:KOG1237
DEKNAAT103903	KOG:KOG0309
DEKNAAT103839	KOG:KOG2504
DEKNAAT103145	KOG:KOG1175
DEKNAAT100375	KOG:KOG4504
DEKNAAT102821	KOG:KOG0634
DEKNAAT101199	KOG:KOG0032
DEKNAAT102565	KOG:KOG4748
DEKNAAT104250	KOG:KOG3818
DEKNAAT101896	KOG:KOG0134
DEKNAAT103718	KOG:KOG2022
DEKNAAT101345	KOG:KOG2629
DEKNAAT101671	KOG:KOG4002
DEKNAAT104979	KOG:KOG4232,KOG:KOG0536
DEKNAAT101803	KOG:KOG2487
DEKNAAT100453	KOG:KOG4628
DEKNAAT104346	KOG:KOG2765
DEKNAAT103687	KOG:KOG1985
DEKNAAT104291	KOG:KOG0595
DEKNAAT102939	KOG:KOG1208
DEKNAAT104783	KOG:KOG4720
DEKNAAT100901	KOG:KOG0254
DEKNAAT103825	KOG:KOG1868
DEKNAAT100218	KOG:KOG0783
DEKNAAT101866	KOG:KOG1526
DEKNAAT101418	KOG:KOG1733
DEKNAAT104125	KOG:KOG0148
DEKNAAT103896	KOG:KOG1291
DEKNAAT102402	KOG:KOG0408
DEKNAAT101842	KOG:KOG3142
DEKNAAT100054	KOG:KOG2670
DEKNAAT101696	KOG:KOG0254
DEKNAAT103122	KOG:KOG4657
DEKNAAT104997	KOG:KOG0113
DEKNAAT101192	KOG:KOG2292
DEKNAAT100665	KOG:KOG1155
DEKNAAT104907	KOG:KOG2137
DEKNAAT102207	KOG:KOG2994
DEKNAAT100649	KOG:KOG0726
DEKNAAT100531	KOG:KOG2258
DEKNAAT102432	KOG:KOG0668
DEKNAAT100501	KOG:KOG1620
DEKNAAT100172	KOG:KOG2530
DEKNAAT100623	KOG:KOG3385
DEKNAAT100024	KOG:KOG0379,KOG:KOG3655,KOG:KOG2394
DEKNAAT102350	KOG:KOG3386
DEKNAAT102577	KOG:KOG3493
DEKNAAT101937	KOG:KOG2367
DEKNAAT102071	KOG:KOG0281
DEKNAAT100648	KOG:KOG3675
DEKNAAT102824	KOG:KOG1985
DEKNAAT104041	KOG:KOG2722
DEKNAAT103843	KOG:KOG1793
DEKNAAT100031	KOG:KOG0206
DEKNAAT101391	KOG:KOG0856
DEKNAAT104717	KOG:KOG3092
DEKNAAT101222	KOG:KOG2369
DEKNAAT101994	KOG:KOG2773
DEKNAAT100432	KOG:KOG0108
DEKNAAT102813	KOG:KOG1742
DEKNAAT103602	KOG:KOG0725
DEKNAAT100917	KOG:KOG2275
DEKNAAT101285	KOG:KOG1001
DEKNAAT102226	KOG:KOG3386
DEKNAAT102641	KOG:KOG1920
DEKNAAT103331	KOG:KOG1051
DEKNAAT103892	KOG:KOG0345
DEKNAAT101447	KOG:KOG0052
DEKNAAT103529	KOG:KOG0712
DEKNAAT102159	KOG:KOG3080
DEKNAAT102901	KOG:KOG0254
DEKNAAT101980	KOG:KOG1982
DEKNAAT103647	KOG:KOG0333
DEKNAAT105138	KOG:KOG3195
DEKNAAT101638	KOG:KOG0039
DEKNAAT100752	KOG:KOG1579
DEKNAAT102567	KOG:KOG2519
DEKNAAT103907	KOG:KOG2382
DEKNAAT104050	KOG:KOG1724
DEKNAAT104253	KOG:KOG4472
DEKNAAT102512	KOG:KOG0296
DEKNAAT101576	KOG:KOG3196
DEKNAAT100926	KOG:KOG0758
DEKNAAT101906	KOG:KOG1175
DEKNAAT100716	KOG:KOG0725
DEKNAAT105110	KOG:KOG0393
DEKNAAT104508	KOG:KOG0947
DEKNAAT103221	KOG:KOG0774
DEKNAAT102802	KOG:KOG2865
DEKNAAT102613	KOG:KOG0372
DEKNAAT104873	KOG:KOG4840
DEKNAAT100636	KOG:KOG0670,KOG:KOG0116
DEKNAAT101231	KOG:KOG3998
DEKNAAT102276	KOG:KOG0395
DEKNAAT102475	KOG:KOG2273
DEKNAAT104391	KOG:KOG1883,KOG:KOG2044
DEKNAAT103497	KOG:KOG0987
DEKNAAT104065	KOG:KOG0235
DEKNAAT104536	KOG:KOG3572
DEKNAAT100409	KOG:KOG4177,KOG:KOG0921,KOG:KOG2897
DEKNAAT102011	KOG:KOG3359
DEKNAAT104606	KOG:KOG2166
DEKNAAT101011	KOG:KOG1318
DEKNAAT104249	KOG:KOG0201
DEKNAAT102551	KOG:KOG1791
DEKNAAT103279	KOG:KOG2909
DEKNAAT103228	KOG:KOG1494
DEKNAAT101214	KOG:KOG2910
DEKNAAT103457	KOG:KOG1676
DEKNAAT100069	KOG:KOG3162
DEKNAAT102830	KOG:KOG3046
DEKNAAT102212	KOG:KOG1531
DEKNAAT100227	KOG:KOG1063
DEKNAAT103235	KOG:KOG0355
DEKNAAT103233	KOG:KOG0583,KOG:KOG2038,KOG:KOG1053
DEKNAAT100096	KOG:KOG0610
DEKNAAT104013	KOG:KOG0348
DEKNAAT103470	KOG:KOG0054
DEKNAAT105057	KOG:KOG2179
DEKNAAT105115	KOG:KOG0283
DEKNAAT103630	KOG:KOG3051
DEKNAAT101121	KOG:KOG2044
DEKNAAT103054	KOG:KOG0580
DEKNAAT103302	KOG:KOG0172
DEKNAAT104336	KOG:KOG3030
DEKNAAT102258	KOG:KOG0232
DEKNAAT102745	KOG:KOG0280
DEKNAAT104967	KOG:KOG2888
DEKNAAT103563	KOG:KOG1566,KOG:KOG3598
DEKNAAT100586	KOG:KOG1289
DEKNAAT102443	KOG:KOG4076
DEKNAAT101034	KOG:KOG2970
DEKNAAT105076	KOG:KOG1208
DEKNAAT100536	KOG:KOG0627,KOG:KOG1984,KOG:KOG1924
DEKNAAT102888	KOG:KOG1985
DEKNAAT102069	KOG:KOG3576
DEKNAAT103150	KOG:KOG4412
DEKNAAT102304	KOG:KOG1939
DEKNAAT102187	KOG:KOG2369
DEKNAAT101090	KOG:KOG1616,KOG:KOG0386
DEKNAAT100874	KOG:KOG3598,KOG:KOG4124
DEKNAAT104037	KOG:KOG2533
DEKNAAT104695	KOG:KOG3379
DEKNAAT102837	KOG:KOG2241
DEKNAAT104297	KOG:KOG3142
DEKNAAT102390	KOG:KOG0392
DEKNAAT104077	KOG:KOG3803
DEKNAAT100072	KOG:KOG2011
DEKNAAT104378	KOG:KOG3205
DEKNAAT103108	KOG:KOG0792
DEKNAAT101304	KOG:KOG3344
DEKNAAT104311	KOG:KOG1800
DEKNAAT103626	KOG:KOG0369
DEKNAAT100829	KOG:KOG1924
DEKNAAT102648	KOG:KOG2585
DEKNAAT100576	KOG:KOG2624
DEKNAAT103404	KOG:KOG1644
DEKNAAT103441	KOG:KOG1412
DEKNAAT104433	KOG:KOG0039
DEKNAAT104552	KOG:KOG2573
DEKNAAT102742	KOG:KOG2911
DEKNAAT102575	KOG:KOG3298
DEKNAAT100288	KOG:KOG3325,KOG:KOG2572
DEKNAAT103633	KOG:KOG3750
DEKNAAT100779	KOG:KOG4431
DEKNAAT102501	KOG:KOG0755
DEKNAAT103724	KOG:KOG0084
DEKNAAT101456	KOG:KOG0143
DEKNAAT102405	KOG:KOG2628
DEKNAAT100107	KOG:KOG4064
DEKNAAT100846	KOG:KOG0161
DEKNAAT104729	KOG:KOG4699
DEKNAAT102328	KOG:KOG1577
DEKNAAT102835	KOG:KOG2869
DEKNAAT103976	KOG:KOG1509
DEKNAAT104929	KOG:KOG3146
DEKNAAT100556	KOG:KOG0450
DEKNAAT103999	KOG:KOG0678
DEKNAAT101657	KOG:KOG2568
DEKNAAT101498	KOG:KOG4561
DEKNAAT101910	KOG:KOG3467
DEKNAAT103707	KOG:KOG1770
DEKNAAT102218	KOG:KOG2979
DEKNAAT104790	KOG:KOG2317
DEKNAAT100640	KOG:KOG2655
DEKNAAT103836	KOG:KOG0855
DEKNAAT103934	KOG:KOG0301
DEKNAAT101864	KOG:KOG0295
DEKNAAT102526	KOG:KOG0788
DEKNAAT104207	KOG:KOG3202
DEKNAAT103170	KOG:KOG3038,KOG:KOG0262
DEKNAAT104659	KOG:KOG1805
DEKNAAT101365	KOG:KOG3207
DEKNAAT101097	KOG:KOG1657
DEKNAAT101206	KOG:KOG0533
DEKNAAT103203	KOG:KOG0647
DEKNAAT100237	KOG:KOG2462
DEKNAAT101504	KOG:KOG2511
DEKNAAT101919	KOG:KOG0092
DEKNAAT103426	KOG:KOG3873
DEKNAAT101003	KOG:KOG0307
DEKNAAT105167	KOG:KOG2535
DEKNAAT102384	KOG:KOG0378
DEKNAAT104847	KOG:KOG1931
DEKNAAT102193	KOG:KOG3600
DEKNAAT104422	KOG:KOG2603
DEKNAAT103391	KOG:KOG3189
DEKNAAT103936	KOG:KOG0497
DEKNAAT104030	KOG:KOG1577
DEKNAAT104521	KOG:KOG0830
DEKNAAT103434	KOG:KOG0598
DEKNAAT100199	KOG:KOG0653
DEKNAAT101945	KOG:KOG0255
DEKNAAT100838	KOG:KOG3262
DEKNAAT104823	KOG:KOG3671,KOG:KOG2051
DEKNAAT103782	KOG:KOG2570
DEKNAAT104648	KOG:KOG0161
DEKNAAT101141	KOG:KOG2464
DEKNAAT103536	KOG:KOG1745
DEKNAAT102496	KOG:KOG4136
DEKNAAT103440	KOG:KOG0495
DEKNAAT100052	KOG:KOG2403
DEKNAAT104540	KOG:KOG0023
DEKNAAT101281	KOG:KOG2141
DEKNAAT100966	KOG:KOG2399,KOG:KOG1307
DEKNAAT102316	KOG:KOG3448
DEKNAAT102971	KOG:KOG2466
DEKNAAT103906	KOG:KOG2475
DEKNAAT102138	KOG:KOG3719
DEKNAAT104644	KOG:KOG1231
DEKNAAT100191	KOG:KOG0858
DEKNAAT103963	KOG:KOG1477
DEKNAAT104147	KOG:KOG1537
DEKNAAT100794	KOG:KOG4209
DEKNAAT102964	KOG:KOG0062,KOG:KOG2171
DEKNAAT104696	KOG:KOG2504
DEKNAAT103723	KOG:KOG0065
DEKNAAT100255	KOG:KOG1944
DEKNAAT101379	KOG:KOG3449
DEKNAAT102474	KOG:KOG0857
DEKNAAT103698	KOG:KOG2533
DEKNAAT102467	KOG:KOG0029
DEKNAAT101511	KOG:KOG1005
DEKNAAT103293	KOG:KOG4126
DEKNAAT100658	KOG:KOG2612
DEKNAAT102988	KOG:KOG2128
DEKNAAT104775	KOG:KOG2396
DEKNAAT100041	KOG:KOG0236
DEKNAAT101884	KOG:KOG2678
DEKNAAT102780	KOG:KOG0673
DEKNAAT102854	KOG:KOG1287
DEKNAAT101169	KOG:KOG0634
DEKNAAT104235	KOG:KOG3283
DEKNAAT104596	KOG:KOG4368
DEKNAAT101992	KOG:KOG0255
DEKNAAT102055	KOG:KOG1208
DEKNAAT103554	KOG:KOG2533
DEKNAAT100806	KOG:KOG4145
DEKNAAT102651	KOG:KOG4754
DEKNAAT101013	KOG:KOG1303
DEKNAAT101660	KOG:KOG1858
DEKNAAT103689	KOG:KOG2202
DEKNAAT102973	KOG:KOG3715
DEKNAAT100459	KOG:KOG3598,KOG:KOG1984,KOG:KOG4679
DEKNAAT103079	KOG:KOG1671
DEKNAAT101048	KOG:KOG0331
DEKNAAT102536	KOG:KOG0462
DEKNAAT103365	KOG:KOG0284
DEKNAAT100986	KOG:KOG2250
DEKNAAT100293	KOG:KOG3342
DEKNAAT101981	KOG:KOG2402
DEKNAAT103790	KOG:KOG2319
DEKNAAT103811	KOG:KOG0054
DEKNAAT103156	KOG:KOG0161
DEKNAAT103269	KOG:KOG3158
DEKNAAT100533	KOG:KOG1337,KOG:KOG1338
DEKNAAT102357	KOG:KOG2555
DEKNAAT104099	KOG:KOG2516
DEKNAAT101899	KOG:KOG0585,KOG:KOG4305
DEKNAAT101871	KOG:KOG0667
DEKNAAT103539	KOG:KOG2273
DEKNAAT101680	KOG:KOG0781
DEKNAAT102178	KOG:KOG1494
DEKNAAT104859	KOG:KOG2457
DEKNAAT103225	KOG:KOG0594,KOG:KOG4274
DEKNAAT100100	KOG:KOG1686
DEKNAAT103624	KOG:KOG3834
DEKNAAT100271	KOG:KOG0480
DEKNAAT101434	KOG:KOG1200
DEKNAAT101354	KOG:KOG0134
DEKNAAT103014	KOG:KOG2783
DEKNAAT102967	KOG:KOG3598
DEKNAAT101075	KOG:KOG0235
DEKNAAT104983	KOG:KOG0556
DEKNAAT101600	KOG:KOG0108
DEKNAAT100151	KOG:KOG3361
DEKNAAT103769	KOG:KOG0226
DEKNAAT101041	KOG:KOG3576
DEKNAAT100937	KOG:KOG1743
DEKNAAT103779	KOG:KOG1698
DEKNAAT101932	KOG:KOG0108
DEKNAAT103944	KOG:KOG1802
DEKNAAT104219	KOG:KOG1639
DEKNAAT100938	KOG:KOG1934
DEKNAAT101643	KOG:KOG0254
DEKNAAT100059	KOG:KOG4151
DEKNAAT101496	KOG:KOG2329
DEKNAAT103572	KOG:KOG1156
DEKNAAT101025	KOG:KOG1450,KOG:KOG4264,KOG:KOG0964
DEKNAAT102736	KOG:KOG1897
DEKNAAT103649	KOG:KOG3488
DEKNAAT101901	KOG:KOG2754
DEKNAAT102297	KOG:KOG0054
DEKNAAT103708	KOG:KOG2263
DEKNAAT102499	KOG:KOG3655,KOG:KOG3771
DEKNAAT101741	KOG:KOG2467
DEKNAAT103596	KOG:KOG1737
DEKNAAT101782	KOG:KOG1339
DEKNAAT103564	KOG:KOG1835
DEKNAAT102773	KOG:KOG1651
DEKNAAT102910	KOG:KOG0254
DEKNAAT101598	KOG:KOG3399
DEKNAAT102606	KOG:KOG0465
DEKNAAT105000	KOG:KOG2176
DEKNAAT102113	KOG:KOG2981
DEKNAAT102320	KOG:KOG2206
DEKNAAT101673	KOG:KOG0078
DEKNAAT105048	KOG:KOG1347
DEKNAAT101449	KOG:KOG3017
DEKNAAT101009	KOG:KOG2600
DEKNAAT100058	KOG:KOG1647
DEKNAAT103070	KOG:KOG1525
DEKNAAT100485	KOG:KOG0539,KOG:KOG0537
DEKNAAT104660	KOG:KOG1046
DEKNAAT101471	KOG:KOG2428
DEKNAAT100246	KOG:KOG1736
DEKNAAT104000	KOG:KOG2772
DEKNAAT103374	KOG:KOG4473
DEKNAAT101110	KOG:KOG2450
DEKNAAT102655	KOG:KOG3114
DEKNAAT100896	KOG:KOG2584
DEKNAAT102129	KOG:KOG1820
DEKNAAT102247	KOG:KOG1656
DEKNAAT103841	KOG:KOG0581
DEKNAAT102623	KOG:KOG1484
DEKNAAT103662	KOG:KOG4168
DEKNAAT101626	KOG:KOG1832
DEKNAAT102205	KOG:KOG2890
DEKNAAT100931	KOG:KOG0567
DEKNAAT102732	KOG:KOG0116
DEKNAAT103024	KOG:KOG4121
DEKNAAT100842	KOG:KOG0906
DEKNAAT103638	KOG:KOG1870,KOG:KOG1865
DEKNAAT100503	KOG:KOG1032
DEKNAAT100908	KOG:KOG2626
DEKNAAT104705	KOG:KOG3334
DEKNAAT102080	KOG:KOG4372
DEKNAAT104755	KOG:KOG2831
DEKNAAT104813	KOG:KOG3359
DEKNAAT103348	KOG:KOG3326
DEKNAAT104906	KOG:KOG4472
DEKNAAT103029	KOG:KOG4230
DEKNAAT100323	KOG:KOG1184
DEKNAAT101177	KOG:KOG0854
DEKNAAT100523	KOG:KOG2050
DEKNAAT100941	KOG:KOG0024
DEKNAAT103112	KOG:KOG4143
DEKNAAT101039	KOG:KOG3065
DEKNAAT104889	KOG:KOG1173
DEKNAAT104860	KOG:KOG1140
DEKNAAT103860	KOG:KOG2413
DEKNAAT103968	KOG:KOG3598
DEKNAAT102460	KOG:KOG2533
DEKNAAT103093	KOG:KOG1832
DEKNAAT104766	KOG:KOG3222
DEKNAAT103273	KOG:KOG1384
DEKNAAT102404	KOG:KOG4315
DEKNAAT104969	KOG:KOG0077
DEKNAAT101422	KOG:KOG2017
DEKNAAT101056	KOG:KOG0672,KOG:KOG1832,KOG:KOG3834
DEKNAAT103329	KOG:KOG0959
DEKNAAT100302	KOG:KOG2726
DEKNAAT103997	KOG:KOG0891
DEKNAAT100612	KOG:KOG1467
DEKNAAT102581	KOG:KOG4079
DEKNAAT101545	KOG:KOG3349
DEKNAAT100402	KOG:KOG0922
DEKNAAT103695	KOG:KOG0416
DEKNAAT104071	KOG:KOG0624
DEKNAAT104417	KOG:KOG2195
DEKNAAT105078	KOG:KOG1363
DEKNAAT100594	KOG:KOG1325
DEKNAAT102327	KOG:KOG3388
DEKNAAT102955	KOG:KOG0134
DEKNAAT101979	KOG:KOG2063
DEKNAAT101563	KOG:KOG3186
DEKNAAT104978	KOG:KOG2427
DEKNAAT100544	KOG:KOG1991
DEKNAAT100312	KOG:KOG3860
DEKNAAT101243	KOG:KOG4210
DEKNAAT103032	KOG:KOG1599
DEKNAAT104430	KOG:KOG2151
DEKNAAT103796	KOG:KOG0952
DEKNAAT101083	KOG:KOG3277
DEKNAAT100284	KOG:KOG3285
DEKNAAT104899	KOG:KOG2125
DEKNAAT100750	KOG:KOG3986
DEKNAAT104887	KOG:KOG2388
DEKNAAT101188	KOG:KOG0274
DEKNAAT105086	KOG:KOG1287
DEKNAAT100787	KOG:KOG0638
DEKNAAT100957	KOG:KOG0893
DEKNAAT103617	KOG:KOG0650
DEKNAAT100495	KOG:KOG2286
DEKNAAT102199	KOG:KOG2481
DEKNAAT100230	KOG:KOG2440
DEKNAAT103972	KOG:KOG2459
DEKNAAT103406	KOG:KOG1281,KOG:KOG1161
DEKNAAT104069	KOG:KOG0563
DEKNAAT100744	KOG:KOG2174,KOG:KOG2174
DEKNAAT103197	KOG:KOG2044
DEKNAAT103673	KOG:KOG0676
DEKNAAT104424	KOG:KOG0258
DEKNAAT100419	KOG:KOG1439
DEKNAAT101506	KOG:KOG1709
DEKNAAT104796	KOG:KOG4209
DEKNAAT104956	KOG:KOG1161,KOG:KOG0509
DEKNAAT104989	KOG:KOG1511
DEKNAAT103528	KOG:KOG2473
DEKNAAT103984	KOG:KOG0255
DEKNAAT105034	KOG:KOG3182
DEKNAAT102690	KOG:KOG2203
DEKNAAT104259	KOG:KOG3875
DEKNAAT100683	KOG:KOG1279
DEKNAAT102367	KOG:KOG0633
DEKNAAT103876	KOG:KOG3234
DEKNAAT100157	KOG:KOG1649
DEKNAAT101139	KOG:KOG2220
DEKNAAT100362	KOG:KOG1257
DEKNAAT101702	KOG:KOG2862
DEKNAAT104632	KOG:KOG4767
DEKNAAT103482	KOG:KOG2599
DEKNAAT100690	KOG:KOG3699
DEKNAAT101488	KOG:KOG0239
DEKNAAT100051	KOG:KOG0964
DEKNAAT101912	KOG:KOG4372
DEKNAAT101463	KOG:KOG3983
DEKNAAT104138	KOG:KOG1832
DEKNAAT103489	KOG:KOG0636
DEKNAAT101779	KOG:KOG4040
DEKNAAT100827	KOG:KOG2335
DEKNAAT103773	KOG:KOG3269
DEKNAAT103077	KOG:KOG2703
DEKNAAT103151	KOG:KOG0509
DEKNAAT101250	KOG:KOG2924
DEKNAAT103308	KOG:KOG0749
DEKNAAT101777	KOG:KOG1411
DEKNAAT102382	KOG:KOG2680
DEKNAAT102281	KOG:KOG3166
DEKNAAT102594	KOG:KOG3091,KOG:KOG0921
DEKNAAT103642	KOG:KOG2086
DEKNAAT101522	KOG:KOG4046
DEKNAAT103659	KOG:KOG0103
DEKNAAT101348	KOG:KOG3152,KOG:KOG1832
DEKNAAT104549	KOG:KOG2922
DEKNAAT103149	KOG:KOG1471
DEKNAAT100222	KOG:KOG2383
DEKNAAT104803	KOG:KOG2713
DEKNAAT100346	KOG:KOG2531
DEKNAAT100474	KOG:KOG0303
DEKNAAT103507	KOG:KOG4730
DEKNAAT100176	KOG:KOG3309
DEKNAAT103119	KOG:KOG2376
DEKNAAT102238	KOG:KOG4534
DEKNAAT104714	KOG:KOG3598
DEKNAAT103351	KOG:KOG3492
DEKNAAT103072	KOG:KOG0834
DEKNAAT100879	KOG:KOG1728
DEKNAAT103586	KOG:KOG2958
DEKNAAT103383	KOG:KOG0566
DEKNAAT102008	KOG:KOG1362
DEKNAAT104497	KOG:KOG0538,KOG:KOG0537
DEKNAAT103751	KOG:KOG2450
DEKNAAT100444	KOG:KOG1919
DEKNAAT102585	KOG:KOG1337
DEKNAAT101825	KOG:KOG3598,KOG:KOG0926
DEKNAAT105155	KOG:KOG0360
DEKNAAT101262	KOG:KOG0867
DEKNAAT101330	KOG:KOG1483
DEKNAAT100168	KOG:KOG4771
DEKNAAT102260	KOG:KOG2648
DEKNAAT105170	KOG:KOG0548
DEKNAAT103634	KOG:KOG1787
DEKNAAT103296	KOG:KOG1694
DEKNAAT105148	KOG:KOG0380
DEKNAAT104727	KOG:KOG0534
DEKNAAT101534	KOG:KOG3352
DEKNAAT100864	KOG:KOG2226
DEKNAAT101634	KOG:KOG1523
DEKNAAT100687	KOG:KOG1577
DEKNAAT104348	KOG:KOG2053
DEKNAAT101732	KOG:KOG3598
DEKNAAT101621	KOG:KOG4391
DEKNAAT102818	KOG:KOG0307
DEKNAAT103530	KOG:KOG0458
DEKNAAT104185	KOG:KOG2395
DEKNAAT101709	KOG:KOG2533
DEKNAAT101255	KOG:KOG2504
DEKNAAT102513	KOG:KOG2168
DEKNAAT101415	KOG:KOG4285
DEKNAAT101361	KOG:KOG4241
DEKNAAT104082	KOG:KOG3035
DEKNAAT104719	KOG:KOG1636
DEKNAAT104526	KOG:KOG0254
DEKNAAT100801	KOG:KOG1688
DEKNAAT104510	KOG:KOG2108
DEKNAAT100048	KOG:KOG4035
DEKNAAT100663	KOG:KOG1838
DEKNAAT100436	KOG:KOG3256
DEKNAAT100004	KOG:KOG0015
DEKNAAT103096	KOG:KOG0694
DEKNAAT103063	KOG:KOG1078
DEKNAAT102755	KOG:KOG1243
DEKNAAT102168	KOG:KOG2900
DEKNAAT102588	KOG:KOG3098
DEKNAAT103242	KOG:KOG2644
DEKNAAT100296	KOG:KOG0417
DEKNAAT101653	KOG:KOG1555
DEKNAAT102806	KOG:KOG0254
DEKNAAT102981	KOG:KOG0018
DEKNAAT104589	KOG:KOG4539
DEKNAAT100929	KOG:KOG2095
DEKNAAT103581	KOG:KOG1405
DEKNAAT101002	KOG:KOG2397
DEKNAAT102807	KOG:KOG0569
DEKNAAT101484	KOG:KOG0725
DEKNAAT104316	KOG:KOG4525
DEKNAAT104128	KOG:KOG0401,KOG:KOG1676
DEKNAAT103799	KOG:KOG3780
DEKNAAT104177	KOG:KOG1816
DEKNAAT103610	KOG:KOG2964
DEKNAAT100626	KOG:KOG0867
DEKNAAT100220	KOG:KOG1040
DEKNAAT103258	KOG:KOG1070
DEKNAAT100653	KOG:KOG0559
DEKNAAT101721	KOG:KOG2001
DEKNAAT102787	KOG:KOG1144,KOG:KOG1991
DEKNAAT104285	KOG:KOG0680
DEKNAAT100398	KOG:KOG0305
DEKNAAT102491	KOG:KOG0379,KOG:KOG0946
DEKNAAT102028	KOG:KOG4626,KOG:KOG1985,KOG:KOG2266
DEKNAAT101479	KOG:KOG2385
DEKNAAT104322	KOG:KOG0873
DEKNAAT103727	KOG:KOG3001
DEKNAAT103915	KOG:KOG0860
DEKNAAT103247	KOG:KOG1562
DEKNAAT100186	KOG:KOG1867
DEKNAAT104551	KOG:KOG0235
DEKNAAT101062	KOG:KOG2930
DEKNAAT102110	KOG:KOG3734
DEKNAAT102834	KOG:KOG4748
DEKNAAT102400	KOG:KOG3479
DEKNAAT102451	KOG:KOG1643
DEKNAAT102697	KOG:KOG0161
DEKNAAT101688	KOG:KOG0588
DEKNAAT101796	KOG:KOG2840
DEKNAAT104468	KOG:KOG1396
DEKNAAT100016	KOG:KOG2646
DEKNAAT104085	KOG:KOG0287
DEKNAAT100316	KOG:KOG3089
DEKNAAT103134	KOG:KOG1035,KOG:KOG4018
DEKNAAT103207	KOG:KOG2975
DEKNAAT103368	KOG:KOG0092
DEKNAAT104281	KOG:KOG2926
DEKNAAT105029	KOG:KOG2097
DEKNAAT104621	KOG:KOG0583,KOG:KOG4284
DEKNAAT104361	KOG:KOG0254
DEKNAAT103430	KOG:KOG1375
DEKNAAT101145	KOG:KOG0179
DEKNAAT102043	KOG:KOG0523
DEKNAAT104266	KOG:KOG0218
DEKNAAT104504	KOG:KOG4174
DEKNAAT104941	KOG:KOG0062,KOG:KOG1242
DEKNAAT102036	KOG:KOG0806
DEKNAAT101450	KOG:KOG0365
DEKNAAT101117	KOG:KOG1382
DEKNAAT100973	KOG:KOG1097
DEKNAAT102904	KOG:KOG4003
DEKNAAT100073	KOG:KOG2291
DEKNAAT102616	KOG:KOG1690
DEKNAAT102703	KOG:KOG4342
DEKNAAT100584	KOG:KOG3083
DEKNAAT101067	KOG:KOG1603
DEKNAAT104023	KOG:KOG3771
DEKNAAT100025	KOG:KOG1854
DEKNAAT102017	KOG:KOG2880
DEKNAAT101305	KOG:KOG1432
DEKNAAT102019	KOG:KOG1339
DEKNAAT103545	KOG:KOG0713
DEKNAAT101711	KOG:KOG4147
DEKNAAT104683	KOG:KOG3242
DEKNAAT100553	KOG:KOG1961
DEKNAAT101579	KOG:KOG1860
DEKNAAT100566	KOG:KOG3346
DEKNAAT104545	KOG:KOG2623
DEKNAAT100830	KOG:KOG2965
DEKNAAT103130	KOG:KOG1415
DEKNAAT100410	KOG:KOG2144
DEKNAAT104039	KOG:KOG2228
DEKNAAT104833	KOG:KOG2552
DEKNAAT101764	KOG:KOG0446
DEKNAAT100263	KOG:KOG2056
DEKNAAT103455	KOG:KOG0943
DEKNAAT102341	KOG:KOG3348
DEKNAAT104556	KOG:KOG2386,KOG:KOG4409
DEKNAAT100820	KOG:KOG0400
DEKNAAT104225	KOG:KOG2208
DEKNAAT101135	KOG:KOG3943
DEKNAAT103993	KOG:KOG3954
DEKNAAT104902	KOG:KOG0161
DEKNAAT100704	KOG:KOG3123
DEKNAAT102676	KOG:KOG2944
DEKNAAT102637	KOG:KOG3601
DEKNAAT102826	KOG:KOG1287
DEKNAAT100439	KOG:KOG0841
DEKNAAT102671	KOG:KOG0724
DEKNAAT102558	KOG:KOG1289
DEKNAAT101950	KOG:KOG0757
DEKNAAT102308	KOG:KOG0274,KOG:KOG1029
DEKNAAT101964	KOG:KOG2004
DEKNAAT102379	KOG:KOG0598,KOG:KOG3598
DEKNAAT100089	KOG:KOG3363
DEKNAAT100238	KOG:KOG0929
DEKNAAT101442	KOG:KOG2020
DEKNAAT102273	KOG:KOG4123
DEKNAAT104911	KOG:KOG2014
DEKNAAT101335	KOG:KOG2710,KOG:KOG2272
DEKNAAT100826	KOG:KOG1349
DEKNAAT102706	KOG:KOG2952
DEKNAAT103009	KOG:KOG0359
DEKNAAT102884	KOG:KOG3112
DEKNAAT103803	KOG:KOG2952
DEKNAAT100730	KOG:KOG2834
DEKNAAT105104	KOG:KOG2645,KOG:KOG0526
DEKNAAT101974	KOG:KOG2635
DEKNAAT102394	KOG:KOG1250
DEKNAAT100905	KOG:KOG1390
DEKNAAT102739	KOG:KOG0123
DEKNAAT103744	KOG:KOG0759
DEKNAAT102030	KOG:KOG4131
DEKNAAT103604	KOG:KOG2166
DEKNAAT102209	KOG:KOG3041
DEKNAAT100112	KOG:KOG0260
DEKNAAT101648	KOG:KOG2214
DEKNAAT102795	KOG:KOG0616
DEKNAAT101806	KOG:KOG3403
DEKNAAT101574	KOG:KOG3469
DEKNAAT103523	KOG:KOG3237
DEKNAAT100195	KOG:KOG1198
DEKNAAT104848	KOG:KOG0660
DEKNAAT102570	KOG:KOG1614
DEKNAAT101164	KOG:KOG1910
DEKNAAT104047	KOG:KOG2241
DEKNAAT101650	KOG:KOG1286
DEKNAAT101898	KOG:KOG3157
DEKNAAT100422	KOG:KOG3004,KOG:KOG1060
DEKNAAT101572	KOG:KOG3378
DEKNAAT102348	KOG:KOG2624
DEKNAAT104744	KOG:KOG1617
DEKNAAT101938	KOG:KOG3191
DEKNAAT103039	KOG:KOG3330
DEKNAAT100369	KOG:KOG3406
DEKNAAT100012	KOG:KOG4144
DEKNAAT105041	KOG:KOG3318
DEKNAAT100732	KOG:KOG3464
DEKNAAT102564	KOG:KOG0916
DEKNAAT102411	KOG:KOG1906
DEKNAAT102146	KOG:KOG1710
DEKNAAT104029	KOG:KOG3846
DEKNAAT102746	KOG:KOG0031
DEKNAAT101462	KOG:KOG1371,KOG:KOG1604
DEKNAAT101020	KOG:KOG3598
DEKNAAT103253	KOG:KOG2722
DEKNAAT102932	KOG:KOG2533
DEKNAAT104946	KOG:KOG0161
DEKNAAT101846	KOG:KOG1105
DEKNAAT103579	KOG:KOG0573
DEKNAAT101590	KOG:KOG2771
DEKNAAT100763	KOG:KOG0161
DEKNAAT101021	KOG:KOG1924
DEKNAAT101744	KOG:KOG4842
DEKNAAT104926	KOG:KOG0767
DEKNAAT100858	KOG:KOG2262
DEKNAAT101818	KOG:KOG1535
DEKNAAT103124	KOG:KOG1872
DEKNAAT101267	KOG:KOG1575
DEKNAAT103495	KOG:KOG1502
DEKNAAT104380	KOG:KOG0509
DEKNAAT103240	KOG:KOG2779
DEKNAAT102227	KOG:KOG2028
DEKNAAT102543	KOG:KOG3091
DEKNAAT103285	KOG:KOG2916
DEKNAAT102064	KOG:KOG3598
DEKNAAT102389	KOG:KOG0219
DEKNAAT100381	KOG:KOG3014
DEKNAAT100768	KOG:KOG4569
DEKNAAT103414	KOG:KOG1669
DEKNAAT100638	KOG:KOG1387
DEKNAAT104582	KOG:KOG1355
DEKNAAT101341	KOG:KOG4760
DEKNAAT103733	KOG:KOG2684
DEKNAAT105162	KOG:KOG3490
DEKNAAT100622	KOG:KOG2770
DEKNAAT105127	KOG:KOG0123,KOG:KOG0921
DEKNAAT104841	KOG:KOG2504
DEKNAAT102183	KOG:KOG2361
DEKNAAT104308	KOG:KOG0366
DEKNAAT100301	KOG:KOG0681
DEKNAAT103922	KOG:KOG1506
DEKNAAT101343	KOG:KOG2785
DEKNAAT104107	KOG:KOG0053
DEKNAAT102202	KOG:KOG0252
DEKNAAT102892	KOG:KOG0712
DEKNAAT101278	KOG:KOG0212
DEKNAAT103330	KOG:KOG4150
DEKNAAT102431	KOG:KOG2379
DEKNAAT104395	KOG:KOG0869
DEKNAAT103802	KOG:KOG1842
DEKNAAT104104	KOG:KOG4230
DEKNAAT104664	KOG:KOG4593
DEKNAAT104856	KOG:KOG0537
DEKNAAT103229	KOG:KOG0047
DEKNAAT101080	KOG:KOG0050
DEKNAAT103808	KOG:KOG1984
DEKNAAT103655	KOG:KOG0874
DEKNAAT104626	KOG:KOG0260
DEKNAAT102244	KOG:KOG3271
DEKNAAT101165	KOG:KOG0191
DEKNAAT103217	KOG:KOG1883
DEKNAAT102770	KOG:KOG2587
DEKNAAT103381	KOG:KOG1275
DEKNAAT101651	KOG:KOG2793
DEKNAAT101605	KOG:KOG1832
DEKNAAT101615	KOG:KOG0269
DEKNAAT104372	KOG:KOG0070
DEKNAAT102353	KOG:KOG1751
DEKNAAT102131	KOG:KOG0534
DEKNAAT100646	KOG:KOG2768
DEKNAAT102257	KOG:KOG2867
DEKNAAT101692	KOG:KOG1405
DEKNAAT101310	KOG:KOG3223
DEKNAAT104011	KOG:KOG3119
DEKNAAT102530	KOG:KOG0517
DEKNAAT104863	KOG:KOG0161
DEKNAAT104689	KOG:KOG2150
DEKNAAT101129	KOG:KOG2693
DEKNAAT104535	KOG:KOG4635
DEKNAAT100549	KOG:KOG2046
DEKNAAT102858	KOG:KOG1212
DEKNAAT101868	KOG:KOG2513
DEKNAAT100099	KOG:KOG1213
DEKNAAT104240	KOG:KOG3078
DEKNAAT103740	KOG:KOG3251
DEKNAAT104852	KOG:KOG3214
DEKNAAT105139	KOG:KOG0049
DEKNAAT101690	KOG:KOG0036
DEKNAAT102958	KOG:KOG0216
DEKNAAT100982	KOG:KOG0254
DEKNAAT104875	KOG:KOG2805
DEKNAAT100078	KOG:KOG4569
DEKNAAT104464	KOG:KOG0054
DEKNAAT100807	KOG:KOG2936
DEKNAAT104414	KOG:KOG0784
DEKNAAT103140	KOG:KOG2808
DEKNAAT104645	KOG:KOG3169
DEKNAAT101130	KOG:KOG1577
DEKNAAT104923	KOG:KOG1575
DEKNAAT103921	KOG:KOG1287
DEKNAAT102544	KOG:KOG3655,KOG:KOG1843
DEKNAAT103861	KOG:KOG0264
DEKNAAT104088	KOG:KOG0894
DEKNAAT103679	KOG:KOG0268
DEKNAAT101837	KOG:KOG2339
DEKNAAT104612	KOG:KOG1441,KOG:KOG1443
DEKNAAT105122	KOG:KOG2436
DEKNAAT104864	KOG:KOG4778
DEKNAAT104186	KOG:KOG4186
DEKNAAT103005	KOG:KOG1601
DEKNAAT102231	KOG:KOG1678
DEKNAAT103637	KOG:KOG3423,KOG:KOG0499
DEKNAAT100747	KOG:KOG2642
DEKNAAT101627	KOG:KOG4747
DEKNAAT104191	KOG:KOG2164
DEKNAAT102541	KOG:KOG0566,KOG:KOG3444
DEKNAAT101587	KOG:KOG1720
DEKNAAT103613	KOG:KOG1336
DEKNAAT100674	KOG:KOG1748
DEKNAAT103996	KOG:KOG0627,KOG:KOG0519
DEKNAAT105063	KOG:KOG1764
DEKNAAT101735	KOG:KOG2536
DEKNAAT100498	KOG:KOG1802
DEKNAAT100892	KOG:KOG2851
DEKNAAT101406	KOG:KOG1363
DEKNAAT104527	KOG:KOG0715
DEKNAAT102217	KOG:KOG2189
DEKNAAT101548	KOG:KOG2448
DEKNAAT100695	KOG:KOG1782
DEKNAAT102100	KOG:KOG0120
DEKNAAT100798	KOG:KOG2653
DEKNAAT104334	KOG:KOG3598
DEKNAAT103136	KOG:KOG2667
DEKNAAT102984	KOG:KOG1615
DEKNAAT104196	KOG:KOG3428
DEKNAAT102864	KOG:KOG2676
DEKNAAT101588	KOG:KOG1300
DEKNAAT103558	KOG:KOG1371,KOG:KOG1604
DEKNAAT104458	KOG:KOG1737,KOG:KOG1739,KOG:KOG0509
DEKNAAT100064	KOG:KOG0023
DEKNAAT102151	KOG:KOG0117
DEKNAAT103835	KOG:KOG4075
DEKNAAT103656	KOG:KOG0252
DEKNAAT104161	KOG:KOG0335,KOG:KOG0921
DEKNAAT103864	KOG:KOG3362
DEKNAAT100364	KOG:KOG0590
DEKNAAT102194	KOG:KOG0307
DEKNAAT102312	KOG:KOG0911
DEKNAAT103211	KOG:KOG3156
DEKNAAT102561	KOG:KOG0928
DEKNAAT103593	KOG:KOG1882
DEKNAAT104640	KOG:KOG1162,KOG:KOG0742
DEKNAAT102134	KOG:KOG4442
DEKNAAT102263	KOG:KOG2596
DEKNAAT102438	KOG:KOG1367
DEKNAAT103531	KOG:KOG0676
DEKNAAT102106	KOG:KOG2023
DEKNAAT103152	KOG:KOG4704
DEKNAAT102840	KOG:KOG3284
DEKNAAT100563	KOG:KOG3331
DEKNAAT103163	KOG:KOG2195
DEKNAAT100226	KOG:KOG1002
DEKNAAT102630	KOG:KOG2477
DEKNAAT102516	KOG:KOG0254
DEKNAAT101943	KOG:KOG0551
DEKNAAT102869	KOG:KOG3907
DEKNAAT104214	KOG:KOG1607
DEKNAAT100038	KOG:KOG3368
DEKNAAT101670	KOG:KOG4558
DEKNAAT104153	KOG:KOG3311
DEKNAAT101888	KOG:KOG1337
DEKNAAT103281	KOG:KOG2440
DEKNAAT103073	KOG:KOG2747
DEKNAAT102085	KOG:KOG4419
DEKNAAT102495	KOG:KOG1318
DEKNAAT101889	KOG:KOG1843
DEKNAAT100124	KOG:KOG0943,KOG:KOG0288
DEKNAAT103378	KOG:KOG0334
DEKNAAT103674	KOG:KOG0276,KOG:KOG2412
DEKNAAT103340	KOG:KOG4526
DEKNAAT103201	KOG:KOG2415
DEKNAAT103189	KOG:KOG2817
DEKNAAT103685	KOG:KOG3719
DEKNAAT103066	KOG:KOG3473
DEKNAAT104224	KOG:KOG1558
DEKNAAT103387	KOG:KOG2786
DEKNAAT100599	KOG:KOG4205,KOG:KOG1985
DEKNAAT104017	KOG:KOG2799
DEKNAAT104996	KOG:KOG2784
DEKNAAT103044	KOG:KOG2852,KOG:KOG0943
DEKNAAT105090	KOG:KOG3181
DEKNAAT103346	KOG:KOG0319
DEKNAAT102756	KOG:KOG0262
DEKNAAT101038	KOG:KOG3563
DEKNAAT103784	KOG:KOG0939,KOG:KOG3209,KOG:KOG1030
DEKNAAT103474	KOG:KOG1153
DEKNAAT103787	KOG:KOG1875
DEKNAAT100671	KOG:KOG0292
DEKNAAT100698	KOG:KOG1946
DEKNAAT103102	KOG:KOG0955,KOG:KOG1194,KOG:KOG4299
DEKNAAT101704	KOG:KOG0173
DEKNAAT104239	KOG:KOG0262
DEKNAAT103717	KOG:KOG0938
DEKNAAT100192	KOG:KOG0797
DEKNAAT101753	KOG:KOG3232
DEKNAAT101581	KOG:KOG1470
DEKNAAT101911	KOG:KOG1855
DEKNAAT103646	KOG:KOG4589
DEKNAAT101156	KOG:KOG0785
DEKNAAT104578	KOG:KOG3630
DEKNAAT101414	KOG:KOG0255
DEKNAAT104650	KOG:KOG0596
DEKNAAT100970	KOG:KOG4718
DEKNAAT100173	KOG:KOG0509
DEKNAAT100688	KOG:KOG3176
DEKNAAT101916	KOG:KOG3131
DEKNAAT100740	KOG:KOG2920
DEKNAAT102996	KOG:KOG0553
DEKNAAT104479	KOG:KOG0386
DEKNAAT101637	KOG:KOG2515
DEKNAAT102601	KOG:KOG0776
DEKNAAT101768	KOG:KOG1286
DEKNAAT100711	KOG:KOG2532
DEKNAAT102122	KOG:KOG1144
DEKNAAT102049	KOG:KOG2406
DEKNAAT101527	KOG:KOG3780
DEKNAAT101438	KOG:KOG1060
DEKNAAT104708	KOG:KOG1874
DEKNAAT100590	KOG:KOG3140
DEKNAAT100724	KOG:KOG0254
DEKNAAT100616	KOG:KOG2781
DEKNAAT103670	KOG:KOG1605
DEKNAAT104400	KOG:KOG0653
DEKNAAT102845	KOG:KOG2409
DEKNAAT100117	KOG:KOG0207
DEKNAAT100680	KOG:KOG2378
DEKNAAT104179	KOG:KOG3178
DEKNAAT104574	KOG:KOG0184
DEKNAAT100998	KOG:KOG0955
DEKNAAT101622	KOG:KOG3497
DEKNAAT104752	KOG:KOG2504
DEKNAAT102665	KOG:KOG3087
DEKNAAT102386	KOG:KOG2732
DEKNAAT105089	KOG:KOG0600
DEKNAAT103486	KOG:KOG3595
DEKNAAT104446	KOG:KOG3347
DEKNAAT104917	KOG:KOG0395
DEKNAAT101236	KOG:KOG3925
DEKNAAT101537	KOG:KOG1578
DEKNAAT102798	KOG:KOG1290,KOG:KOG0671,KOG:KOG0615
DEKNAAT101102	KOG:KOG0327
DEKNAAT102643	KOG:KOG2790
DEKNAAT100234	KOG:KOG1270
DEKNAAT102046	KOG:KOG2394
DEKNAAT103848	KOG:KOG1977,KOG:KOG1978
DEKNAAT100855	KOG:KOG2986
DEKNAAT102490	KOG:KOG2348
DEKNAAT103891	KOG:KOG3902
DEKNAAT101178	KOG:KOG0148
DEKNAAT102707	KOG:KOG2423
DEKNAAT104231	KOG:KOG2348
DEKNAAT103882	KOG:KOG2988
DEKNAAT102666	KOG:KOG1020
DEKNAAT100449	KOG:KOG0534
DEKNAAT101861	KOG:KOG1482
DEKNAAT101684	KOG:KOG1489
DEKNAAT104509	KOG:KOG1059
DEKNAAT100462	KOG:KOG1210
DEKNAAT103763	KOG:KOG0875
DEKNAAT101160	KOG:KOG1989
DEKNAAT102617	KOG:KOG3999
DEKNAAT100783	KOG:KOG1377
DEKNAAT100852	KOG:KOG0317
DEKNAAT102675	KOG:KOG4128
DEKNAAT104337	KOG:KOG2948
DEKNAAT100092	KOG:KOG1817
DEKNAAT102889	KOG:KOG1657
DEKNAAT104798	KOG:KOG1383
DEKNAAT102687	KOG:KOG3662
DEKNAAT103097	KOG:KOG0132
DEKNAAT103650	KOG:KOG1572
DEKNAAT104793	KOG:KOG3218
DEKNAAT101370	KOG:KOG1239
DEKNAAT101955	KOG:KOG3613
DEKNAAT105157	KOG:KOG1350
DEKNAAT100507	KOG:KOG0652
DEKNAAT104882	KOG:KOG2584
DEKNAAT100580	KOG:KOG2904
DEKNAAT102360	KOG:KOG4775
DEKNAAT103234	KOG:KOG0434
DEKNAAT104820	KOG:KOG0029
DEKNAAT100910	KOG:KOG3830,KOG:KOG0127
DEKNAAT103053	KOG:KOG2881
DEKNAAT104680	KOG:KOG1332
DEKNAAT105014	KOG:KOG2638
DEKNAAT100791	KOG:KOG2809
DEKNAAT102364	KOG:KOG2351
DEKNAAT104710	KOG:KOG0676
DEKNAAT103631	KOG:KOG2700
DEKNAAT103935	KOG:KOG2422
DEKNAAT100600	KOG:KOG1795
DEKNAAT103023	KOG:KOG2035
DEKNAAT104514	KOG:KOG2197
DEKNAAT101092	KOG:KOG3273
DEKNAAT100875	KOG:KOG0959
DEKNAAT101630	KOG:KOG1822
DEKNAAT104282	KOG:KOG2828
DEKNAAT102574	KOG:KOG0394
DEKNAAT100008	KOG:KOG2324,KOG:KOG4163
DEKNAAT101978	KOG:KOG0717
DEKNAAT103937	KOG:KOG2164,KOG:KOG1162
DEKNAAT103185	KOG:KOG1471
DEKNAAT102211	KOG:KOG2725
DEKNAAT101126	KOG:KOG0370
DEKNAAT104963	KOG:KOG2162
DEKNAAT103504	KOG:KOG1163,KOG:KOG4369
DEKNAAT100946	KOG:KOG0072
DEKNAAT100540	KOG:KOG4685
DEKNAAT103292	KOG:KOG2239
DEKNAAT100751	KOG:KOG2759
DEKNAAT102751	KOG:KOG0740,KOG:KOG4369
DEKNAAT105166	KOG:KOG1947
DEKNAAT100287	KOG:KOG3892
DEKNAAT101863	KOG:KOG0008
DEKNAAT100061	KOG:KOG2089
DEKNAAT103109	KOG:KOG2323
DEKNAAT100834	KOG:KOG1058
DEKNAAT104469	KOG:KOG0698
DEKNAAT104901	KOG:KOG3134
DEKNAAT102391	KOG:KOG1984
DEKNAAT104066	KOG:KOG0314
DEKNAAT102068	KOG:KOG1530
DEKNAAT100426	KOG:KOG0022
DEKNAAT104273	KOG:KOG1279
DEKNAAT102107	KOG:KOG0653
DEKNAAT102920	KOG:KOG0046
DEKNAAT102743	KOG:KOG3702
DEKNAAT104060	KOG:KOG1369
DEKNAAT102242	KOG:KOG4306
DEKNAAT103232	KOG:KOG0201
DEKNAAT103584	KOG:KOG2780
DEKNAAT101503	KOG:KOG1464
DEKNAAT103877	KOG:KOG3514
DEKNAAT104500	KOG:KOG2741
DEKNAAT101098	KOG:KOG1029,KOG:KOG1924,KOG:KOG3598,KOG:KOG1144
DEKNAAT101455	KOG:KOG2504
DEKNAAT101109	KOG:KOG0783
DEKNAAT104298	KOG:KOG3598
DEKNAAT102931	KOG:KOG1577
DEKNAAT104423	KOG:KOG0661
DEKNAAT105099	KOG:KOG1539
DEKNAAT101099	KOG:KOG3147,KOG:KOG4305
DEKNAAT104728	KOG:KOG1198
DEKNAAT100587	KOG:KOG0143
DEKNAAT103553	KOG:KOG1231
DEKNAAT102188	KOG:KOG3758
DEKNAAT103334	KOG:KOG0010
DEKNAAT103433	KOG:KOG3078
DEKNAAT105080	KOG:KOG1258
DEKNAAT101024	KOG:KOG1347
DEKNAAT103403	KOG:KOG1572
DEKNAAT104494	KOG:KOG1018
DEKNAAT100244	KOG:KOG0004
DEKNAAT100810	KOG:KOG1444
DEKNAAT101959	KOG:KOG3598
DEKNAAT103202	KOG:KOG1861
DEKNAAT100708	KOG:KOG0536
DEKNAAT104834	KOG:KOG0331
DEKNAAT104075	KOG:KOG1046
DEKNAAT103193	KOG:KOG4777
DEKNAAT102024	KOG:KOG1883
DEKNAAT105150	KOG:KOG3911
DEKNAAT104649	KOG:KOG1883
DEKNAAT104384	KOG:KOG0265
DEKNAAT105114	KOG:KOG2063
DEKNAAT101749	KOG:KOG3020
DEKNAAT105025	KOG:KOG0014,KOG:KOG3598
DEKNAAT100847	KOG:KOG2571
DEKNAAT100839	KOG:KOG2421,KOG:KOG1161,KOG:KOG4177
DEKNAAT101385	KOG:KOG2038
DEKNAAT102060	KOG:KOG2574
DEKNAAT100557	KOG:KOG1910,KOG:KOG1834
DEKNAAT103409	KOG:KOG2749
DEKNAAT100338	KOG:KOG1427
DEKNAAT100196	KOG:KOG1208
DEKNAAT104846	KOG:KOG1956
DEKNAAT104016	KOG:KOG1620
DEKNAAT100469	KOG:KOG0152
DEKNAAT100280	KOG:KOG2504
DEKNAAT103781	KOG:KOG0876
DEKNAAT102420	KOG:KOG1592
DEKNAAT104136	KOG:KOG0712
DEKNAAT103942	KOG:KOG3079
DEKNAAT103265	KOG:KOG1640
DEKNAAT103710	KOG:KOG1015
DEKNAAT101291	KOG:KOG0560
DEKNAAT101729	KOG:KOG2026
DEKNAAT104484	KOG:KOG0307
DEKNAAT102336	KOG:KOG4472
DEKNAAT102661	KOG:KOG1825
DEKNAAT101679	KOG:KOG1691
DEKNAAT100805	KOG:KOG2586
DEKNAAT102822	KOG:KOG4075
DEKNAAT103027	KOG:KOG0898
DEKNAAT100527	KOG:KOG0583
DEKNAAT100137	KOG:KOG4206
DEKNAAT104651	KOG:KOG0811
DEKNAAT104056	KOG:KOG3121
DEKNAAT101353	KOG:KOG0126
DEKNAAT102345	KOG:KOG1600,KOG:KOG0537
DEKNAAT103083	KOG:KOG1373
DEKNAAT100452	KOG:KOG0961
DEKNAAT100977	KOG:KOG0307,KOG:KOG0260
DEKNAAT101012	KOG:KOG1984
DEKNAAT102553	KOG:KOG3480
DEKNAAT103856	KOG:KOG1486
DEKNAAT104352	KOG:KOG4505,KOG:KOG4505
DEKNAAT103402	KOG:KOG0071
DEKNAAT100812	KOG:KOG3322
DEKNAAT103853	KOG:KOG3219
DEKNAAT101787	KOG:KOG3062
DEKNAAT101922	KOG:KOG2049
DEKNAAT100376	KOG:KOG3413
DEKNAAT101895	KOG:KOG1303
DEKNAAT101153	KOG:KOG1626
DEKNAAT102070	KOG:KOG1969
DEKNAAT101718	KOG:KOG1691
DEKNAAT103392	KOG:KOG4005
DEKNAAT102456	KOG:KOG0235
DEKNAAT105174	KOG:KOG2309
DEKNAAT101005	KOG:KOG2040
DEKNAAT100147	KOG:KOG3359
DEKNAAT103037	KOG:KOG2873
DEKNAAT102434	KOG:KOG3996
DEKNAAT102652	KOG:KOG3945
DEKNAAT101780	KOG:KOG1900
DEKNAAT100991	KOG:KOG1705
DEKNAAT104541	KOG:KOG3172
DEKNAAT105036	KOG:KOG0660
DEKNAAT100164	KOG:KOG1668
DEKNAAT104460	KOG:KOG3484
DEKNAAT102290	KOG:KOG2631
DEKNAAT103574	KOG:KOG2194
DEKNAAT104312	KOG:KOG2820
DEKNAAT104488	KOG:KOG2238
DEKNAAT100324	KOG:KOG2055
DEKNAAT101334	KOG:KOG1462
DEKNAAT103846	KOG:KOG2554
DEKNAAT104345	KOG:KOG2145
DEKNAAT101419	KOG:KOG1690
DEKNAAT104617	KOG:KOG1183
DEKNAAT103120	KOG:KOG0598
DEKNAAT104121	KOG:KOG2533
DEKNAAT102642	KOG:KOG1273
DEKNAAT100767	KOG:KOG2329
DEKNAAT101795	KOG:KOG2210
DEKNAAT100916	KOG:KOG1278
DEKNAAT101213	KOG:KOG2504,KOG:KOG0255
DEKNAAT100354	KOG:KOG3220
DEKNAAT101392	KOG:KOG2318
DEKNAAT102612	KOG:KOG1201
DEKNAAT102723	KOG:KOG0915
DEKNAAT103250	KOG:KOG1693
DEKNAAT102114	KOG:KOG1408,KOG:KOG0289
DEKNAAT103603	KOG:KOG2533
DEKNAAT104443	KOG:KOG2845
DEKNAAT101934	KOG:KOG3042
DEKNAAT102427	KOG:KOG3250
DEKNAAT100532	KOG:KOG3071
DEKNAAT103902	KOG:KOG3430
DEKNAAT103463	KOG:KOG2533
DEKNAAT101664	KOG:KOG2882
DEKNAAT103491	KOG:KOG1212
DEKNAAT104172	KOG:KOG1289
DEKNAAT105002	KOG:KOG2190
DEKNAAT104325	KOG:KOG3429
DEKNAAT104968	KOG:KOG2099
DEKNAAT102006	KOG:KOG2274
DEKNAAT100919	KOG:KOG1060
DEKNAAT104912	KOG:KOG0633
DEKNAAT101448	KOG:KOG0627,KOG:KOG1883
DEKNAAT102488	KOG:KOG3741
DEKNAAT101550	KOG:KOG1004
DEKNAAT102875	KOG:KOG3299
DEKNAAT102531	KOG:KOG2116,KOG:KOG1832
DEKNAAT101105	KOG:KOG1102
DEKNAAT105071	KOG:KOG1883
DEKNAAT104782	KOG:KOG3365
DEKNAAT101111	KOG:KOG3798
DEKNAAT101988	KOG:KOG3995
DEKNAAT104044	KOG:KOG2504
DEKNAAT102550	KOG:KOG3009
DEKNAAT103600	KOG:KOG0747
DEKNAAT104008	KOG:KOG1089
DEKNAAT100725	KOG:KOG0384
DEKNAAT100032	KOG:KOG4409
DEKNAAT104942	KOG:KOG1404
DEKNAAT102277	KOG:KOG0436
DEKNAAT102801	KOG:KOG1713
DEKNAAT101339	KOG:KOG2568
DEKNAAT104254	KOG:KOG0161
DEKNAAT104248	KOG:KOG0482
DEKNAAT104808	KOG:KOG1270
DEKNAAT100627	KOG:KOG0833
DEKNAAT103355	KOG:KOG0478
DEKNAAT102380	KOG:KOG0711
DEKNAAT102170	KOG:KOG1642
DEKNAAT103765	KOG:KOG2411
DEKNAAT102407	KOG:KOG3005
DEKNAAT101146	KOG:KOG2803
DEKNAAT102322	KOG:KOG0526
DEKNAAT104073	KOG:KOG2343
DEKNAAT104999	KOG:KOG2820
DEKNAAT105009	KOG:KOG2550
DEKNAAT103415	KOG:KOG2007
DEKNAAT103289	KOG:KOG1826
DEKNAAT105116	KOG:KOG2560
DEKNAAT102865	KOG:KOG4756
DEKNAAT101989	KOG:KOG1317
DEKNAAT101765	KOG:KOG2738
DEKNAAT104909	KOG:KOG0538,KOG:KOG0537
DEKNAAT103820	KOG:KOG0042
DEKNAAT104383	KOG:KOG1369
DEKNAAT103405	KOG:KOG1197
DEKNAAT103047	KOG:KOG0161,KOG:KOG0818
DEKNAAT104157	KOG:KOG0660,KOG:KOG3561
DEKNAAT102595	KOG:KOG0255
DEKNAAT103049	KOG:KOG4018
DEKNAAT102520	KOG:KOG0477
DEKNAAT100928	KOG:KOG2208
DEKNAAT103806	KOG:KOG2757
DEKNAAT102428	KOG:KOG3455
DEKNAAT100904	KOG:KOG2595
DEKNAAT102717	KOG:KOG0255
DEKNAAT102954	KOG:KOG1200
DEKNAAT100182	KOG:KOG1716
DEKNAAT104392	KOG:KOG0455
DEKNAAT101939	KOG:KOG3301
DEKNAAT100108	KOG:KOG1715
DEKNAAT102794	KOG:KOG2505
DEKNAAT101597	KOG:KOG4163
DEKNAAT102147	KOG:KOG2541
DEKNAAT104961	KOG:KOG0815,KOG:KOG3449
DEKNAAT103522	KOG:KOG2456
DEKNAAT102523	KOG:KOG0725
DEKNAAT101191	KOG:KOG1746
DEKNAAT103566	KOG:KOG0831
DEKNAAT104867	KOG:KOG2504
DEKNAAT100597	KOG:KOG1153
DEKNAAT104726	KOG:KOG3542
DEKNAAT105142	KOG:KOG4627
DEKNAAT101360	KOG:KOG3316
DEKNAAT100637	KOG:KOG2602
DEKNAAT103064	KOG:KOG0605,KOG:KOG0033,KOG:KOG0519
DEKNAAT104461	KOG:KOG3566
DEKNAAT104002	KOG:KOG4774
DEKNAAT103874	KOG:KOG2504
DEKNAAT102014	KOG:KOG0254
DEKNAAT103254	KOG:KOG2462
DEKNAAT103196	KOG:KOG0186
DEKNAAT103106	KOG:KOG0264
DEKNAAT104588	KOG:KOG4368
DEKNAAT103980	KOG:KOG0255
DEKNAAT102214	KOG:KOG4411
DEKNAAT104426	KOG:KOG4232
DEKNAAT104130	KOG:KOG3063
DEKNAAT100686	KOG:KOG2641
DEKNAAT104264	KOG:KOG0356
DEKNAAT100308	KOG:KOG1764
DEKNAAT103601	KOG:KOG1371
DEKNAAT103700	KOG:KOG0851
DEKNAAT100207	KOG:KOG3262
DEKNAAT104159	KOG:KOG1080,KOG:KOG0148,KOG:KOG0943
DEKNAAT101805	KOG:KOG0024
DEKNAAT104120	KOG:KOG1550
DEKNAAT103795	KOG:KOG1989
DEKNAAT101971	KOG:KOG2861,KOG:KOG3895
DEKNAAT103865	KOG:KOG0643
DEKNAAT103616	KOG:KOG0023
DEKNAAT105033	KOG:KOG2775
DEKNAAT104340	KOG:KOG0541
DEKNAAT101416	KOG:KOG2172
[truncated: 1,898 more rows]
