# Supplementary material for: Assembly and Analysis of the Genome Sequence of the Yeast Brettanomyces naardenensis CBS 7540
Source: Microorganisms. 2019 Oct 26;7(11):489. doi: 10.3390/microorganisms7110489 (PMC6921048; doi:10.3390/microorganisms7110489)
Supplement: Supplementary file 1 [file microorganisms-07-00489-s001.zip › Supplementary_Materials/Table_S3.txt]

Table S3: Variants in CBS 7540
##fileformat=VCFv4.2
##FILTER=<ID=LowQual,Description="Low quality">
##FORMAT=<ID=AD,Number=R,Type=Integer,Description="Allelic depths for the ref and alt alleles in the order listed">
##FORMAT=<ID=DP,Number=1,Type=Integer,Description="Approximate read depth (reads with MQ=255 or with bad mates are filtered)">
##FORMAT=<ID=GQ,Number=1,Type=Integer,Description="Genotype Quality">
##FORMAT=<ID=GT,Number=1,Type=String,Description="Genotype">
##FORMAT=<ID=PL,Number=G,Type=Integer,Description="Normalized, Phred-scaled likelihoods for genotypes as defined in the VCF specification">
##GATKCommandLine.HaplotypeCaller=<ID=HaplotypeCaller,Version=3.7-0-gcfedb67,Date="Mon Jun 03 09:39:14 CEST 2019",Epoch=1559547554658,CommandLineOptions="analysis_type=HaplotypeCaller input_file=[out_A_sorted_RG.bam] showFullBamList=false read_buffer_size=null read_filter=[] disable_read_filter=[] intervals=null excludeIntervals=null interval_set_rule=UNION interval_merging=ALL interval_padding=0 reference_sequence=genome.fa nonDeterministicRandomSeed=false disableDithering=false maxRuntime=-1 maxRuntimeUnits=MINUTES downsampling_type=BY_SAMPLE downsample_to_fraction=null downsample_to_coverage=500 baq=OFF baqGapOpenPenalty=40.0 refactor_NDN_cigar_string=false fix_misencoded_quality_scores=false allow_potentially_misencoded_quality_scores=false useOriginalQualities=false defaultBaseQualities=-1 performanceLog=null BQSR=null quantize_quals=0 static_quantized_quals=null round_down_quantized=false disable_indel_quals=false emit_original_quals=false preserve_qscores_less_than=6 globalQScorePrior=-1.0 secondsBetweenProgressUpdates=10 validation_strictness=SILENT remove_program_records=false keep_program_records=false sample_rename_mapping_file=null unsafe=null disable_auto_index_creation_and_locking_when_reading_rods=false no_cmdline_in_header=false sites_only=false never_trim_vcf_format_field=false bcf=false bam_compression=null simplifyBAM=false disable_bam_indexing=false generate_md5=false num_threads=1 num_cpu_threads_per_data_thread=4 num_io_threads=0 monitorThreadEfficiency=false num_bam_file_handles=null read_group_black_list=null pedigree=[] pedigreeString=[] pedigreeValidationType=STRICT allow_intervals_with_unindexed_bam=false generateShadowBCF=false variant_index_type=DYNAMIC_SEEK variant_index_parameter=-1 reference_window_stop=0 phone_home= gatk_key=null tag=NA logging_level=INFO log_to_file=null help=false version=false out=/crex/proj/snic2018-8-34/jacques/gatk/raw_variants_REF_A.vcf likelihoodCalculationEngine=PairHMM heterogeneousKmerSizeResolution=COMBO_MIN dbsnp=(RodBinding name= source=UNBOUND) dontTrimActiveRegions=false maxDiscARExtension=25 maxGGAARExtension=300 paddingAroundIndels=150 paddingAroundSNPs=20 comp=[] annotation=[] excludeAnnotation=[] group=[StandardAnnotation, StandardHCAnnotation] debug=false useFilteredReadsForAnnotations=false emitRefConfidence=NONE bamOutput=null bamWriterType=CALLED_HAPLOTYPES emitDroppedReads=false disableOptimizations=false annotateNDA=false useNewAFCalculator=false heterozygosity=0.001 indel_heterozygosity=1.25E-4 heterozygosity_stdev=0.01 standard_min_confidence_threshold_for_calling=30.0 standard_min_confidence_threshold_for_emitting=30.0 max_alternate_alleles=6 max_genotype_count=1024 max_num_PL_values=100 input_prior=[] sample_ploidy=2 genotyping_mode=DISCOVERY alleles=(RodBinding name= source=UNBOUND) contamination_fraction_to_filter=0.0 contamination_fraction_per_sample_file=null p_nonref_model=null exactcallslog=null output_mode=EMIT_VARIANTS_ONLY allSitePLs=false gcpHMM=10 pair_hmm_implementation=VECTOR_LOGLESS_CACHING pair_hmm_sub_implementation=ENABLE_ALL always_load_vector_logless_PairHMM_lib=false phredScaledGlobalReadMismappingRate=45 noFpga=false sample_name=null kmerSize=[10, 25] dontIncreaseKmerSizesForCycles=false allowNonUniqueKmersInRef=false numPruningSamples=1 recoverDanglingHeads=false doNotRecoverDanglingBranches=false minDanglingBranchLength=4 consensus=false maxNumHaplotypesInPopulation=128 errorCorrectKmers=false minPruning=2 debugGraphTransformations=false allowCyclesInKmerGraphToGeneratePaths=false graphOutput=null kmerLengthForReadErrorCorrection=25 minObservationsForKmerToBeSolid=20 GVCFGQBands=[1, 2, 3, 4, 5, 6, 7, 8, 9, 10, 11, 12, 13, 14, 15, 16, 17, 18, 19, 20, 21, 22, 23, 24, 25, 26, 27, 28, 29, 30, 31, 32, 33, 34, 35, 36, 37, 38, 39, 40, 41, 42, 43, 44, 45, 46, 47, 48, 49, 50, 51, 52, 53, 54, 55, 56, 57, 58, 59, 60, 70, 80, 90, 99] indelSizeToEliminateInRefModel=10 min_base_quality_score=10 includeUmappedReads=false useAllelesTrigger=false doNotRunPhysicalPhasing=true keepRG=null justDetermineActiveRegions=false dontGenotype=false dontUseSoftClippedBases=false captureAssemblyFailureBAM=false errorCorrectReads=false pcr_indel_model=CONSERVATIVE maxReadsInRegionPerSample=10000 minReadsPerAlignmentStart=10 mergeVariantsViaLD=false activityProfileOut=null activeRegionOut=null activeRegionIn=null activeRegionExtension=null forceActive=false activeRegionMaxSize=null bandPassSigma=null maxReadsInMemoryPerSample=30000 maxTotalReadsInMemory=10000000 maxProbPropagationDistance=50 activeProbabilityThreshold=0.002 min_mapping_quality_score=20 filter_reads_with_N_cigar=false filter_mismatching_base_and_quals=false filter_bases_not_stored=false">
##INFO=<ID=AC,Number=A,Type=Integer,Description="Allele count in genotypes, for each ALT allele, in the same order as listed">
##INFO=<ID=AF,Number=A,Type=Float,Description="Allele Frequency, for each ALT allele, in the same order as listed">
##INFO=<ID=AN,Number=1,Type=Integer,Description="Total number of alleles in called genotypes">
##INFO=<ID=BaseQRankSum,Number=1,Type=Float,Description="Z-score from Wilcoxon rank sum test of Alt Vs. Ref base qualities">
##INFO=<ID=ClippingRankSum,Number=1,Type=Float,Description="Z-score From Wilcoxon rank sum test of Alt vs. Ref number of hard clipped bases">
##INFO=<ID=DP,Number=1,Type=Integer,Description="Approximate read depth; some reads may have been filtered">
##INFO=<ID=DS,Number=0,Type=Flag,Description="Were any of the samples downsampled?">
##INFO=<ID=ExcessHet,Number=1,Type=Float,Description="Phred-scaled p-value for exact test of excess heterozygosity">
##INFO=<ID=FS,Number=1,Type=Float,Description="Phred-scaled p-value using Fisher's exact test to detect strand bias">
##INFO=<ID=HaplotypeScore,Number=1,Type=Float,Description="Consistency of the site with at most two segregating haplotypes">
##INFO=<ID=InbreedingCoeff,Number=1,Type=Float,Description="Inbreeding coefficient as estimated from the genotype likelihoods per-sample when compared against the Hardy-Weinberg expectation">
##INFO=<ID=MLEAC,Number=A,Type=Integer,Description="Maximum likelihood expectation (MLE) for the allele counts (not necessarily the same as the AC), for each ALT allele, in the same order as listed">
##INFO=<ID=MLEAF,Number=A,Type=Float,Description="Maximum likelihood expectation (MLE) for the allele frequency (not necessarily the same as the AF), for each ALT allele, in the same order as listed">
##INFO=<ID=MQ,Number=1,Type=Float,Description="RMS Mapping Quality">
##INFO=<ID=MQRankSum,Number=1,Type=Float,Description="Z-score From Wilcoxon rank sum test of Alt vs. Ref read mapping qualities">
##INFO=<ID=QD,Number=1,Type=Float,Description="Variant Confidence/Quality by Depth">
##INFO=<ID=ReadPosRankSum,Number=1,Type=Float,Description="Z-score from Wilcoxon rank sum test of Alt vs. Ref read position bias">
##INFO=<ID=SOR,Number=1,Type=Float,Description="Symmetric Odds Ratio of 2x2 contingency table to detect strand bias">
##contig=<ID=y922_scaffold1,length=1746572>
##contig=<ID=y922_scaffold2,length=1129233>
##contig=<ID=y922_scaffold3,length=838141>
##contig=<ID=y922_scaffold4,length=647058>
##contig=<ID=y922_scaffold5,length=579175>
##contig=<ID=y922_scaffold6,length=558581>
##contig=<ID=y922_scaffold7,length=395348>
##contig=<ID=y922_scaffold8,length=355796>
##contig=<ID=y922_scaffold9,length=355666>
##contig=<ID=y922_scaffold10,length=346840>
##contig=<ID=y922_scaffold11,length=302914>
##contig=<ID=y922_scaffold12,length=283631>
##contig=<ID=y922_scaffold13,length=270031>
##contig=<ID=y922_scaffold14,length=266723>
##contig=<ID=y922_scaffold15,length=262925>
##contig=<ID=y922_scaffold16,length=246767>
##contig=<ID=y922_scaffold17,length=223457>
##contig=<ID=y922_scaffold18,length=190340>
##contig=<ID=y922_scaffold19,length=160448>
##contig=<ID=y922_scaffold20,length=158396>
##contig=<ID=y922_scaffold21,length=132422>
##contig=<ID=y922_scaffold22,length=115448>
##contig=<ID=y922_scaffold23,length=109755>
##contig=<ID=y922_scaffold24,length=107500>
##contig=<ID=y922_scaffold25,length=104868>
##contig=<ID=y922_scaffold26,length=93815>
##contig=<ID=y922_scaffold27,length=92296>
##contig=<ID=y922_scaffold28,length=87012>
##contig=<ID=y922_scaffold29,length=84533>
##contig=<ID=y922_scaffold30,length=81800>
##contig=<ID=y922_scaffold31,length=80330>
##contig=<ID=y922_scaffold32,length=67556>
##contig=<ID=y922_scaffold33,length=64849>
##contig=<ID=y922_scaffold34,length=62404>
##contig=<ID=y922_scaffold35,length=57673>
##contig=<ID=y922_scaffold36,length=56508>
##contig=<ID=y922_scaffold37,length=53359>
##contig=<ID=y922_scaffold38,length=50357>
##contig=<ID=y922_scaffold39,length=43445>
##contig=<ID=y922_scaffold40,length=40797>
##contig=<ID=y922_scaffold41,length=36112>
##contig=<ID=y922_scaffold42,length=33090>
##contig=<ID=y922_scaffold43,length=31872>
##contig=<ID=y922_scaffold44,length=30091>
##contig=<ID=y922_scaffold45,length=26947>
##contig=<ID=y922_scaffold46,length=24620>
##contig=<ID=y922_scaffold47,length=23212>
##contig=<ID=y922_scaffold48,length=22588>
##contig=<ID=y922_scaffold49,length=16698>
##contig=<ID=y922_scaffold50,length=13873>
##contig=<ID=y922_scaffold51,length=13299>
##contig=<ID=y922_scaffold52,length=12261>
##contig=<ID=y922_scaffold53,length=12236>
##contig=<ID=y922_scaffold54,length=12002>
##contig=<ID=y922_scaffold55,length=8691>
##contig=<ID=y922_scaffold56,length=7685>
##contig=<ID=y922_scaffold57,length=5736>
##contig=<ID=y922_scaffold58,length=4659>
##contig=<ID=y922_scaffold59,length=4379>
##contig=<ID=y922_scaffold60,length=4273>
##contig=<ID=y922_scaffold61,length=3629>
##contig=<ID=y922_scaffold62,length=3550>
##contig=<ID=y922_scaffold63,length=3289>
##contig=<ID=y922_scaffold64,length=3279>
##contig=<ID=y922_scaffold65,length=2992>
##contig=<ID=y922_scaffold66,length=2353>
##contig=<ID=y922_scaffold67,length=2037>
##contig=<ID=y922_scaffold68,length=1810>
##contig=<ID=y922_scaffold69,length=1777>
##contig=<ID=y922_scaffold70,length=1608>
##contig=<ID=y922_scaffold71,length=1571>
##contig=<ID=y922_scaffold72,length=1447>
##contig=<ID=y922_scaffold73,length=1320>
##contig=<ID=y922_scaffold74,length=1254>
##contig=<ID=y922_scaffold75,length=1047>
##contig=<ID=y922_scaffold76,length=1016>
##reference=file:///crex/proj/snic2018-8-34/jacques/gatk/genome.fa
#CHROM	POS	ID	REF	ALT	QUAL	FILTER	INFO	FORMAT	20
y922_scaffold1	49710	.	AAT	A	399.73	.	AC=1;AF=0.500;AN=2;BaseQRankSum=-1.675;ClippingRankSum=0.000;DP=292;ExcessHet=3.0103;FS=4.645;MLEAC=1;MLEAF=0.500;MQ=41.55;MQRankSum=0.537;QD=1.54;ReadPosRankSum=-0.445;SOR=1.006	GT:AD:DP:GQ:PL	0/1:222,37:259:99:437,0,7332
y922_scaffold1	58842	.	G	A	1582.73	.	AC=2;AF=1.00;AN=2;DP=38;ExcessHet=3.0103;FS=0.000;MLEAC=2;MLEAF=1.00;MQ=33.79;QD=34.24;SOR=6.869	GT:AD:DP:GQ:PL	1/1:1,37:38:99:1620,107,0
y922_scaffold1	58844	.	G	T	1339.77	.	AC=2;AF=1.00;AN=2;BaseQRankSum=1.750;ClippingRankSum=0.000;DP=38;ExcessHet=3.0103;FS=0.000;MLEAC=2;MLEAF=1.00;MQ=33.39;MQRankSum=-0.253;QD=30.63;ReadPosRankSum=0.423;SOR=1.775	GT:AD:DP:GQ:PL	1/1:1,36:37:91:1368,91,0
y922_scaffold1	58846	.	G	T	1339.77	.	AC=2;AF=1.00;AN=2;BaseQRankSum=1.663;ClippingRankSum=0.000;DP=37;ExcessHet=3.0103;FS=0.000;MLEAC=2;MLEAF=1.00;MQ=33.60;MQRankSum=-0.207;QD=29.09;ReadPosRankSum=0.676;SOR=1.721	GT:AD:DP:GQ:PL	1/1:1,35:36:91:1368,91,0
y922_scaffold1	58852	.	G	T	1681.77	.	AC=2;AF=1.00;AN=2;DP=38;ExcessHet=3.0103;FS=0.000;MLEAC=2;MLEAF=1.00;MQ=33.39;QD=32.93;SOR=2.833	GT:AD:DP:GQ:PL	1/1:0,38:38:99:1710,114,0
y922_scaffold1	58858	.	C	CCAAGATCGAA	2302.73	.	AC=2;AF=1.00;AN=2;DP=39;ExcessHet=3.0103;FS=0.000;MLEAC=2;MLEAF=1.00;MQ=33.51;QD=30.83;SOR=2.362	GT:AD:DP:GQ:PL	1/1:0,39:39:99:2340,156,0
y922_scaffold1	106504	.	TC	T	56.73	.	AC=1;AF=0.500;AN=2;BaseQRankSum=0.709;ClippingRankSum=0.000;DP=32;ExcessHet=3.0103;FS=6.368;MLEAC=1;MLEAF=0.500;MQ=37.39;MQRankSum=-1.801;QD=2.03;ReadPosRankSum=0.563;SOR=0.020	GT:AD:DP:GQ:PL	0/1:20,8:28:94:94,0,462
y922_scaffold1	106525	.	C	CACCAAATGTACA	1728.73	.	AC=2;AF=1.00;AN=2;DP=31;ExcessHet=3.0103;FS=0.000;MLEAC=2;MLEAF=1.00;MQ=37.47;QD=29.67;SOR=2.376	GT:AD:DP:GQ:PL	1/1:0,31:31:99:1766,120,0
y922_scaffold1	122422	.	AAAGACAC	A	3857.73	.	AC=1;AF=0.500;AN=2;BaseQRankSum=-1.607;ClippingRankSum=0.000;DP=251;ExcessHet=3.0103;FS=0.000;MLEAC=1;MLEAF=0.500;MQ=39.57;MQRankSum=-0.534;QD=16.28;ReadPosRankSum=-3.193;SOR=0.651	GT:AD:DP:GQ:PL	0/1:45,192:237:99:3895,0,573
y922_scaffold1	122456	.	GA	G	8776.73	.	AC=2;AF=1.00;AN=2;DP=246;ExcessHet=3.0103;FS=0.000;MLEAC=2;MLEAF=1.00;MQ=39.78;QD=34.04;SOR=0.823	GT:AD:DP:GQ:PL	1/1:0,243:243:99:8814,737,0
y922_scaffold1	149884	.	A	AGAGGCTAACGGTAAG	3223.73	.	AC=2;AF=1.00;AN=2;BaseQRankSum=1.032;ClippingRankSum=0.000;DP=184;ExcessHet=3.0103;FS=0.000;MLEAC=2;MLEAF=1.00;MQ=37.71;MQRankSum=-1.476;QD=29.04;ReadPosRankSum=0.107;SOR=0.956	GT:AD:DP:GQ:PL	1/1:2,109:111:99:3261,319,0
y922_scaffold1	188636	.	T	A	9134.77	.	AC=2;AF=1.00;AN=2;DP=316;ExcessHet=3.0103;FS=0.000;MLEAC=2;MLEAF=1.00;MQ=34.46;QD=29.09;SOR=0.719	GT:AD:DP:GQ:PL	1/1:0,314:314:99:9163,936,0
y922_scaffold1	189044	.	T	C	4971.77	.	AC=2;AF=1.00;AN=2;DP=113;ExcessHet=3.0103;FS=0.000;MLEAC=2;MLEAF=1.00;MQ=31.97;QD=32.42;SOR=1.129	GT:AD:DP:GQ:PL	1/1:0,113:113:99:5000,346,0
y922_scaffold1	189061	.	A	G	5482.77	.	AC=2;AF=1.00;AN=2;DP=118;ExcessHet=3.0103;FS=0.000;MLEAC=2;MLEAF=1.00;MQ=30.27;QD=37.76;SOR=0.874	GT:AD:DP:GQ:PL	1/1:0,118:118:99:5511,370,0
y922_scaffold1	189062	.	C	T	5487.77	.	AC=2;AF=1.00;AN=2;DP=118;ExcessHet=3.0103;FS=0.000;MLEAC=2;MLEAF=1.00;MQ=30.27;QD=27.64;SOR=0.874	GT:AD:DP:GQ:PL	1/1:0,118:118:99:5516,370,0
y922_scaffold1	189071	.	C	T	5506.77	.	AC=2;AF=1.00;AN=2;DP=119;ExcessHet=3.0103;FS=0.000;MLEAC=2;MLEAF=1.00;MQ=29.49;QD=29.43;SOR=0.710	GT:AD:DP:GQ:PL	1/1:0,119:119:99:5535,370,0
y922_scaffold1	189074	.	G	GTTTGGTTT	5712.73	.	AC=2;AF=1.00;AN=2;DP=123;ExcessHet=3.0103;FS=0.000;MLEAC=2;MLEAF=1.00;MQ=29.27;QD=30.09;SOR=0.709	GT:AD:DP:GQ:PL	1/1:0,123:123:99:5750,388,0
y922_scaffold1	232008	.	G	C	534.77	.	AC=1;AF=0.500;AN=2;BaseQRankSum=2.691;ClippingRankSum=0.000;DP=153;ExcessHet=3.0103;FS=46.743;MLEAC=1;MLEAF=0.500;MQ=39.98;MQRankSum=-7.814;QD=3.52;ReadPosRankSum=1.832;SOR=5.775	GT:AD:DP:GQ:PL	0/1:129,23:152:99:563,0,5789
y922_scaffold1	232010	.	A	T	564.77	.	AC=1;AF=0.500;AN=2;BaseQRankSum=-1.322;ClippingRankSum=0.000;DP=152;ExcessHet=3.0103;FS=50.625;MLEAC=1;MLEAF=0.500;MQ=39.97;MQRankSum=-7.746;QD=3.77;ReadPosRankSum=1.869;SOR=5.892	GT:AD:DP:GQ:PL	0/1:127,23:150:99:593,0,3007
y922_scaffold1	232017	.	AGTCG	A	400.73	.	AC=1;AF=0.500;AN=2;BaseQRankSum=-3.820;ClippingRankSum=0.000;DP=149;ExcessHet=3.0103;FS=37.320;MLEAC=1;MLEAF=0.500;MQ=39.94;MQRankSum=-8.161;QD=2.71;ReadPosRankSum=2.002;SOR=5.283	GT:AD:DP:GQ:PL	0/1:128,20:148:99:438,0,5946
y922_scaffold1	291959	.	G	GACCTCCTTAGTAGCGGTGGTAGCCTGAATCTGACCGTCACCGATCTGAGAAACA	1068.73	.	AC=2;AF=1.00;AN=2;DP=61;ExcessHet=3.0103;FS=0.000;MLEAC=2;MLEAF=1.00;MQ=39.18;QD=26.28;SOR=0.892	GT:AD:DP:GQ:PL	1/1:0,20:20:63:1106,63,0
y922_scaffold1	323240	.	C	CA	236.73	.	AC=1;AF=0.500;AN=2;BaseQRankSum=1.261;ClippingRankSum=0.000;DP=44;ExcessHet=3.0103;FS=10.328;MLEAC=1;MLEAF=0.500;MQ=35.41;MQRankSum=-0.730;QD=7.64;ReadPosRankSum=0.410;SOR=2.896	GT:AD:DP:GQ:PL	0/1:16,15:31:99:274,0,416
y922_scaffold1	323242	.	C	A	107.73	.	AC=1;AF=0.500;AN=2;BaseQRankSum=-1.519;ClippingRankSum=0.000;DP=43;ExcessHet=3.0103;FS=11.487;MLEAC=1;MLEAF=0.500;MQ=35.24;MQRankSum=-0.189;QD=3.37;ReadPosRankSum=2.159;SOR=3.383	GT:AD:DP:GQ:PL	0/1:23,9:32:99:145,0,475
y922_scaffold1	323243	.	C	A	306.73	.	AC=1;AF=0.500;AN=2;BaseQRankSum=-1.545;ClippingRankSum=0.000;DP=43;ExcessHet=3.0103;FS=10.965;MLEAC=1;MLEAF=0.500;MQ=35.24;MQRankSum=-1.362;QD=9.89;ReadPosRankSum=0.853;SOR=3.056	GT:AD:DP:GQ:PL	0/1:14,17:31:99:344,0,326
y922_scaffold1	323244	.	C	CTGCGGCGGCGG,CACTGCGGCGGCGG	1433.73	.	AC=1,1;AF=0.500,0.500;AN=2;BaseQRankSum=1.448;ClippingRankSum=0.000;DP=43;ExcessHet=3.0103;FS=42.965;MLEAC=1,1;MLEAF=0.500,0.500;MQ=35.24;MQRankSum=-1.891;QD=31.26;ReadPosRankSum=3.593;SOR=4.970	GT:AD:DP:GQ:PL	1/2:5,17,9:31:99:1471,173,222,366,0,385
y922_scaffold1	323247	.	C	A	1673.77	.	AC=2;AF=1.00;AN=2;BaseQRankSum=1.463;ClippingRankSum=0.000;DP=42;ExcessHet=3.0103;FS=10.429;MLEAC=2;MLEAF=1.00;MQ=35.18;MQRankSum=-1.631;QD=29.00;ReadPosRankSum=2.243;SOR=1.850	GT:AD:DP:GQ:PL	1/1:2,40:42:50:1702,50,0
y922_scaffold1	336731	.	G	GA	7512.73	.	AC=2;AF=1.00;AN=2;BaseQRankSum=0.751;ClippingRankSum=0.000;DP=286;ExcessHet=3.0103;FS=0.000;MLEAC=2;MLEAF=1.00;MQ=41.23;MQRankSum=-0.318;QD=27.72;ReadPosRankSum=0.270;SOR=0.453	GT:AD:DP:GQ:PL	1/1:1,270:271:99:7550,800,0
y922_scaffold1	413958	.	G	GGGGGGCA	349.73	.	AC=1;AF=0.500;AN=2;BaseQRankSum=-0.484;ClippingRankSum=0.000;DP=23;ExcessHet=3.0103;FS=3.680;MLEAC=1;MLEAF=0.500;MQ=38.98;MQRankSum=1.068;QD=18.41;ReadPosRankSum=2.189;SOR=0.061	GT:AD:DP:GQ:PL	0/1:9,10:19:99:328,0,297
y922_scaffold1	435807	.	TG	T	9664.73	.	AC=2;AF=1.00;AN=2;DP=276;ExcessHet=3.0103;FS=0.000;MLEAC=2;MLEAF=1.00;MQ=41.52;QD=30.19;SOR=0.843	GT:AD:DP:GQ:PL	1/1:0,269:269:99:9702,812,0
y922_scaffold1	492073	.	C	CATGCAACAGCAGCCTCAA	2509.73	.	AC=2;AF=1.00;AN=2;BaseQRankSum=1.169;ClippingRankSum=0.000;DP=143;ExcessHet=3.0103;FS=0.000;MLEAC=2;MLEAF=1.00;MQ=37.04;MQRankSum=0.887;QD=30.98;ReadPosRankSum=-1.198;SOR=0.744	GT:AD:DP:GQ:PL	1/1:3,78:81:99:2547,189,0
y922_scaffold1	495334	.	CTT	C,CT	3020.73	.	AC=1,1;AF=0.500,0.500;AN=2;BaseQRankSum=1.229;ClippingRankSum=0.000;DP=215;ExcessHet=3.0103;FS=2.003;MLEAC=1,1;MLEAF=0.500,0.500;MQ=41.26;MQRankSum=-0.026;QD=15.82;ReadPosRankSum=1.060;SOR=0.815	GT:AD:DP:GQ:PL	1/2:20,29,142:191:99:3058,2411,3536,207,0,122
y922_scaffold1	495374	.	TC	T	7672.73	.	AC=2;AF=1.00;AN=2;DP=213;ExcessHet=3.0103;FS=0.000;MLEAC=2;MLEAF=1.00;MQ=41.26;QD=30.03;SOR=0.834	GT:AD:DP:GQ:PL	1/1:0,210:210:99:7710,632,0
y922_scaffold1	536969	.	AT	A	328.73	.	AC=1;AF=0.500;AN=2;BaseQRankSum=1.469;ClippingRankSum=0.000;DP=262;ExcessHet=3.0103;FS=6.281;MLEAC=1;MLEAF=0.500;MQ=41.69;MQRankSum=-0.964;QD=1.29;ReadPosRankSum=-2.764;SOR=0.913	GT:AD:DP:GQ:PL	0/1:212,42:254:99:366,0,4655
y922_scaffold1	542540	.	C	CTACCT	9184.73	.	AC=2;AF=1.00;AN=2;BaseQRankSum=0.020;ClippingRankSum=0.000;DP=207;ExcessHet=3.0103;FS=5.611;MLEAC=2;MLEAF=1.00;MQ=39.96;MQRankSum=-0.975;QD=35.22;ReadPosRankSum=1.735;SOR=1.991	GT:AD:DP:GQ:PL	1/1:1,205:206:99:9222,627,0
y922_scaffold1	542563	.	T	TCC	9710.73	.	AC=2;AF=1.00;AN=2;DP=231;ExcessHet=3.0103;FS=0.000;MLEAC=2;MLEAF=1.00;MQ=40.33;QD=29.72;SOR=1.718	GT:AD:DP:GQ:PL	1/1:0,228:228:99:9748,694,0
y922_scaffold1	594127	.	G	GT	117.73	.	AC=1;AF=0.500;AN=2;BaseQRankSum=-1.394;ClippingRankSum=0.000;DP=146;ExcessHet=3.0103;FS=0.000;MLEAC=1;MLEAF=0.500;MQ=40.58;MQRankSum=-1.972;QD=0.90;ReadPosRankSum=0.650;SOR=0.778	GT:AD:DP:GQ:PL	0/1:102,29:131:99:155,0,1967
y922_scaffold1	594316	.	CT	C	91.73	.	AC=1;AF=0.500;AN=2;BaseQRankSum=-1.004;ClippingRankSum=0.000;DP=244;ExcessHet=3.0103;FS=0.000;MLEAC=1;MLEAF=0.500;MQ=40.85;MQRankSum=0.779;QD=0.39;ReadPosRankSum=-0.511;SOR=0.620	GT:AD:DP:GQ:PL	0/1:200,33:233:99:129,0,4601
y922_scaffold1	636186	.	AC	A	746.73	.	AC=1;AF=0.500;AN=2;BaseQRankSum=-2.697;ClippingRankSum=0.000;DP=49;ExcessHet=3.0103;FS=10.402;MLEAC=1;MLEAF=0.500;MQ=32.68;MQRankSum=-2.053;QD=15.89;ReadPosRankSum=-0.102;SOR=1.408	GT:AD:DP:GQ:PL	0/1:11,36:47:99:784,0,149
y922_scaffold1	636198	.	ACACCCTTTTTAGTT	A	1294.73	.	AC=2;AF=1.00;AN=2;BaseQRankSum=-0.876;ClippingRankSum=0.000;DP=55;ExcessHet=3.0103;FS=3.768;MLEAC=2;MLEAF=1.00;MQ=33.15;MQRankSum=0.180;QD=25.89;ReadPosRankSum=-1.124;SOR=0.829	GT:AD:DP:GQ:PL	1/1:1,49:50:99:1332,137,0
y922_scaffold1	640474	.	AAGGAGCCGGTGG	A	3232.73	.	AC=1;AF=0.500;AN=2;BaseQRankSum=-1.092;ClippingRankSum=0.000;DP=193;ExcessHet=3.0103;FS=7.804;MLEAC=1;MLEAF=0.500;MQ=36.28;MQRankSum=-1.604;QD=18.79;ReadPosRankSum=0.094;SOR=0.226	GT:AD:DP:GQ:PL	0/1:24,148:172:99:3270,0,113
y922_scaffold1	640515	.	TA	T	6798.73	.	AC=2;AF=1.00;AN=2;DP=186;ExcessHet=3.0103;FS=0.000;MLEAC=2;MLEAF=1.00;MQ=35.88;QD=30.38;SOR=1.308	GT:AD:DP:GQ:PL	1/1:0,183:183:99:6836,551,0
y922_scaffold1	733085	.	G	T	5435.77	.	AC=2;AF=1.00;AN=2;BaseQRankSum=6.510;ClippingRankSum=0.000;DP=278;ExcessHet=3.0103;FS=162.015;MLEAC=2;MLEAF=1.00;MQ=41.81;MQRankSum=-0.711;QD=20.13;ReadPosRankSum=0.859;SOR=1.374	GT:AD:DP:GQ:PL	1/1:39,231:270:99:5464,341,0
y922_scaffold1	769778	.	T	C	572.73	.	AC=2;AF=1.00;AN=2;DP=12;ExcessHet=3.0103;FS=0.000;MLEAC=2;MLEAF=1.00;MQ=40.68;QD=28.03;SOR=1.981	GT:AD:DP:GQ:PL	1/1:1,11:12:36:610,36,0
y922_scaffold1	769779	.	T	C	66.73	.	AC=1;AF=0.500;AN=2;DP=14;ExcessHet=3.0103;FS=0.000;MLEAC=1;MLEAF=0.500;MQ=40.87;QD=11.12;SOR=1.022	GT:AD:DP:GQ:PL	0/1:1,5:6:33:104,0,33
y922_scaffold1	823370	.	CA	C	97.73	.	AC=1;AF=0.500;AN=2;BaseQRankSum=0.566;ClippingRankSum=0.000;DP=255;ExcessHet=3.0103;FS=0.000;MLEAC=1;MLEAF=0.500;MQ=41.36;MQRankSum=0.648;QD=0.39;ReadPosRankSum=-0.404;SOR=0.666	GT:AD:DP:GQ:PL	0/1:215,33:248:99:135,0,4671
y922_scaffold1	856983	.	GTA	G	550.73	.	AC=1;AF=0.500;AN=2;BaseQRankSum=-1.046;ClippingRankSum=0.000;DP=262;ExcessHet=3.0103;FS=2.320;MLEAC=1;MLEAF=0.500;MQ=41.57;MQRankSum=-0.186;QD=2.24;ReadPosRankSum=-1.983;SOR=0.686	GT:AD:DP:GQ:PL	0/1:210,36:246:99:588,0,6411
y922_scaffold1	865104	.	TTCTGG	T	1699.73	.	AC=1;AF=0.500;AN=2;BaseQRankSum=0.166;ClippingRankSum=0.000;DP=128;ExcessHet=3.0103;FS=7.274;MLEAC=1;MLEAF=0.500;MQ=37.95;MQRankSum=-1.299;QD=13.82;ReadPosRankSum=-0.707;SOR=0.877	GT:AD:DP:GQ:PL	0/1:26,97:123:99:1737,0,308
y922_scaffold1	865134	.	TCC	T	3315.73	.	AC=2;AF=1.00;AN=2;BaseQRankSum=2.217;ClippingRankSum=0.000;DP=123;ExcessHet=3.0103;FS=3.044;MLEAC=2;MLEAF=1.00;MQ=37.81;MQRankSum=1.891;QD=27.86;ReadPosRankSum=0.652;SOR=0.109	GT:AD:DP:GQ:PL	1/1:2,117:119:99:3353,331,0
y922_scaffold1	883969	.	AG	A	86.73	.	AC=1;AF=0.500;AN=2;BaseQRankSum=-0.833;ClippingRankSum=0.000;DP=229;ExcessHet=3.0103;FS=0.753;MLEAC=1;MLEAF=0.500;MQ=41.21;MQRankSum=0.564;QD=0.39;ReadPosRankSum=-0.071;SOR=0.812	GT:AD:DP:GQ:PL	0/1:192,28:220:99:124,0,4764
y922_scaffold1	923902	.	ATAAG	A	6647.73	.	AC=1;AF=0.500;AN=2;BaseQRankSum=2.151;ClippingRankSum=0.000;DP=240;ExcessHet=3.0103;FS=6.728;MLEAC=1;MLEAF=0.500;MQ=41.18;MQRankSum=2.227;QD=29.68;ReadPosRankSum=-0.849;SOR=0.780	GT:AD:DP:GQ:PL	0/1:26,198:224:99:6685,0,330
y922_scaffold1	923931	.	AT	A	8802.73	.	AC=2;AF=1.00;AN=2;DP=242;ExcessHet=3.0103;FS=0.000;MLEAC=2;MLEAF=1.00;MQ=41.19;QD=29.08;SOR=0.855	GT:AD:DP:GQ:PL	1/1:0,238:238:99:8840,715,0
y922_scaffold1	1009905	.	T	TGGGG	416.73	.	AC=2;AF=1.00;AN=2;DP=16;ExcessHet=3.0103;FS=0.000;MLEAC=1;MLEAF=0.500;MQ=41.76;QD=27.67;SOR=4.615	GT:AD:DP:GQ:PL	1/1:0,10:10:33:450,33,0
y922_scaffold1	1038336	.	GTA	G	170.73	.	AC=1;AF=0.500;AN=2;BaseQRankSum=0.625;ClippingRankSum=0.000;DP=284;ExcessHet=3.0103;FS=0.000;MLEAC=1;MLEAF=0.500;MQ=41.68;MQRankSum=0.539;QD=0.66;ReadPosRankSum=0.478;SOR=0.630	GT:AD:DP:GQ:PL	0/1:224,34:258:99:208,0,6595
y922_scaffold1	1099125	.	TC	T	298.73	.	AC=1;AF=0.500;AN=2;BaseQRankSum=-1.198;ClippingRankSum=0.000;DP=118;ExcessHet=3.0103;FS=14.193;MLEAC=1;MLEAF=0.500;MQ=41.23;MQRankSum=0.520;QD=2.74;ReadPosRankSum=-0.092;SOR=0.100	GT:AD:DP:GQ:PL	0/1:84,25:109:99:336,0,2112
y922_scaffold1	1112791	.	TA	T	310.73	.	AC=1;AF=0.500;AN=2;BaseQRankSum=2.592;ClippingRankSum=0.000;DP=129;ExcessHet=3.0103;FS=1.209;MLEAC=1;MLEAF=0.500;MQ=41.44;MQRankSum=-0.041;QD=2.66;ReadPosRankSum=0.404;SOR=0.996	GT:AD:DP:GQ:PL	0/1:87,30:117:99:348,0,1863
y922_scaffold1	1147520	.	AG	A	74.73	.	AC=1;AF=0.500;AN=2;BaseQRankSum=-0.112;ClippingRankSum=0.000;DP=76;ExcessHet=3.0103;FS=4.141;MLEAC=1;MLEAF=0.500;MQ=40.94;MQRankSum=1.477;QD=1.23;ReadPosRankSum=-0.703;SOR=0.183	GT:AD:DP:GQ:PL	0/1:47,14:61:99:112,0,1097
y922_scaffold1	1204835	.	GTA	G	655.73	.	AC=1;AF=0.500;AN=2;BaseQRankSum=-1.907;ClippingRankSum=0.000;DP=180;ExcessHet=3.0103;FS=8.188;MLEAC=1;MLEAF=0.500;MQ=41.42;MQRankSum=1.043;QD=4.07;ReadPosRankSum=-0.888;SOR=0.870	GT:AD:DP:GQ:PL	0/1:121,40:161:99:693,0,3374
y922_scaffold1	1312807	.	C	CA	82.73	.	AC=1;AF=0.500;AN=2;BaseQRankSum=-0.649;ClippingRankSum=0.000;DP=277;ExcessHet=3.0103;FS=4.574;MLEAC=1;MLEAF=0.500;MQ=41.61;MQRankSum=0.337;QD=0.31;ReadPosRankSum=0.917;SOR=0.965	GT:AD:DP:GQ:PL	0/1:228,37:265:99:120,0,4752
y922_scaffold1	1356440	.	CA	C	243.73	.	AC=1;AF=0.500;AN=2;BaseQRankSum=-1.522;ClippingRankSum=0.000;DP=272;ExcessHet=3.0103;FS=0.652;MLEAC=1;MLEAF=0.500;MQ=41.60;MQRankSum=1.742;QD=0.94;ReadPosRankSum=1.350;SOR=0.777	GT:AD:DP:GQ:PL	0/1:216,44:260:99:281,0,4678
y922_scaffold1	1358612	.	AG	A	160.73	.	AC=1;AF=0.500;AN=2;BaseQRankSum=-0.293;ClippingRankSum=0.000;DP=58;ExcessHet=3.0103;FS=5.700;MLEAC=1;MLEAF=0.500;MQ=41.65;MQRankSum=-1.733;QD=3.21;ReadPosRankSum=0.600;SOR=0.171	GT:AD:DP:GQ:PL	0/1:35,15:50:99:198,0,790
y922_scaffold1	1404458	.	T	TG,TGG	631.73	.	AC=1,1;AF=0.500,0.500;AN=2;BaseQRankSum=-0.326;ClippingRankSum=0.000;DP=42;ExcessHet=3.0103;FS=0.000;MLEAC=1,1;MLEAF=0.500,0.500;MQ=40.36;MQRankSum=-1.291;QD=20.38;ReadPosRankSum=-1.700;SOR=2.115	GT:AD:DP:GQ:PL	1/2:4,11,16:31:99:669,317,342,139,0,239
y922_scaffold1	1408545	.	G	GA	149.73	.	AC=1;AF=0.500;AN=2;BaseQRankSum=-0.024;ClippingRankSum=0.000;DP=197;ExcessHet=3.0103;FS=6.841;MLEAC=1;MLEAF=0.500;MQ=41.11;MQRankSum=-1.408;QD=0.82;ReadPosRankSum=0.269;SOR=1.277	GT:AD:DP:GQ:PL	0/1:150,33:183:99:187,0,2790
y922_scaffold1	1548725	.	AAT	A	497.73	.	AC=1;AF=0.500;AN=2;BaseQRankSum=-0.990;ClippingRankSum=0.000;DP=229;ExcessHet=3.0103;FS=3.549;MLEAC=1;MLEAF=0.500;MQ=41.63;MQRankSum=1.188;QD=2.37;ReadPosRankSum=-0.674;SOR=1.064	GT:AD:DP:GQ:PL	0/1:173,37:210:99:535,0,5290
y922_scaffold1	1672354	.	GA	G	144.73	.	AC=1;AF=0.500;AN=2;BaseQRankSum=0.065;ClippingRankSum=0.000;DP=263;ExcessHet=3.0103;FS=4.620;MLEAC=1;MLEAF=0.500;MQ=41.51;MQRankSum=-1.779;QD=0.57;ReadPosRankSum=0.014;SOR=0.398	GT:AD:DP:GQ:PL	0/1:215,40:255:99:182,0,4458
y922_scaffold1	1678117	.	AG	A	180.73	.	AC=1;AF=0.500;AN=2;BaseQRankSum=1.014;ClippingRankSum=0.000;DP=68;ExcessHet=3.0103;FS=3.188;MLEAC=1;MLEAF=0.500;MQ=41.37;MQRankSum=-0.049;QD=2.96;ReadPosRankSum=-0.846;SOR=0.297	GT:AD:DP:GQ:PL	0/1:44,17:61:99:218,0,1038
y922_scaffold1	1710092	.	G	GT	37.73	.	AC=1;AF=0.500;AN=2;BaseQRankSum=-0.081;ClippingRankSum=0.000;DP=122;ExcessHet=3.0103;FS=4.141;MLEAC=1;MLEAF=0.500;MQ=40.66;MQRankSum=-0.615;QD=0.34;ReadPosRankSum=-0.428;SOR=0.306	GT:AD:DP:GQ:PL	0/1:96,16:112:75:75,0,2030
y922_scaffold2	26587	.	CA	C	4115.73	.	AC=2;AF=1.00;AN=2;BaseQRankSum=0.927;ClippingRankSum=0.000;DP=177;ExcessHet=3.0103;FS=0.000;MLEAC=2;MLEAF=1.00;MQ=41.26;MQRankSum=2.779;QD=24.07;ReadPosRankSum=0.699;SOR=0.584	GT:AD:DP:GQ:PL	1/1:14,157:171:99:4153,163,0
y922_scaffold2	26616	.	AT	A	6228.73	.	AC=2;AF=1.00;AN=2;DP=171;ExcessHet=3.0103;FS=0.000;MLEAC=2;MLEAF=1.00;MQ=41.33;QD=29.22;SOR=1.080	GT:AD:DP:GQ:PL	1/1:0,168:168:99:6266,505,0
y922_scaffold2	29434	.	GA	G	343.73	.	AC=1;AF=0.500;AN=2;BaseQRankSum=1.124;ClippingRankSum=0.000;DP=193;ExcessHet=3.0103;FS=10.670;MLEAC=1;MLEAF=0.500;MQ=41.47;MQRankSum=1.076;QD=1.95;ReadPosRankSum=0.160;SOR=0.332	GT:AD:DP:GQ:PL	0/1:132,44:176:99:381,0,2608
y922_scaffold2	54743	.	GA	G	52.73	.	AC=1;AF=0.500;AN=2;BaseQRankSum=1.026;ClippingRankSum=0.000;DP=249;ExcessHet=3.0103;FS=0.000;MLEAC=1;MLEAF=0.500;MQ=41.06;MQRankSum=0.481;QD=0.23;ReadPosRankSum=-0.359;SOR=0.770	GT:AD:DP:GQ:PL	0/1:198,36:234:90:90,0,4168
y922_scaffold2	62299	.	GTA	G	559.73	.	AC=1;AF=0.500;AN=2;BaseQRankSum=-0.095;ClippingRankSum=0.000;DP=264;ExcessHet=3.0103;FS=0.000;MLEAC=1;MLEAF=0.500;MQ=41.59;MQRankSum=0.176;QD=2.24;ReadPosRankSum=1.203;SOR=0.651	GT:AD:DP:GQ:PL	0/1:211,39:250:99:597,0,6455
y922_scaffold2	85024	.	G	A	1963.77	.	AC=2;AF=1.00;AN=2;BaseQRankSum=1.665;ClippingRankSum=0.000;DP=64;ExcessHet=3.0103;FS=6.232;MLEAC=2;MLEAF=1.00;MQ=39.34;MQRankSum=1.087;QD=31.17;ReadPosRankSum=1.733;SOR=2.391	GT:AD:DP:GQ:PL	1/1:1,62:63:99:1992,174,0
y922_scaffold2	85028	.	G	A	1701.77	.	AC=2;AF=1.00;AN=2;BaseQRankSum=3.248;ClippingRankSum=0.000;DP=71;ExcessHet=3.0103;FS=26.994;MLEAC=2;MLEAF=1.00;MQ=39.39;MQRankSum=-0.879;QD=24.66;ReadPosRankSum=2.664;SOR=2.976	GT:AD:DP:GQ:PL	1/1:6,63:69:99:1730,139,0
y922_scaffold2	85034	.	GA	G	3040.73	.	AC=2;AF=1.00;AN=2;DP=72;ExcessHet=3.0103;FS=0.000;MLEAC=2;MLEAF=1.00;MQ=39.43;QD=29.97;SOR=2.303	GT:AD:DP:GQ:PL	1/1:0,70:70:99:3078,216,0
y922_scaffold2	87409	.	G	GT	46.73	.	AC=1;AF=0.500;AN=2;BaseQRankSum=1.244;ClippingRankSum=0.000;DP=138;ExcessHet=3.0103;FS=3.795;MLEAC=1;MLEAF=0.500;MQ=41.21;MQRankSum=0.007;QD=0.36;ReadPosRankSum=-2.015;SOR=0.330	GT:AD:DP:GQ:PL	0/1:111,20:131:84:84,0,2408
y922_scaffold2	103742	.	CT	C	101.73	.	AC=1;AF=0.500;AN=2;BaseQRankSum=-1.073;ClippingRankSum=0.000;DP=240;ExcessHet=3.0103;FS=2.706;MLEAC=1;MLEAF=0.500;MQ=41.71;MQRankSum=-1.114;QD=0.47;ReadPosRankSum=-0.888;SOR=0.860	GT:AD:DP:GQ:PL	0/1:181,34:215:99:139,0,4014
y922_scaffold2	147674	.	T	C	80.77	.	AC=1;AF=0.500;AN=2;BaseQRankSum=1.006;ClippingRankSum=0.000;DP=7;ExcessHet=3.0103;FS=0.000;MLEAC=1;MLEAF=0.500;MQ=41.72;MQRankSum=-0.566;QD=11.54;ReadPosRankSum=0.180;SOR=1.022	GT:AD:DP:GQ:PL	0/1:3,4:7:34:109,0,34
y922_scaffold2	195612	.	A	AT	190.73	.	AC=1;AF=0.500;AN=2;BaseQRankSum=0.021;ClippingRankSum=0.000;DP=256;ExcessHet=3.0103;FS=0.649;MLEAC=1;MLEAF=0.500;MQ=41.35;MQRankSum=0.397;QD=0.79;ReadPosRankSum=0.647;SOR=0.620	GT:AD:DP:GQ:PL	0/1:196,45:241:99:228,0,3646
y922_scaffold2	202203	.	G	GCTTTACGGGCTGT	646.73	.	AC=2;AF=1.00;AN=2;DP=18;ExcessHet=3.0103;FS=0.000;MLEAC=1;MLEAF=0.500;MQ=38.02;QD=29.22;SOR=3.258	GT:AD:DP:GQ:PL	1/1:1,15:16:31:578,31,0
y922_scaffold2	204191	.	A	AAT	2424.73	.	AC=1;AF=0.500;AN=2;BaseQRankSum=-1.634;ClippingRankSum=0.000;DP=134;ExcessHet=3.0103;FS=10.011;MLEAC=1;MLEAF=0.500;MQ=39.48;MQRankSum=-1.423;QD=22.45;ReadPosRankSum=-2.112;SOR=1.472	GT:AD:DP:GQ:PL	0/1:20,88:108:99:2462,0,278
y922_scaffold2	220331	.	G	GGGGGGAAAAAAATA	525.73	.	AC=2;AF=1.00;AN=2;DP=8;ExcessHet=3.0103;FS=0.000;MLEAC=1;MLEAF=0.500;MQ=36.66;QD=33.13;SOR=1.179	GT:AD:DP:GQ:PL	1/1:1,6:7:35:494,35,0
y922_scaffold2	283318	.	G	GT	227.73	.	AC=1;AF=0.500;AN=2;BaseQRankSum=-1.862;ClippingRankSum=0.000;DP=180;ExcessHet=3.0103;FS=2.783;MLEAC=1;MLEAF=0.500;MQ=40.88;MQRankSum=-0.227;QD=1.40;ReadPosRankSum=0.263;SOR=0.439	GT:AD:DP:GQ:PL	0/1:131,32:163:99:265,0,2586
y922_scaffold2	295283	.	CT	C	171.73	.	AC=1;AF=0.500;AN=2;BaseQRankSum=0.085;ClippingRankSum=0.000;DP=218;ExcessHet=3.0103;FS=2.896;MLEAC=1;MLEAF=0.500;MQ=41.47;MQRankSum=-1.450;QD=0.88;ReadPosRankSum=-0.716;SOR=1.063	GT:AD:DP:GQ:PL	0/1:159,36:195:99:209,0,3605
y922_scaffold2	300607	.	TC	T	179.73	.	AC=1;AF=0.500;AN=2;BaseQRankSum=-0.370;ClippingRankSum=0.000;DP=147;ExcessHet=3.0103;FS=3.051;MLEAC=1;MLEAF=0.500;MQ=41.21;MQRankSum=-0.723;QD=1.27;ReadPosRankSum=0.701;SOR=0.888	GT:AD:DP:GQ:PL	0/1:118,23:141:99:217,0,2891
y922_scaffold2	350337	.	C	CACAGGACGGTA	515.90	.	AC=2;AF=1.00;AN=2;BaseQRankSum=2.362;ClippingRankSum=0.000;DP=11;ExcessHet=3.0103;FS=6.264;MLEAC=2;MLEAF=1.00;MQ=32.83;MQRankSum=-0.533;QD=30.59;ReadPosRankSum=0.389;SOR=0.061	GT:AD:DP:GQ:PL	1/1:3,8:11:14:553,14,0
y922_scaffold2	350339	.	C	CGGG	605.77	.	AC=2;AF=1.00;AN=2;BaseQRankSum=2.737;ClippingRankSum=0.000;DP=16;ExcessHet=3.0103;FS=6.021;MLEAC=2;MLEAF=1.00;MQ=33.77;MQRankSum=-0.423;QD=27.84;ReadPosRankSum=1.838;SOR=0.078	GT:AD:DP:GQ:PL	1/1:3,13:16:20:643,20,0
y922_scaffold2	411233	.	T	C	64.77	.	AC=1;AF=0.500;AN=2;BaseQRankSum=-2.945;ClippingRankSum=0.000;DP=31;ExcessHet=3.0103;FS=20.535;MLEAC=1;MLEAF=0.500;MQ=39.92;MQRankSum=-2.459;QD=2.23;ReadPosRankSum=1.140;SOR=3.224	GT:AD:DP:GQ:PL	0/1:25,4:29:93:93,0,1139
y922_scaffold2	411235	.	A	C	64.77	.	AC=1;AF=0.500;AN=2;BaseQRankSum=-2.660;ClippingRankSum=0.000;DP=29;ExcessHet=3.0103;FS=23.992;MLEAC=1;MLEAF=0.500;MQ=39.77;MQRankSum=-2.300;QD=2.40;ReadPosRankSum=1.060;SOR=3.221	GT:AD:DP:GQ:PL	0/1:23,4:27:93:93,0,1139
y922_scaffold2	411253	.	ACCCCCCCCCCC	A	88.73	.	AC=1;AF=0.500;AN=2;BaseQRankSum=-1.978;ClippingRankSum=0.000;DP=15;ExcessHet=3.0103;FS=19.590;MLEAC=1;MLEAF=0.500;MQ=39.76;MQRankSum=-2.098;QD=5.92;ReadPosRankSum=0.981;SOR=3.222	GT:AD:DP:GQ:PL	0/1:11,4:15:99:126,0,765
y922_scaffold2	411279	.	C	CTG	283.73	.	AC=1;AF=0.500;AN=2;BaseQRankSum=1.778;ClippingRankSum=0.000;DP=10;ExcessHet=3.0103;FS=21.004;MLEAC=1;MLEAF=0.500;MQ=36.95;MQRankSum=-1.383;QD=28.37;ReadPosRankSum=0.303;SOR=3.584	GT:AD:DP:GQ:PL	0/1:5,5:10:99:321,0,320
y922_scaffold2	411281	.	C	CTG	367.73	.	AC=1;AF=0.500;AN=2;BaseQRankSum=2.744;ClippingRankSum=0.000;DP=12;ExcessHet=3.0103;FS=12.175;MLEAC=1;MLEAF=0.500;MQ=36.08;MQRankSum=-1.139;QD=30.64;ReadPosRankSum=-0.824;SOR=1.702	GT:AD:DP:GQ:PL	0/1:4,8:12:99:405,0,314
y922_scaffold2	411285	.	C	CTT	496.73	.	AC=1;AF=0.500;AN=2;BaseQRankSum=1.867;ClippingRankSum=0.000;DP=13;ExcessHet=3.0103;FS=11.553;MLEAC=1;MLEAF=0.500;MQ=33.98;MQRankSum=-0.785;QD=28.63;ReadPosRankSum=0.767;SOR=1.402	GT:AD:DP:GQ:PL	0/1:3,10:13:99:534,0,253
y922_scaffold2	411288	.	C	T	592.77	.	AC=1;AF=0.500;AN=2;BaseQRankSum=0.584;ClippingRankSum=0.000;DP=12;ExcessHet=3.0103;FS=4.771;MLEAC=1;MLEAF=0.500;MQ=31.76;MQRankSum=-1.534;QD=29.04;ReadPosRankSum=0.592;SOR=1.670	GT:AD:DP:GQ:PL	0/1:1,11:12:99:621,0,173
y922_scaffold2	411290	.	C	A	682.78	.	AC=1;AF=0.500;AN=2;BaseQRankSum=-1.174;ClippingRankSum=0.000;DP=15;ExcessHet=3.0103;FS=3.979;MLEAC=1;MLEAF=0.500;MQ=33.89;MQRankSum=-1.327;QD=30.62;ReadPosRankSum=1.051;SOR=1.108	GT:AD:DP:GQ:PL	0/1:1,14:15:27:711,0,27
y922_scaffold2	411295	.	C	CGAG	926.14	.	AC=1;AF=0.500;AN=2;DP=18;ExcessHet=3.0103;FS=0.000;MLEAC=1;MLEAF=0.500;MQ=35.37;QD=29.41;SOR=0.693	GT:AD:DP:GQ:PL	0/1:0,18:18:10:963,0,10
y922_scaffold2	411296	.	C	CGAGCGG	997.73	.	AC=2;AF=1.00;AN=2;DP=19;ExcessHet=3.0103;FS=0.000;MLEAC=2;MLEAF=1.00;MQ=35.63;QD=27.31;SOR=0.793	GT:AD:DP:GQ:PL	1/1:0,19:19:69:1035,69,0
y922_scaffold2	419741	.	TG	T	287.73	.	AC=1;AF=0.500;AN=2;BaseQRankSum=-1.792;ClippingRankSum=0.000;DP=59;ExcessHet=3.0103;FS=23.757;MLEAC=1;MLEAF=0.500;MQ=39.40;MQRankSum=-0.581;QD=5.33;ReadPosRankSum=-1.073;SOR=0.838	GT:AD:DP:GQ:PL	0/1:36,18:54:99:325,0,870
y922_scaffold2	441989	.	AG	A	46.73	.	AC=1;AF=0.500;AN=2;BaseQRankSum=-1.124;ClippingRankSum=0.000;DP=65;ExcessHet=3.0103;FS=8.092;MLEAC=1;MLEAF=0.500;MQ=39.35;MQRankSum=1.738;QD=0.81;ReadPosRankSum=-0.825;SOR=0.008	GT:AD:DP:GQ:PL	0/1:49,9:58:84:84,0,1217
y922_scaffold2	463049	.	C	CAT	161.73	.	AC=1;AF=0.500;AN=2;BaseQRankSum=1.398;ClippingRankSum=0.000;DP=230;ExcessHet=3.0103;FS=0.896;MLEAC=1;MLEAF=0.500;MQ=41.21;MQRankSum=-1.824;QD=0.76;ReadPosRankSum=-0.791;SOR=0.831	GT:AD:DP:GQ:PL	0/1:188,26:214:99:199,0,5725
y922_scaffold2	473840	.	GT	G	3912.73	.	AC=1;AF=0.500;AN=2;BaseQRankSum=0.365;ClippingRankSum=0.000;DP=214;ExcessHet=3.0103;FS=0.824;MLEAC=1;MLEAF=0.500;MQ=41.82;MQRankSum=-0.402;QD=18.90;ReadPosRankSum=-0.090;SOR=0.598	GT:AD:DP:GQ:PL	0/1:27,180:207:33:3950,0,33
y922_scaffold2	473880	.	CT	C	7980.73	.	AC=2;AF=1.00;AN=2;DP=220;ExcessHet=3.0103;FS=0.000;MLEAC=2;MLEAF=1.00;MQ=41.77;QD=28.41;SOR=0.792	GT:AD:DP:GQ:PL	1/1:0,210:210:99:8018,633,0
y922_scaffold2	542788	.	CA	C	4041.73	.	AC=2;AF=1.00;AN=2;BaseQRankSum=-0.078;ClippingRankSum=0.000;DP=245;ExcessHet=3.0103;FS=3.401;MLEAC=1;MLEAF=0.500;MQ=41.59;MQRankSum=-1.058;QD=17.57;ReadPosRankSum=0.494;SOR=0.343	GT:AD:DP:GQ:PL	1/1:18,212:230:99:4071,215,0
y922_scaffold2	542824	.	CT	C	6021.73	.	AC=2;AF=1.00;AN=2;BaseQRankSum=2.074;ClippingRankSum=0.000;DP=233;ExcessHet=3.0103;FS=6.963;MLEAC=2;MLEAF=1.00;MQ=41.57;MQRankSum=-0.319;QD=26.30;ReadPosRankSum=-0.946;SOR=0.508	GT:AD:DP:GQ:PL	1/1:2,227:229:99:6059,656,0
y922_scaffold2	561530	.	TCCCCCCCC	T	124.73	.	AC=1;AF=0.500;AN=2;BaseQRankSum=0.000;ClippingRankSum=0.000;DP=7;ExcessHet=3.0103;FS=3.310;MLEAC=1;MLEAF=0.500;MQ=41.44;MQRankSum=-0.842;QD=20.79;SOR=0.105	GT:AD:DP:GQ:PL	0/1:2,4:6:72:162,0,72
y922_scaffold2	577573	.	TTCCTCTTCCTCTTTCCTC	T	5141.73	.	AC=2;AF=1.00;AN=2;BaseQRankSum=-1.435;ClippingRankSum=0.000;DP=198;ExcessHet=3.0103;FS=0.000;MLEAC=2;MLEAF=1.00;MQ=37.00;MQRankSum=-1.817;QD=35.08;ReadPosRankSum=2.585;SOR=0.693	GT:AD:DP:GQ:PL	1/1:2,124:126:99:5179,285,0
y922_scaffold2	606011	.	T	TGGGGGGGG	333.74	.	AC=2;AF=1.00;AN=2;DP=10;ExcessHet=3.0103;FS=0.000;MLEAC=2;MLEAF=1.00;MQ=41.01;QD=31.84;SOR=4.174	GT:AD:DP:GQ:PL	1/1:0,7:7:26:371,26,0
y922_scaffold2	614643	.	C	CT	1431.84	.	AC=2;AF=1.00;AN=2;BaseQRankSum=0.675;ClippingRankSum=0.000;DP=37;ExcessHet=3.0103;FS=26.385;MLEAC=2;MLEAF=1.00;MQ=40.74;MQRankSum=-1.029;QD=33.04;ReadPosRankSum=2.056;SOR=6.735	GT:AD:DP:GQ:PL	1/1:2,35:37:16:1469,16,0
y922_scaffold2	614647	.	C	CATCT	1517.84	.	AC=2;AF=1.00;AN=2;BaseQRankSum=1.238;ClippingRankSum=0.000;DP=38;ExcessHet=3.0103;FS=20.688;MLEAC=2;MLEAF=1.00;MQ=40.78;MQRankSum=-0.866;QD=31.05;ReadPosRankSum=2.140;SOR=4.914	GT:AD:DP:GQ:PL	1/1:2,36:38:16:1555,16,0
y922_scaffold2	652840	.	C	CGTCTT	93.73	.	AC=1;AF=0.500;AN=2;BaseQRankSum=0.842;ClippingRankSum=0.000;DP=22;ExcessHet=3.0103;FS=3.310;MLEAC=1;MLEAF=0.500;MQ=29.01;MQRankSum=0.000;QD=8.52;ReadPosRankSum=0.842;SOR=2.303	GT:AD:DP:GQ:PL	0/1:4,7:11:67:131,0,67
y922_scaffold2	652843	.	C	CGAGTT	33.73	.	AC=1;AF=0.500;AN=2;BaseQRankSum=2.000;ClippingRankSum=0.000;DP=29;ExcessHet=3.0103;FS=3.424;MLEAC=1;MLEAF=0.500;MQ=32.62;MQRankSum=-0.275;QD=3.07;ReadPosRankSum=1.349;SOR=2.636	GT:AD:DP:GQ:PL	0/1:6,5:11:63:71,0,63
y922_scaffold2	652845	.	C	CTT	1360.73	.	AC=2;AF=1.00;AN=2;BaseQRankSum=1.383;ClippingRankSum=0.000;DP=34;ExcessHet=3.0103;FS=7.782;MLEAC=1;MLEAF=0.500;MQ=34.69;MQRankSum=-0.674;QD=31.05;ReadPosRankSum=1.383;SOR=3.590	GT:AD:DP:GQ:PL	1/1:1,33:34:49:1388,49,0
y922_scaffold2	662289	.	TC	T	417.73	.	AC=1;AF=0.500;AN=2;BaseQRankSum=-0.552;ClippingRankSum=0.000;DP=161;ExcessHet=3.0103;FS=2.524;MLEAC=1;MLEAF=0.500;MQ=41.53;MQRankSum=0.341;QD=2.77;ReadPosRankSum=0.742;SOR=0.489	GT:AD:DP:GQ:PL	0/1:118,33:151:99:455,0,2860
y922_scaffold2	681127	.	AAT	A	121.73	.	AC=1;AF=0.500;AN=2;BaseQRankSum=-2.046;ClippingRankSum=0.000;DP=271;ExcessHet=3.0103;FS=0.792;MLEAC=1;MLEAF=0.500;MQ=41.68;MQRankSum=0.182;QD=0.48;ReadPosRankSum=-2.978;SOR=0.711	GT:AD:DP:GQ:PL	0/1:226,25:251:99:159,0,7110
y922_scaffold2	695923	.	AC	A	311.73	.	AC=1;AF=0.500;AN=2;BaseQRankSum=0.684;ClippingRankSum=0.000;DP=48;ExcessHet=3.0103;FS=3.675;MLEAC=1;MLEAF=0.500;MQ=34.78;MQRankSum=-0.997;QD=7.25;ReadPosRankSum=-0.911;SOR=0.223	GT:AD:DP:GQ:PL	0/1:18,25:43:99:349,0,364
y922_scaffold2	695944	.	A	AAAGTCTCGCAATGATGC	2512.73	.	AC=2;AF=1.00;AN=2;DP=47;ExcessHet=3.0103;FS=0.000;MLEAC=2;MLEAF=1.00;MQ=34.38;QD=30.80;SOR=2.303	GT:AD:DP:GQ:PL	1/1:0,46:46:99:2550,172,0
y922_scaffold2	741915	.	CAT	C	226.73	.	AC=1;AF=0.500;AN=2;BaseQRankSum=-0.694;ClippingRankSum=0.000;DP=255;ExcessHet=3.0103;FS=3.862;MLEAC=1;MLEAF=0.500;MQ=41.53;MQRankSum=-0.265;QD=0.92;ReadPosRankSum=0.461;SOR=0.402	GT:AD:DP:GQ:PL	0/1:219,27:246:99:264,0,7261
y922_scaffold2	747491	.	C	CT	1281.73	.	AC=1;AF=0.500;AN=2;BaseQRankSum=1.834;ClippingRankSum=0.000;DP=27;ExcessHet=3.0103;FS=22.175;MLEAC=1;MLEAF=0.500;MQ=32.94;MQRankSum=-2.744;QD=27.53;ReadPosRankSum=2.744;SOR=4.395	GT:AD:DP:GQ:PL	0/1:4,22:26:5:1239,0,5
y922_scaffold2	747493	.	C	CGATGCTGAAGCT	1332.73	.	AC=1;AF=0.500;AN=2;BaseQRankSum=2.331;ClippingRankSum=0.000;DP=37;ExcessHet=3.0103;FS=25.611;MLEAC=1;MLEAF=0.500;MQ=35.94;MQRankSum=-2.687;QD=26.11;ReadPosRankSum=2.659;SOR=4.970	GT:AD:DP:GQ:PL	0/1:3,34:37:2:1295,0,2
y922_scaffold2	747496	.	C	A	1677.77	.	AC=2;AF=1.00;AN=2;DP=42;ExcessHet=3.0103;FS=0.000;MLEAC=2;MLEAF=1.00;MQ=36.33;QD=26.25;SOR=1.127	GT:AD:DP:GQ:PL	1/1:0,42:42:99:1706,125,0
y922_scaffold2	754953	.	AT	A	312.73	.	AC=1;AF=0.500;AN=2;BaseQRankSum=-1.093;ClippingRankSum=0.000;DP=150;ExcessHet=3.0103;FS=0.820;MLEAC=1;MLEAF=0.500;MQ=41.63;MQRankSum=-0.299;QD=2.30;ReadPosRankSum=0.834;SOR=0.821	GT:AD:DP:GQ:PL	0/1:104,32:136:99:350,0,2144
y922_scaffold2	854971	.	A	ATCTGCTCCTCAACCGTCCGTCCCACAACAATAT	4553.73	.	AC=2;AF=1.00;AN=2;DP=118;ExcessHet=3.0103;FS=0.000;MLEAC=2;MLEAF=1.00;MQ=32.56;QD=31.76;SOR=0.779	GT:AD:DP:GQ:PL	1/1:0,72:72:99:4591,295,0
y922_scaffold2	861122	.	GA	G	120.73	.	AC=1;AF=0.500;AN=2;BaseQRankSum=0.592;ClippingRankSum=0.000;DP=244;ExcessHet=3.0103;FS=3.698;MLEAC=1;MLEAF=0.500;MQ=41.38;MQRankSum=-2.320;QD=0.52;ReadPosRankSum=0.171;SOR=0.891	GT:AD:DP:GQ:PL	0/1:195,35:230:99:158,0,4188
y922_scaffold2	902245	.	G	GGGGGA	276.74	.	AC=2;AF=1.00;AN=2;DP=8;ExcessHet=3.0103;FS=0.000;MLEAC=2;MLEAF=1.00;MQ=41.76;QD=33.42;SOR=2.584	GT:AD:DP:GQ:PL	1/1:0,7:7:28:314,28,0
y922_scaffold2	937105	.	T	TGGGGGGG	51.92	.	AC=2;AF=1.00;AN=2;DP=12;ExcessHet=3.0103;FS=0.000;MLEAC=2;MLEAF=1.00;MQ=42.00;QD=25.96;SOR=2.303	GT:AD:DP:GQ:PL	1/1:0,2:2:5:88,5,0
y922_scaffold2	958699	.	AG	A	37.73	.	AC=1;AF=0.500;AN=2;BaseQRankSum=0.370;ClippingRankSum=0.000;DP=63;ExcessHet=3.0103;FS=21.019;MLEAC=1;MLEAF=0.500;MQ=38.01;MQRankSum=1.543;QD=0.73;ReadPosRankSum=0.251;SOR=0.009	GT:AD:DP:GQ:PL	0/1:44,8:52:75:75,0,1196
y922_scaffold2	958866	.	C	A	89.77	.	AC=1;AF=0.500;AN=2;BaseQRankSum=0.853;ClippingRankSum=0.000;DP=26;ExcessHet=3.0103;FS=4.632;MLEAC=1;MLEAF=0.500;MQ=39.37;MQRankSum=0.034;QD=3.59;ReadPosRankSum=0.627;SOR=0.148	GT:AD:DP:GQ:PL	0/1:17,8:25:99:118,0,358
y922_scaffold2	958867	.	C	A	36.77	.	AC=1;AF=0.500;AN=2;BaseQRankSum=-1.540;ClippingRankSum=0.000;DP=26;ExcessHet=3.0103;FS=11.558;MLEAC=1;MLEAF=0.500;MQ=39.37;MQRankSum=0.637;QD=1.47;SOR=0.603	GT:AD:DP:GQ:PL	0/1:20,5:25:65:65,0,594
y922_scaffold2	969795	.	A	G	1161.77	.	AC=2;AF=1.00;AN=2;DP=38;ExcessHet=3.0103;FS=0.000;MLEAC=2;MLEAF=1.00;MQ=32.68;QD=30.57;SOR=5.031	GT:AD:DP:GQ:PL	1/1:0,38:38:99:1190,113,0
y922_scaffold2	986446	.	AG	A	51.73	.	AC=1;AF=0.500;AN=2;BaseQRankSum=0.860;ClippingRankSum=0.000;DP=44;ExcessHet=3.0103;FS=2.940;MLEAC=1;MLEAF=0.500;MQ=39.76;MQRankSum=-0.182;QD=1.33;ReadPosRankSum=-1.129;SOR=0.148	GT:AD:DP:GQ:PL	0/1:31,8:39:89:89,0,765
y922_scaffold2	1006424	.	C	CTT	8646.73	.	AC=2;AF=1.00;AN=2;DP=187;ExcessHet=3.0103;FS=0.000;MLEAC=2;MLEAF=1.00;MQ=35.00;QD=30.72;SOR=0.725	GT:AD:DP:GQ:PL	1/1:0,187:187:99:8684,581,0
y922_scaffold2	1006426	.	A	AGCTCCATCTT	9502.73	.	AC=2;AF=1.00;AN=2;DP=187;ExcessHet=3.0103;FS=0.000;MLEAC=2;MLEAF=1.00;MQ=35.02;QD=29.82;SOR=0.840	GT:AD:DP:GQ:PL	1/1:0,187:187:99:9540,638,0
y922_scaffold2	1006429	.	G	GCTCC	9227.73	.	AC=2;AF=1.00;AN=2;DP=199;ExcessHet=3.0103;FS=0.000;MLEAC=2;MLEAF=1.00;MQ=35.50;QD=29.25;SOR=0.723	GT:AD:DP:GQ:PL	1/1:0,199:199:99:9265,620,0
y922_scaffold2	1022338	.	CA	C	175.73	.	AC=1;AF=0.500;AN=2;BaseQRankSum=1.222;ClippingRankSum=0.000;DP=174;ExcessHet=3.0103;FS=0.831;MLEAC=1;MLEAF=0.500;MQ=40.35;MQRankSum=0.197;QD=1.07;ReadPosRankSum=1.790;SOR=0.856	GT:AD:DP:GQ:PL	0/1:135,29:164:99:213,0,2902
y922_scaffold2	1043165	.	T	TG	677.73	.	AC=1;AF=0.500;AN=2;BaseQRankSum=0.543;ClippingRankSum=0.000;DP=54;ExcessHet=3.0103;FS=7.242;MLEAC=1;MLEAF=0.500;MQ=40.40;MQRankSum=-1.952;QD=14.73;ReadPosRankSum=-1.532;SOR=2.899	GT:AD:DP:GQ:PL	0/1:12,34:46:99:715,0,128
y922_scaffold2	1044549	.	TCAGTCCCATCAGTCCTAG	T	7210.73	.	AC=2;AF=1.00;AN=2;DP=171;ExcessHet=3.0103;FS=0.000;MLEAC=2;MLEAF=1.00;MQ=36.97;QD=28.32;SOR=0.961	GT:AD:DP:GQ:PL	1/1:0,166:166:99:7248,501,0
y922_scaffold2	1084734	.	G	GGGGGGGGGAGA	302.74	.	AC=2;AF=1.00;AN=2;DP=7;ExcessHet=3.0103;FS=0.000;MLEAC=2;MLEAF=1.00;MQ=37.43;QD=23.50;SOR=3.258	GT:AD:DP:GQ:PL	1/1:0,4:4:26:340,26,0
y922_scaffold2	1106198	.	A	ACCCCCCCCCC	668.73	.	AC=2;AF=1.00;AN=2;DP=13;ExcessHet=3.0103;FS=0.000;MLEAC=1;MLEAF=0.500;MQ=35.45;QD=33.68;SOR=3.912	GT:AD:DP:GQ:PL	1/1:0,13:13:50:585,50,0
y922_scaffold2	1123070	.	C	CCCCCCCCCCCCCCCCCCCTCTCTTCCCTGCGACT	555.73	.	AC=2;AF=1.00;AN=2;DP=5;ExcessHet=3.0103;FS=0.000;MLEAC=2;MLEAF=1.00;MQ=30.94;QD=33.48;SOR=1.022	GT:AD:DP:GQ:PL	1/1:0,5:5:42:593,42,0
y922_scaffold3	481	.	AACC	A	41.73	.	AC=1;AF=0.500;AN=2;BaseQRankSum=0.431;ClippingRankSum=0.000;DP=4;ExcessHet=3.0103;FS=0.000;MLEAC=1;MLEAF=0.500;MQ=22.52;MQRankSum=-0.674;QD=10.43;ReadPosRankSum=0.000;SOR=0.105	GT:AD:DP:GQ:PL	0/1:2,2:4:39:79,0,39
y922_scaffold3	487	.	TGGCCCATCG	T	41.73	.	AC=1;AF=0.500;AN=2;BaseQRankSum=-0.674;ClippingRankSum=0.000;DP=4;ExcessHet=3.0103;FS=0.000;MLEAC=1;MLEAF=0.500;MQ=22.52;MQRankSum=-0.674;QD=10.43;SOR=0.105	GT:AD:DP:GQ:PL	0/1:2,2:4:39:79,0,39
y922_scaffold3	1492	.	A	C	246.77	.	AC=1;AF=0.500;AN=2;BaseQRankSum=1.132;ClippingRankSum=0.000;DP=14;ExcessHet=3.0103;FS=2.398;MLEAC=1;MLEAF=0.500;MQ=28.42;MQRankSum=-1.707;QD=22.43;ReadPosRankSum=-1.707;SOR=1.609	GT:AD:DP:GQ:PL	0/1:4,7:11:99:275,0,147
y922_scaffold3	1502	.	A	T	211.77	.	AC=1;AF=0.500;AN=2;BaseQRankSum=0.850;ClippingRankSum=0.000;DP=13;ExcessHet=3.0103;FS=3.010;MLEAC=1;MLEAF=0.500;MQ=28.04;MQRankSum=-1.718;QD=21.18;ReadPosRankSum=-2.260;SOR=2.303	GT:AD:DP:GQ:PL	0/1:4,6:10:99:240,0,150
y922_scaffold3	1505	.	T	A	211.77	.	AC=1;AF=0.500;AN=2;BaseQRankSum=-0.120;ClippingRankSum=0.000;DP=12;ExcessHet=3.0103;FS=2.808;MLEAC=1;MLEAF=0.500;MQ=28.48;MQRankSum=-1.465;QD=23.53;ReadPosRankSum=-2.057;SOR=1.981	GT:AD:DP:GQ:PL	0/1:4,5:9:99:240,0,150
y922_scaffold3	1507	.	T	A	169.77	.	AC=1;AF=0.500;AN=2;BaseQRankSum=1.068;ClippingRankSum=0.000;DP=12;ExcessHet=3.0103;FS=2.808;MLEAC=1;MLEAF=0.500;MQ=28.48;MQRankSum=-1.465;QD=18.86;ReadPosRankSum=-2.057;SOR=1.981	GT:AD:DP:GQ:PL	0/1:4,5:9:99:198,0,153
y922_scaffold3	1969	.	ATCT	A	161.73	.	AC=1;AF=0.500;AN=2;BaseQRankSum=0.109;ClippingRankSum=0.000;DP=13;ExcessHet=3.0103;FS=0.000;MLEAC=1;MLEAF=0.500;MQ=34.65;MQRankSum=0.807;QD=14.70;ReadPosRankSum=0.516;SOR=0.446	GT:AD:DP:GQ:PL	0/1:5,6:11:99:199,0,1311
y922_scaffold3	1975	.	TGGACCAACTACTGGACCATCCACAGGCCCATCA	T	145.73	.	AC=1;AF=0.500;AN=2;BaseQRankSum=-0.614;ClippingRankSum=0.000;DP=16;ExcessHet=3.0103;FS=0.000;MLEAC=1;MLEAF=0.500;MQ=31.66;MQRankSum=1.610;QD=9.11;SOR=0.693	GT:AD:DP:GQ:PL	0/1:10,6:16:99:183,0,2139
y922_scaffold3	2173	.	A	AACC	169.74	.	AC=1;AF=0.500;AN=2;BaseQRankSum=1.383;ClippingRankSum=0.000;DP=6;ExcessHet=3.0103;FS=0.000;MLEAC=1;MLEAF=0.500;MQ=27.16;MQRankSum=-1.383;QD=28.29;ReadPosRankSum=0.674;SOR=0.368	GT:AD:DP:GQ:PL	0/1:1,5:6:27:207,0,27
y922_scaffold3	2185	.	T	G	133.77	.	AC=1;AF=0.500;AN=2;BaseQRankSum=0.524;ClippingRankSum=0.000;DP=6;ExcessHet=3.0103;FS=3.310;MLEAC=1;MLEAF=0.500;MQ=30.95;MQRankSum=-1.834;QD=22.29;ReadPosRankSum=1.282;SOR=0.105	GT:AD:DP:GQ:PL	0/1:2,4:6:72:162,0,72
y922_scaffold3	2215	.	A	C	58.77	.	AC=1;AF=0.500;AN=2;BaseQRankSum=0.524;ClippingRankSum=0.000;DP=11;ExcessHet=3.0103;FS=3.090;MLEAC=1;MLEAF=0.500;MQ=39.46;MQRankSum=-2.362;QD=5.34;ReadPosRankSum=-2.362;SOR=1.981	GT:AD:DP:GQ:PL	0/1:9,2:11:87:87,0,537
y922_scaffold3	2607	.	C	CAA	83.73	.	AC=1;AF=0.500;AN=2;BaseQRankSum=-1.282;ClippingRankSum=0.000;DP=5;ExcessHet=3.0103;FS=0.000;MLEAC=1;MLEAF=0.500;MQ=28.58;MQRankSum=-1.282;QD=16.75;ReadPosRankSum=0.524;SOR=0.223	GT:AD:DP:GQ:PL	0/1:1,4:5:45:121,0,45
y922_scaffold3	2608	.	C	CG	83.73	.	AC=1;AF=0.500;AN=2;BaseQRankSum=-1.383;ClippingRankSum=0.000;DP=4;ExcessHet=3.0103;FS=0.000;MLEAC=1;MLEAF=0.500;MQ=28.55;MQRankSum=-1.383;QD=20.93;ReadPosRankSum=1.383;SOR=0.693	GT:AD:DP:GQ:PL	0/1:2,2:4:45:121,0,45
y922_scaffold3	2759	.	T	A	2896.77	.	AC=2;AF=1.00;AN=2;DP=62;ExcessHet=3.0103;FS=0.000;MLEAC=2;MLEAF=1.00;MQ=37.08;QD=30.86;SOR=1.536	GT:AD:DP:GQ:PL	1/1:0,62:62:99:2925,196,0
y922_scaffold3	2761	.	A	C	2896.77	.	AC=2;AF=1.00;AN=2;DP=65;ExcessHet=3.0103;FS=0.000;MLEAC=2;MLEAF=1.00;MQ=37.25;QD=23.27;SOR=1.539	GT:AD:DP:GQ:PL	1/1:0,65:65:99:2925,196,0
y922_scaffold3	2762	.	A	T	2896.77	.	AC=2;AF=1.00;AN=2;DP=65;ExcessHet=3.0103;FS=0.000;MLEAC=2;MLEAF=1.00;MQ=37.25;QD=28.58;SOR=1.539	GT:AD:DP:GQ:PL	1/1:0,65:65:99:2925,196,0
y922_scaffold3	2764	.	A	T	2896.77	.	AC=2;AF=1.00;AN=2;DP=65;ExcessHet=3.0103;FS=0.000;MLEAC=2;MLEAF=1.00;MQ=37.25;QD=33.33;SOR=1.539	GT:AD:DP:GQ:PL	1/1:0,65:65:99:2925,196,0
y922_scaffold3	2772	.	CTT	C	3190.73	.	AC=2;AF=1.00;AN=2;DP=72;ExcessHet=3.0103;FS=0.000;MLEAC=2;MLEAF=1.00;MQ=37.28;QD=32.88;SOR=1.483	GT:AD:DP:GQ:PL	1/1:0,72:72:99:3228,217,0
y922_scaffold3	3860	.	C	CTTATCAA	1577.73	.	AC=2;AF=1.00;AN=2;DP=40;ExcessHet=3.0103;FS=0.000;MLEAC=1;MLEAF=0.500;MQ=37.30;QD=28.94;SOR=6.091	GT:AD:DP:GQ:PL	1/1:0,40:40:99:1553,119,0
y922_scaffold3	45244	.	GC	G	156.73	.	AC=1;AF=0.500;AN=2;BaseQRankSum=1.500;ClippingRankSum=0.000;DP=48;ExcessHet=3.0103;FS=3.971;MLEAC=1;MLEAF=0.500;MQ=40.67;MQRankSum=-0.953;QD=3.73;ReadPosRankSum=0.757;SOR=0.161	GT:AD:DP:GQ:PL	0/1:28,14:42:99:194,0,618
y922_scaffold3	129420	.	C	CCAACAACCGGGT	3519.73	.	AC=2;AF=1.00;AN=2;BaseQRankSum=-0.986;ClippingRankSum=0.000;DP=214;ExcessHet=3.0103;FS=0.000;MLEAC=2;MLEAF=1.00;MQ=38.85;MQRankSum=-0.707;QD=23.94;ReadPosRankSum=2.164;SOR=0.554	GT:AD:DP:GQ:PL	1/1:5,142:147:99:3557,339,0
y922_scaffold3	145366	.	CG	C	279.73	.	AC=1;AF=0.500;AN=2;BaseQRankSum=-1.195;ClippingRankSum=0.000;DP=74;ExcessHet=3.0103;FS=12.850;MLEAC=1;MLEAF=0.500;MQ=41.19;MQRankSum=-0.401;QD=4.44;ReadPosRankSum=0.640;SOR=0.083	GT:AD:DP:GQ:PL	0/1:42,21:63:99:317,0,935
y922_scaffold3	211151	.	C	CAG	272.73	.	AC=1;AF=0.500;AN=2;BaseQRankSum=2.203;ClippingRankSum=0.000;DP=39;ExcessHet=3.0103;FS=32.898;MLEAC=1;MLEAF=0.500;MQ=33.08;MQRankSum=-1.063;QD=8.26;ReadPosRankSum=1.428;SOR=5.669	GT:AD:DP:GQ:PL	0/1:17,16:33:99:310,0,424
y922_scaffold3	211153	.	C	CTGCT	346.73	.	AC=1;AF=0.500;AN=2;BaseQRankSum=2.973;ClippingRankSum=0.000;DP=38;ExcessHet=3.0103;FS=44.864;MLEAC=1;MLEAF=0.500;MQ=32.87;MQRankSum=-1.917;QD=11.18;ReadPosRankSum=3.616;SOR=5.545	GT:AD:DP:GQ:PL	0/1:8,23:31:99:384,0,258
y922_scaffold3	211156	.	C	T	1468.73	.	AC=1;AF=0.500;AN=2;BaseQRankSum=2.817;ClippingRankSum=0.000;DP=40;ExcessHet=3.0103;FS=49.925;MLEAC=1;MLEAF=0.500;MQ=33.91;MQRankSum=-3.326;QD=32.88;ReadPosRankSum=3.507;SOR=6.356	GT:AD:DP:GQ:PL	0/1:5,34:39:99:1506,0,164
y922_scaffold3	211159	.	C	CATA	1629.50	.	AC=1;AF=0.500;AN=2;BaseQRankSum=2.538;ClippingRankSum=0.000;DP=42;ExcessHet=3.0103;FS=16.853;MLEAC=1;MLEAF=0.500;MQ=34.34;MQRankSum=-1.582;QD=31.88;ReadPosRankSum=2.210;SOR=2.204	GT:AD:DP:GQ:PL	0/1:3,38:41:3:1665,0,3
y922_scaffold3	211161	.	C	CGG	1690.92	.	AC=2;AF=1.00;AN=2;BaseQRankSum=2.424;ClippingRankSum=0.000;DP=43;ExcessHet=3.0103;FS=11.155;MLEAC=2;MLEAF=1.00;MQ=34.54;MQRankSum=-0.981;QD=30.31;ReadPosRankSum=2.076;SOR=2.086	GT:AD:DP:GQ:PL	1/1:2,40:42:5:1727,5,0
y922_scaffold3	215253	.	G	GGATCTTCCTCCGTAAGAATCATCATTCTGGTTGGATCTTCCTCCGTAAGAATCATCATTCTGGTTA	1012.73	.	AC=2;AF=1.00;AN=2;DP=106;ExcessHet=3.0103;FS=0.000;MLEAC=2;MLEAF=1.00;MQ=37.64;QD=29.84;SOR=2.448	GT:AD:DP:GQ:PL	1/1:2,24:26:41:1050,41,0
y922_scaffold3	215370	.	A	ATTCTGGTTGGAGTTTCCGCCGTAAGAGTTGTCG	4879.73	.	AC=2;AF=1.00;AN=2;DP=90;ExcessHet=3.0103;FS=0.000;MLEAC=2;MLEAF=1.00;MQ=32.54;QD=28.80;SOR=1.795	GT:AD:DP:GQ:PL	1/1:0,79:79:99:4917,345,0
y922_scaffold3	243811	.	TC	T	386.73	.	AC=1;AF=0.500;AN=2;BaseQRankSum=-0.784;ClippingRankSum=0.000;DP=107;ExcessHet=3.0103;FS=8.303;MLEAC=1;MLEAF=0.500;MQ=40.34;MQRankSum=0.234;QD=4.07;ReadPosRankSum=-0.014;SOR=0.816	GT:AD:DP:GQ:PL	0/1:68,27:95:99:424,0,1571
y922_scaffold3	264198	.	T	C	468.77	.	AC=1;AF=0.500;AN=2;BaseQRankSum=-1.680;ClippingRankSum=0.000;DP=320;ExcessHet=3.0103;FS=22.784;MLEAC=1;MLEAF=0.500;MQ=35.01;MQRankSum=-8.437;QD=1.56;ReadPosRankSum=-0.255;SOR=1.501	GT:AD:DP:GQ:PL	0/1:266,34:300:99:497,0,12796
y922_scaffold3	264216	.	T	C	307.77	.	AC=1;AF=0.500;AN=2;BaseQRankSum=-1.515;ClippingRankSum=0.000;DP=318;ExcessHet=3.0103;FS=26.000;MLEAC=1;MLEAF=0.500;MQ=35.81;MQRankSum=-7.921;QD=1.03;ReadPosRankSum=-0.094;SOR=1.781	GT:AD:DP:GQ:PL	0/1:270,28:298:99:336,0,13458
y922_scaffold3	264233	.	C	T	205.77	.	AC=1;AF=0.500;AN=2;BaseQRankSum=0.483;ClippingRankSum=0.000;DP=326;ExcessHet=3.0103;FS=24.114;MLEAC=1;MLEAF=0.500;MQ=36.51;MQRankSum=-8.041;QD=0.67;ReadPosRankSum=-1.485;SOR=1.922	GT:AD:DP:GQ:PL	0/1:280,26:306:99:234,0,13714
y922_scaffold3	352975	.	G	GATAATA	65.73	.	AC=1;AF=0.500;AN=2;BaseQRankSum=-0.256;ClippingRankSum=0.000;DP=25;ExcessHet=3.0103;FS=11.160;MLEAC=1;MLEAF=0.500;MQ=35.66;MQRankSum=0.775;QD=2.99;ReadPosRankSum=0.997;SOR=0.027	GT:AD:DP:GQ:PL	0/1:15,7:22:99:103,0,392
y922_scaffold3	356924	.	AAGAGAGGTGTC	A	3171.73	.	AC=1;AF=0.500;AN=2;BaseQRankSum=1.189;ClippingRankSum=0.000;DP=298;ExcessHet=3.0103;FS=0.000;MLEAC=1;MLEAF=0.500;MQ=34.22;MQRankSum=-1.498;QD=11.37;ReadPosRankSum=1.425;SOR=0.711	GT:AD:DP:GQ:PL	0/1:74,205:279:99:3209,0,986
y922_scaffold3	356963	.	AC	A	10496.73	.	AC=2;AF=1.00;AN=2;DP=276;ExcessHet=3.0103;FS=0.000;MLEAC=2;MLEAF=1.00;MQ=33.59;QD=29.95;SOR=1.019	GT:AD:DP:GQ:PL	1/1:0,273:273:99:10534,822,0
y922_scaffold3	358643	.	CA	C	131.73	.	AC=1;AF=0.500;AN=2;BaseQRankSum=1.076;ClippingRankSum=0.000;DP=296;ExcessHet=3.0103;FS=2.268;MLEAC=1;MLEAF=0.500;MQ=41.17;MQRankSum=-1.306;QD=0.47;ReadPosRankSum=0.300;SOR=0.797	GT:AD:DP:GQ:PL	0/1:245,37:282:99:169,0,5518
y922_scaffold3	401993	.	T	TTTTC	705.73	.	AC=1;AF=0.500;AN=2;BaseQRankSum=-1.430;ClippingRankSum=0.000;DP=69;ExcessHet=3.0103;FS=7.466;MLEAC=1;MLEAF=0.500;MQ=36.38;MQRankSum=-6.704;QD=10.38;SOR=2.509	GT:AD:DP:GQ:PL	0/1:45,23:68:99:743,0,2600
y922_scaffold3	401994	.	AG	A	828.73	.	AC=1;AF=0.500;AN=2;BaseQRankSum=-1.400;ClippingRankSum=0.000;DP=68;ExcessHet=3.0103;FS=16.723;MLEAC=1;MLEAF=0.500;MQ=36.26;MQRankSum=-7.624;QD=12.37;ReadPosRankSum=-0.509;SOR=3.952	GT:AD:DP:GQ:PL	0/1:43,24:67:99:866,0,2574
y922_scaffold3	401999	.	A	AGAAGAC	850.73	.	AC=1;AF=0.500;AN=2;BaseQRankSum=-0.463;ClippingRankSum=0.000;DP=68;ExcessHet=3.0103;FS=23.169;MLEAC=1;MLEAF=0.500;MQ=36.01;MQRankSum=-7.137;QD=12.70;ReadPosRankSum=1.269;SOR=4.550	GT:AD:DP:GQ:PL	0/1:43,24:67:99:888,0,2458
y922_scaffold3	442268	.	C	CATAT	99.73	.	AC=1;AF=0.500;AN=2;BaseQRankSum=-0.511;ClippingRankSum=0.000;DP=51;ExcessHet=3.0103;FS=6.246;MLEAC=1;MLEAF=0.500;MQ=37.90;MQRankSum=-0.463;QD=2.62;ReadPosRankSum=-0.131;SOR=1.964	GT:AD:DP:GQ:PL	0/1:27,11:38:99:137,0,608
y922_scaffold3	442269	.	C	CATAT	289.73	.	AC=1;AF=0.500;AN=2;BaseQRankSum=-0.500;ClippingRankSum=0.000;DP=51;ExcessHet=3.0103;FS=3.998;MLEAC=1;MLEAF=0.500;MQ=38.22;MQRankSum=-0.297;QD=7.83;ReadPosRankSum=1.152;SOR=1.650	GT:AD:DP:GQ:PL	0/1:20,17:37:99:327,0,392
y922_scaffold3	442270	.	C	CCTGATA,CCCTGATA	1816.73	.	AC=1,1;AF=0.500,0.500;AN=2;BaseQRankSum=0.430;ClippingRankSum=0.000;DP=51;ExcessHet=3.0103;FS=8.603;MLEAC=1,1;MLEAF=0.500,0.500;MQ=37.91;MQRankSum=-0.845;QD=30.22;ReadPosRankSum=1.269;SOR=3.750	GT:AD:DP:GQ:PL	1/2:1,18,17:36:99:1854,459,350,358,0,246
y922_scaffold3	509854	.	T	C	279.96	.	AC=2;AF=1.00;AN=2;BaseQRankSum=2.138;ClippingRankSum=0.000;DP=15;ExcessHet=3.0103;FS=0.000;MLEAC=2;MLEAF=1.00;MQ=35.55;MQRankSum=-0.549;QD=18.66;ReadPosRankSum=-0.778;SOR=1.739	GT:AD:DP:GQ:PL	1/1:2,13:15:5:307,5,0
y922_scaffold3	509864	.	C	CTTTTCTTTCCG	1034.73	.	AC=2;AF=1.00;AN=2;BaseQRankSum=1.316;ClippingRankSum=0.000;DP=24;ExcessHet=3.0103;FS=0.000;MLEAC=2;MLEAF=1.00;MQ=38.59;MQRankSum=1.675;QD=29.85;ReadPosRankSum=-1.601;SOR=1.609	GT:AD:DP:GQ:PL	1/1:1,23:24:95:1072,95,0
y922_scaffold3	510960	.	CTGTT	C	243.73	.	AC=1;AF=0.500;AN=2;DP=10;ExcessHet=3.0103;FS=0.000;MLEAC=1;MLEAF=0.500;MQ=41.41;QD=31.18;SOR=2.833	GT:AD:DP:GQ:PL	0/1:2,3:5:78:78,0,79
y922_scaffold3	516373	.	CT	C	336.73	.	AC=1;AF=0.500;AN=2;BaseQRankSum=-0.564;ClippingRankSum=0.000;DP=183;ExcessHet=3.0103;FS=0.825;MLEAC=1;MLEAF=0.500;MQ=41.04;MQRankSum=-1.498;QD=1.94;ReadPosRankSum=1.604;SOR=0.574	GT:AD:DP:GQ:PL	0/1:131,43:174:99:374,0,2446
y922_scaffold3	520702	.	TTTCC	T	1567.73	.	AC=1;AF=0.500;AN=2;BaseQRankSum=0.682;ClippingRankSum=0.000;DP=99;ExcessHet=3.0103;FS=6.545;MLEAC=1;MLEAF=0.500;MQ=34.82;MQRankSum=0.169;QD=16.50;ReadPosRankSum=-0.276;SOR=0.234	GT:AD:DP:GQ:PL	0/1:22,73:95:99:1605,0,317
y922_scaffold3	520703	.	TTCC	T	32.73	.	AC=1;AF=0.500;AN=2;BaseQRankSum=1.124;ClippingRankSum=0.000;DP=99;ExcessHet=3.0103;FS=8.602;MLEAC=1;MLEAF=0.500;MQ=34.82;MQRankSum=0.526;QD=0.33;ReadPosRankSum=-0.310;SOR=1.947	GT:AD:DP:GQ:PL	0/1:85,13:98:70:70,0,1996
y922_scaffold3	520728	.	GCCATGAT	G	4092.73	.	AC=2;AF=1.00;AN=2;DP=93;ExcessHet=3.0103;FS=0.000;MLEAC=2;MLEAF=1.00;MQ=33.79;QD=28.65;SOR=0.782	GT:AD:DP:GQ:PL	1/1:0,92:92:99:4130,277,0
y922_scaffold3	548763	.	AG	A	247.73	.	AC=1;AF=0.500;AN=2;BaseQRankSum=0.613;ClippingRankSum=0.000;DP=86;ExcessHet=3.0103;FS=6.268;MLEAC=1;MLEAF=0.500;MQ=41.03;MQRankSum=-0.901;QD=3.39;ReadPosRankSum=0.326;SOR=0.211	GT:AD:DP:GQ:PL	0/1:51,22:73:99:285,0,1157
y922_scaffold3	582514	.	TC	T	582.73	.	AC=1;AF=0.500;AN=2;BaseQRankSum=1.792;ClippingRankSum=0.000;DP=129;ExcessHet=3.0103;FS=14.716;MLEAC=1;MLEAF=0.500;MQ=40.55;MQRankSum=-0.280;QD=5.07;ReadPosRankSum=1.638;SOR=0.525	GT:AD:DP:GQ:PL	0/1:67,48:115:99:620,0,1251
y922_scaffold3	582527	.	C	T	3066.73	.	AC=2;AF=1.00;AN=2;BaseQRankSum=2.627;ClippingRankSum=0.000;DP=126;ExcessHet=3.0103;FS=2.497;MLEAC=2;MLEAF=1.00;MQ=40.67;MQRankSum=0.993;QD=25.34;ReadPosRankSum=0.969;SOR=1.030	GT:AD:DP:GQ:PL	1/1:3,118:121:99:3104,308,0
y922_scaffold3	598982	.	T	A	3346.73	.	AC=2;AF=1.00;AN=2;BaseQRankSum=2.305;ClippingRankSum=0.000;DP=122;ExcessHet=3.0103;FS=3.038;MLEAC=2;MLEAF=1.00;MQ=41.00;MQRankSum=1.616;QD=27.89;ReadPosRankSum=1.113;SOR=0.123	GT:AD:DP:GQ:PL	1/1:3,117:120:99:3384,307,0
y922_scaffold3	616268	.	ACCCCC	A	106.73	.	AC=1;AF=0.500;AN=2;BaseQRankSum=0.819;ClippingRankSum=0.000;DP=29;ExcessHet=3.0103;FS=9.332;MLEAC=1;MLEAF=0.500;MQ=38.26;MQRankSum=-0.413;QD=4.85;ReadPosRankSum=0.116;SOR=3.258	GT:AD:DP:GQ:PL	0/1:12,10:22:99:144,0,332
y922_scaffold3	616283	.	C	A	198.77	.	AC=1;AF=0.500;AN=2;BaseQRankSum=1.013;ClippingRankSum=0.000;DP=19;ExcessHet=3.0103;FS=0.000;MLEAC=1;MLEAF=0.500;MQ=37.98;MQRankSum=-1.325;QD=10.46;ReadPosRankSum=1.821;SOR=1.302	GT:AD:DP:GQ:PL	0/1:11,8:19:99:227,0,235
y922_scaffold3	616284	.	C	T	198.77	.	AC=1;AF=0.500;AN=2;BaseQRankSum=-0.044;ClippingRankSum=0.000;DP=19;ExcessHet=3.0103;FS=0.000;MLEAC=1;MLEAF=0.500;MQ=37.98;MQRankSum=-1.325;QD=10.46;ReadPosRankSum=1.821;SOR=1.302	GT:AD:DP:GQ:PL	0/1:11,8:19:99:227,0,235
y922_scaffold3	616285	.	C	G	198.77	.	AC=1;AF=0.500;AN=2;BaseQRankSum=-0.627;ClippingRankSum=0.000;DP=19;ExcessHet=3.0103;FS=0.000;MLEAC=1;MLEAF=0.500;MQ=37.98;MQRankSum=-1.325;QD=10.46;ReadPosRankSum=1.864;SOR=1.302	GT:AD:DP:GQ:PL	0/1:11,8:19:99:227,0,235
y922_scaffold3	616286	.	C	CATGCGATAGTGG,CGATAGTGG	768.73	.	AC=1,1;AF=0.500,0.500;AN=2;BaseQRankSum=1.935;ClippingRankSum=0.000;DP=20;ExcessHet=3.0103;FS=12.788;MLEAC=1,1;MLEAF=0.500,0.500;MQ=38.19;MQRankSum=-1.074;QD=28.44;ReadPosRankSum=1.373;SOR=5.890	GT:AD:DP:GQ:PL	1/2:1,10,8:19:99:806,252,237,240,0,207
y922_scaffold3	676935	.	TC	T	413.73	.	AC=1;AF=0.500;AN=2;BaseQRankSum=2.165;ClippingRankSum=0.000;DP=108;ExcessHet=3.0103;FS=7.072;MLEAC=1;MLEAF=0.500;MQ=41.34;MQRankSum=1.635;QD=3.98;ReadPosRankSum=-1.618;SOR=0.277	GT:AD:DP:GQ:PL	0/1:72,32:104:99:451,0,1679
y922_scaffold3	788421	.	TC	T	65.73	.	AC=1;AF=0.500;AN=2;BaseQRankSum=0.734;ClippingRankSum=0.000;DP=44;ExcessHet=3.0103;FS=0.000;MLEAC=1;MLEAF=0.500;MQ=39.22;MQRankSum=-1.139;QD=1.57;ReadPosRankSum=-0.054;SOR=0.064	GT:AD:DP:GQ:PL	0/1:34,8:42:99:103,0,824
y922_scaffold3	798168	.	CG	C	147.73	.	AC=1;AF=0.500;AN=2;BaseQRankSum=-0.337;ClippingRankSum=0.000;DP=68;ExcessHet=3.0103;FS=2.826;MLEAC=1;MLEAF=0.500;MQ=30.23;MQRankSum=-0.485;QD=2.42;ReadPosRankSum=-1.459;SOR=0.570	GT:AD:DP:GQ:PL	0/1:48,13:61:99:185,0,1127
y922_scaffold3	798185	.	G	GA	3218.75	.	AC=2;AF=1.00;AN=2;DP=69;ExcessHet=3.0103;FS=0.000;MLEAC=2;MLEAF=1.00;MQ=29.77;QD=35.95;SOR=0.859	GT:AD:DP:GQ:PL	1/1:0,68:68:99:3256,220,0
y922_scaffold3	798186	.	G	GAGTGAGA	1816.73	.	AC=2;AF=1.00;AN=2;BaseQRankSum=-0.276;ClippingRankSum=0.000;DP=69;ExcessHet=3.0103;FS=9.650;MLEAC=2;MLEAF=1.00;MQ=29.77;MQRankSum=-1.444;QD=27.53;ReadPosRankSum=1.157;SOR=0.353	GT:AD:DP:GQ:PL	1/1:3,63:66:99:1854,163,0
y922_scaffold3	798188	.	G	T	3263.73	.	AC=2;AF=1.00;AN=2;DP=70;ExcessHet=3.0103;FS=0.000;MLEAC=2;MLEAF=1.00;MQ=29.33;QD=33.53;SOR=0.793	GT:AD:DP:GQ:PL	1/1:0,69:69:99:3301,223,0
y922_scaffold3	798190	.	G	GAAAATTTT	3112.73	.	AC=2;AF=1.00;AN=2;DP=70;ExcessHet=3.0103;FS=0.000;MLEAC=2;MLEAF=1.00;MQ=29.33;QD=36.33;SOR=0.781	GT:AD:DP:GQ:PL	1/1:0,69:69:99:3150,211,0
y922_scaffold3	799992	.	TG	T	294.73	.	AC=1;AF=0.500;AN=2;BaseQRankSum=1.977;ClippingRankSum=0.000;DP=74;ExcessHet=3.0103;FS=0.000;MLEAC=1;MLEAF=0.500;MQ=41.12;MQRankSum=1.010;QD=4.53;ReadPosRankSum=0.760;SOR=0.703	GT:AD:DP:GQ:PL	0/1:40,25:65:99:332,0,886
y922_scaffold3	803460	.	G	GGGGGGGGGATTT	200.73	.	AC=1;AF=0.500;AN=2;BaseQRankSum=0.180;ClippingRankSum=0.000;DP=7;ExcessHet=3.0103;FS=0.000;MLEAC=1;MLEAF=0.500;MQ=39.04;MQRankSum=0.000;QD=28.68;ReadPosRankSum=0.000;SOR=0.446	GT:AD:DP:GQ:PL	0/1:4,3:7:78:238,0,78
y922_scaffold3	827905	.	G	A	657.77	.	AC=2;AF=1.00;AN=2;BaseQRankSum=1.782;ClippingRankSum=0.000;DP=17;ExcessHet=3.0103;FS=0.000;MLEAC=2;MLEAF=1.00;MQ=37.32;MQRankSum=-0.691;QD=31.74;ReadPosRankSum=0.932;SOR=1.981	GT:AD:DP:GQ:PL	1/1:1,16:17:44:686,44,0
y922_scaffold3	827922	.	G	GA	115.92	.	AC=1;AF=0.500;AN=2;BaseQRankSum=0.173;ClippingRankSum=0.000;DP=16;ExcessHet=3.0103;FS=0.000;MLEAC=1;MLEAF=0.500;MQ=36.09;MQRankSum=-0.820;QD=7.25;ReadPosRankSum=0.909;SOR=0.610	GT:AD:DP:GQ:PL	0/1:5,11:16:5:152,0,5
y922_scaffold3	827924	.	G	GGA	259.90	.	AC=2;AF=1.00;AN=2;BaseQRankSum=2.289;ClippingRankSum=0.000;DP=15;ExcessHet=3.0103;FS=0.000;MLEAC=2;MLEAF=1.00;MQ=35.66;MQRankSum=-1.200;QD=19.99;ReadPosRankSum=0.298;SOR=1.473	GT:AD:DP:GQ:PL	1/1:2,11:13:14:297,14,0
y922_scaffold3	828224	.	G	T	1302.77	.	AC=2;AF=1.00;AN=2;BaseQRankSum=2.251;ClippingRankSum=0.000;DP=54;ExcessHet=3.0103;FS=11.966;MLEAC=2;MLEAF=1.00;MQ=31.43;MQRankSum=0.169;QD=24.13;ReadPosRankSum=1.522;SOR=2.308	GT:AD:DP:GQ:PL	1/1:2,52:54:99:1331,127,0
y922_scaffold3	828225	.	G	C	2405.77	.	AC=2;AF=1.00;AN=2;DP=55;ExcessHet=3.0103;FS=0.000;MLEAC=2;MLEAF=1.00;MQ=31.61;QD=32.31;SOR=2.024	GT:AD:DP:GQ:PL	1/1:0,55:55:99:2434,166,0
y922_scaffold3	828230	.	G	GAGA	2476.73	.	AC=2;AF=1.00;AN=2;DP=56;ExcessHet=3.0103;FS=0.000;MLEAC=2;MLEAF=1.00;MQ=31.82;QD=34.29;SOR=2.124	GT:AD:DP:GQ:PL	1/1:0,56:56:99:2514,172,0
y922_scaffold3	828231	.	T	A	1900.77	.	AC=2;AF=1.00;AN=2;BaseQRankSum=1.778;ClippingRankSum=0.000;DP=47;ExcessHet=3.0103;FS=5.929;MLEAC=2;MLEAF=1.00;MQ=30.51;MQRankSum=1.138;QD=30.05;ReadPosRankSum=1.665;SOR=2.225	GT:AD:DP:GQ:PL	1/1:1,46:47:99:1929,145,0
y922_scaffold3	828234	.	A	AGGAGGAGCAGGGT	2351.73	.	AC=2;AF=1.00;AN=2;DP=47;ExcessHet=3.0103;FS=0.000;MLEAC=2;MLEAF=1.00;MQ=30.15;QD=33.30;SOR=3.003	GT:AD:DP:GQ:PL	1/1:0,47:47:99:2389,165,0
y922_scaffold4	174657	.	G	GT	216.73	.	AC=1;AF=0.500;AN=2;BaseQRankSum=1.373;ClippingRankSum=0.000;DP=248;ExcessHet=3.0103;FS=0.691;MLEAC=1;MLEAF=0.500;MQ=41.55;MQRankSum=0.883;QD=0.90;ReadPosRankSum=0.779;SOR=0.779	GT:AD:DP:GQ:PL	0/1:200,40:240:99:254,0,4198
y922_scaffold4	198557	.	C	CATATTCATTTGCAA	1115.73	.	AC=2;AF=1.00;AN=2;DP=13;ExcessHet=3.0103;FS=0.000;MLEAC=2;MLEAF=1.00;MQ=30.09;QD=25.41;SOR=1.445	GT:AD:DP:GQ:PL	1/1:0,12:12:77:1153,77,0
y922_scaffold4	204368	.	G	GGGGGGGGTAGA	735.73	.	AC=2;AF=1.00;AN=2;DP=17;ExcessHet=3.0103;FS=0.000;MLEAC=1;MLEAF=0.500;MQ=35.45;QD=28.66;SOR=2.303	GT:AD:DP:GQ:PL	1/1:0,17:17:56:658,56,0
y922_scaffold4	239458	.	CA	C	140.73	.	AC=1;AF=0.500;AN=2;BaseQRankSum=0.384;ClippingRankSum=0.000;DP=101;ExcessHet=3.0103;FS=11.073;MLEAC=1;MLEAF=0.500;MQ=40.78;MQRankSum=-0.257;QD=1.76;ReadPosRankSum=2.139;SOR=0.836	GT:AD:DP:GQ:PL	0/1:54,26:80:99:178,0,831
y922_scaffold4	244086	.	AG	A	94.73	.	AC=1;AF=0.500;AN=2;BaseQRankSum=-3.300;ClippingRankSum=0.000;DP=29;ExcessHet=3.0103;FS=16.435;MLEAC=1;MLEAF=0.500;MQ=40.46;MQRankSum=1.290;QD=4.12;ReadPosRankSum=-1.380;SOR=0.006	GT:AD:DP:GQ:PL	0/1:16,7:23:99:132,0,406
y922_scaffold4	293869	.	G	GGGGT	194.73	.	AC=1;AF=0.500;AN=2;BaseQRankSum=2.670;ClippingRankSum=0.000;DP=20;ExcessHet=3.0103;FS=0.000;MLEAC=1;MLEAF=0.500;MQ=40.36;MQRankSum=1.434;QD=16.23;ReadPosRankSum=1.108;SOR=1.022	GT:AD:DP:GQ:PL	0/1:5,7:12:99:232,0,107
y922_scaffold4	330058	.	TTCTGC	T	2932.73	.	AC=1;AF=0.500;AN=2;BaseQRankSum=1.585;ClippingRankSum=0.000;DP=221;ExcessHet=3.0103;FS=10.589;MLEAC=1;MLEAF=0.500;MQ=40.53;MQRankSum=0.261;QD=13.83;ReadPosRankSum=1.310;SOR=0.725	GT:AD:DP:GQ:PL	0/1:55,157:212:99:2970,0,820
y922_scaffold4	330059	.	TCTGC	T	94.73	.	AC=1;AF=0.500;AN=2;BaseQRankSum=-0.829;ClippingRankSum=0.000;DP=221;ExcessHet=3.0103;FS=3.740;MLEAC=1;MLEAF=0.500;MQ=40.53;MQRankSum=0.647;QD=0.44;ReadPosRankSum=-1.653;SOR=0.770	GT:AD:DP:GQ:PL	0/1:183,33:216:99:132,0,4170
y922_scaffold4	330090	.	AG	A	8119.73	.	AC=2;AF=1.00;AN=2;DP=221;ExcessHet=3.0103;FS=0.000;MLEAC=2;MLEAF=1.00;MQ=40.87;QD=28.18;SOR=0.693	GT:AD:DP:GQ:PL	1/1:0,218:218:99:8157,656,0
y922_scaffold4	377469	.	AAAGC	A	170.73	.	AC=1;AF=0.500;AN=2;BaseQRankSum=0.157;ClippingRankSum=0.000;DP=142;ExcessHet=3.0103;FS=7.779;MLEAC=1;MLEAF=0.500;MQ=34.57;MQRankSum=0.399;QD=1.26;ReadPosRankSum=1.204;SOR=0.531	GT:AD:DP:GQ:PL	0/1:112,24:136:99:208,0,2737
y922_scaffold4	377470	.	AAGC	A	1446.73	.	AC=1;AF=0.500;AN=2;BaseQRankSum=1.319;ClippingRankSum=0.000;DP=142;ExcessHet=3.0103;FS=3.431;MLEAC=1;MLEAF=0.500;MQ=34.57;MQRankSum=-1.049;QD=11.21;ReadPosRankSum=-0.226;SOR=1.087	GT:AD:DP:GQ:PL	0/1:46,83:129:99:1484,0,923
y922_scaffold4	377484	.	TGCTCGGCAGTTTCGCG	T	3694.73	.	AC=2;AF=1.00;AN=2;BaseQRankSum=1.282;ClippingRankSum=0.000;DP=135;ExcessHet=3.0103;FS=4.200;MLEAC=2;MLEAF=1.00;MQ=33.96;MQRankSum=-0.701;QD=30.53;ReadPosRankSum=0.188;SOR=1.092	GT:AD:DP:GQ:PL	1/1:1,120:121:99:3732,339,0
y922_scaffold4	382194	.	TA	T	163.73	.	AC=1;AF=0.500;AN=2;BaseQRankSum=1.454;ClippingRankSum=0.000;DP=249;ExcessHet=3.0103;FS=0.681;MLEAC=1;MLEAF=0.500;MQ=41.74;MQRankSum=-1.412;QD=0.71;ReadPosRankSum=0.453;SOR=0.767	GT:AD:DP:GQ:PL	0/1:192,39:231:99:201,0,4130
y922_scaffold4	433887	.	GTA	G	147.73	.	AC=1;AF=0.500;AN=2;BaseQRankSum=1.398;ClippingRankSum=0.000;DP=209;ExcessHet=3.0103;FS=6.080;MLEAC=1;MLEAF=0.500;MQ=40.46;MQRankSum=-0.467;QD=0.75;ReadPosRankSum=-0.168;SOR=0.469	GT:AD:DP:GQ:PL	0/1:176,22:198:99:185,0,5276
y922_scaffold4	479945	.	A	C	84.77	.	AC=1;AF=0.500;AN=2;BaseQRankSum=-4.109;ClippingRankSum=0.000;DP=84;ExcessHet=3.0103;FS=90.193;MLEAC=1;MLEAF=0.500;MQ=40.71;MQRankSum=0.295;QD=1.10;ReadPosRankSum=4.413;SOR=5.131	GT:AD:DP:GQ:PL	0/1:51,26:77:99:113,0,1046
y922_scaffold4	494187	.	G	GGGAGGGGA	261.73	.	AC=2;AF=1.00;AN=2;BaseQRankSum=0.524;ClippingRankSum=0.000;DP=15;ExcessHet=3.0103;FS=0.000;MLEAC=1;MLEAF=0.500;MQ=40.64;MQRankSum=-0.728;QD=17.45;ReadPosRankSum=-0.370;SOR=2.303	GT:AD:DP:GQ:PL	1/1:2,13:15:8:221,8,0
y922_scaffold4	541019	.	G	GGGGGGGGGAGTCGAA	1016.73	.	AC=2;AF=1.00;AN=2;DP=22;ExcessHet=3.0103;FS=0.000;MLEAC=1;MLEAF=0.500;MQ=32.89;QD=31.57;SOR=1.402	GT:AD:DP:GQ:PL	1/1:0,19:19:71:1014,71,0
y922_scaffold4	570573	.	G	GCACCAGAGAAAGAT,GGCACCAGAGAAAGAT	955.73	.	AC=1,1;AF=0.500,0.500;AN=2;DP=19;ExcessHet=3.0103;FS=0.000;MLEAC=1,1;MLEAF=0.500,0.500;MQ=27.23;QD=27.16;SOR=1.022	GT:AD:DP:GQ:PL	1/2:0,6,6:12:99:993,188,120,187,0,118
y922_scaffold4	580569	.	TAGTTGATAGCTCTTATAGTTGA	T	6174.73	.	AC=2;AF=1.00;AN=2;DP=149;ExcessHet=3.0103;FS=0.000;MLEAC=2;MLEAF=1.00;MQ=35.11;QD=30.82;SOR=0.783	GT:AD:DP:GQ:PL	1/1:0,138:138:99:6212,420,0
y922_scaffold4	642953	.	G	GACCAGATTA	385.74	.	AC=2;AF=1.00;AN=2;DP=11;ExcessHet=3.0103;FS=0.000;MLEAC=2;MLEAF=1.00;MQ=40.46;QD=28.62;SOR=1.609	GT:AD:DP:GQ:PL	1/1:0,10:10:30:423,30,0
y922_scaffold4	642965	.	A	C	286.80	.	AC=2;AF=1.00;AN=2;DP=7;ExcessHet=3.0103;FS=0.000;MLEAC=2;MLEAF=1.00;MQ=41.72;QD=26.65;SOR=2.584	GT:AD:DP:GQ:PL	1/1:0,7:7:21:315,21,0
y922_scaffold5	45663	.	C	T	89.85	.	AC=2;AF=1.00;AN=2;DP=6;ExcessHet=3.0103;FS=0.000;MLEAC=2;MLEAF=1.00;MQ=22.03;QD=14.98;SOR=3.912	GT:AD:DP:GQ:PL	1/1:0,6:6:17:118,17,0
y922_scaffold5	84289	.	G	GA	278.73	.	AC=1;AF=0.500;AN=2;BaseQRankSum=-0.752;ClippingRankSum=0.000;DP=239;ExcessHet=3.0103;FS=0.678;MLEAC=1;MLEAF=0.500;MQ=41.29;MQRankSum=-2.411;QD=1.27;ReadPosRankSum=1.647;SOR=0.709	GT:AD:DP:GQ:PL	0/1:177,42:219:99:316,0,3488
y922_scaffold5	140974	.	AG	A	778.73	.	AC=1;AF=0.500;AN=2;BaseQRankSum=-0.844;ClippingRankSum=0.000;DP=135;ExcessHet=3.0103;FS=3.680;MLEAC=1;MLEAF=0.500;MQ=35.18;MQRankSum=-2.854;QD=6.38;ReadPosRankSum=0.581;SOR=0.580	GT:AD:DP:GQ:PL	0/1:63,59:122:99:816,0,1208
y922_scaffold5	140998	.	A	ATAAAATTTTTCTGT	6365.73	.	AC=2;AF=1.00;AN=2;DP=131;ExcessHet=3.0103;FS=0.000;MLEAC=2;MLEAF=1.00;MQ=32.98;QD=31.15;SOR=1.107	GT:AD:DP:GQ:PL	1/1:0,130:130:99:6403,439,0
y922_scaffold5	149640	.	CA	C	216.73	.	AC=1;AF=0.500;AN=2;BaseQRankSum=0.362;ClippingRankSum=0.000;DP=217;ExcessHet=3.0103;FS=0.734;MLEAC=1;MLEAF=0.500;MQ=41.31;MQRankSum=-0.411;QD=1.04;ReadPosRankSum=-0.239;SOR=0.818	GT:AD:DP:GQ:PL	0/1:172,37:209:99:254,0,3632
y922_scaffold5	151199	.	G	GT	109.73	.	AC=1;AF=0.500;AN=2;BaseQRankSum=0.507;ClippingRankSum=0.000;DP=198;ExcessHet=3.0103;FS=2.972;MLEAC=1;MLEAF=0.500;MQ=41.26;MQRankSum=0.574;QD=0.59;ReadPosRankSum=-1.410;SOR=0.423	GT:AD:DP:GQ:PL	0/1:155,30:185:99:147,0,3402
y922_scaffold5	259334	.	GA	G	53.73	.	AC=1;AF=0.500;AN=2;BaseQRankSum=1.973;ClippingRankSum=0.000;DP=188;ExcessHet=3.0103;FS=2.923;MLEAC=1;MLEAF=0.500;MQ=41.71;MQRankSum=-0.081;QD=0.31;ReadPosRankSum=0.414;SOR=0.437	GT:AD:DP:GQ:PL	0/1:152,24:176:91:91,0,3291
y922_scaffold5	378184	.	C	A	692.77	.	AC=2;AF=1.00;AN=2;DP=17;ExcessHet=3.0103;FS=0.000;MLEAC=2;MLEAF=1.00;MQ=41.77;QD=29.71;SOR=3.258	GT:AD:DP:GQ:PL	1/1:0,16:16:54:721,54,0
y922_scaffold5	378187	.	C	A	692.77	.	AC=2;AF=1.00;AN=2;DP=19;ExcessHet=3.0103;FS=0.000;MLEAC=2;MLEAF=1.00;MQ=41.79;QD=31.24;SOR=2.833	GT:AD:DP:GQ:PL	1/1:0,18:18:54:721,54,0
y922_scaffold5	396905	.	C	CG	1263.73	.	AC=2;AF=1.00;AN=2;BaseQRankSum=1.297;ClippingRankSum=0.000;DP=62;ExcessHet=3.0103;FS=0.000;MLEAC=1;MLEAF=0.500;MQ=39.07;MQRankSum=-1.123;QD=23.40;ReadPosRankSum=-0.523;SOR=3.398	GT:AD:DP:GQ:PL	1/1:3,51:54:98:1280,98,0
y922_scaffold5	419320	.	TAA	T,TA	2384.73	.	AC=1,1;AF=0.500,0.500;AN=2;BaseQRankSum=-0.110;ClippingRankSum=0.000;DP=161;ExcessHet=3.0103;FS=1.020;MLEAC=1,1;MLEAF=0.500,0.500;MQ=41.14;MQRankSum=-0.711;QD=15.79;ReadPosRankSum=2.545;SOR=0.896	GT:AD:DP:GQ:PL	1/2:19,40,92:151:99:2422,1448,1894,378,0,362
y922_scaffold5	428336	.	G	GT	122.73	.	AC=1;AF=0.500;AN=2;BaseQRankSum=-0.252;ClippingRankSum=0.000;DP=223;ExcessHet=3.0103;FS=3.787;MLEAC=1;MLEAF=0.500;MQ=41.07;MQRankSum=0.004;QD=0.60;ReadPosRankSum=-0.093;SOR=0.405	GT:AD:DP:GQ:PL	0/1:171,34:205:99:160,0,3437
y922_scaffold5	463769	.	TTTGG	T	3614.73	.	AC=1;AF=0.500;AN=2;BaseQRankSum=0.250;ClippingRankSum=0.000;DP=252;ExcessHet=3.0103;FS=0.000;MLEAC=1;MLEAF=0.500;MQ=33.55;MQRankSum=0.062;QD=15.45;ReadPosRankSum=0.719;SOR=0.675	GT:AD:DP:GQ:PL	0/1:53,181:234:99:3652,0,718
y922_scaffold5	463789	.	CCTGCCAAGATT	C	6223.73	.	AC=2;AF=1.00;AN=2;BaseQRankSum=1.905;ClippingRankSum=0.000;DP=236;ExcessHet=3.0103;FS=0.000;MLEAC=2;MLEAF=1.00;MQ=32.93;MQRankSum=0.898;QD=27.91;ReadPosRankSum=0.645;SOR=1.189	GT:AD:DP:GQ:PL	1/1:4,219:223:99:6261,590,0
y922_scaffold5	496118	.	AAT	A	633.73	.	AC=1;AF=0.500;AN=2;BaseQRankSum=1.694;ClippingRankSum=0.000;DP=212;ExcessHet=3.0103;FS=2.531;MLEAC=1;MLEAF=0.500;MQ=41.45;MQRankSum=0.242;QD=3.32;ReadPosRankSum=-0.224;SOR=0.960	GT:AD:DP:GQ:PL	0/1:145,46:191:99:671,0,4301
y922_scaffold5	556123	.	CT	C	254.73	.	AC=1;AF=0.500;AN=2;BaseQRankSum=0.391;ClippingRankSum=0.000;DP=150;ExcessHet=3.0103;FS=0.000;MLEAC=1;MLEAF=0.500;MQ=41.49;MQRankSum=-0.752;QD=1.89;ReadPosRankSum=-0.221;SOR=0.728	GT:AD:DP:GQ:PL	0/1:98,37:135:99:292,0,1566
y922_scaffold5	574013	.	AT	A	87.73	.	AC=1;AF=0.500;AN=2;BaseQRankSum=-0.342;ClippingRankSum=0.000;DP=221;ExcessHet=3.0103;FS=0.000;MLEAC=1;MLEAF=0.500;MQ=41.53;MQRankSum=-0.671;QD=0.43;ReadPosRankSum=0.117;SOR=0.696	GT:AD:DP:GQ:PL	0/1:174,32:206:99:125,0,3449
y922_scaffold6	21370	.	A	AT	219.73	.	AC=1;AF=0.500;AN=2;BaseQRankSum=-2.244;ClippingRankSum=0.000;DP=334;ExcessHet=3.0103;FS=0.000;MLEAC=1;MLEAF=0.500;MQ=41.58;MQRankSum=0.454;QD=0.67;ReadPosRankSum=-0.143;SOR=0.648	GT:AD:DP:GQ:PL	0/1:280,47:327:99:257,0,5985
y922_scaffold6	47610	.	AAT	A	80.73	.	AC=1;AF=0.500;AN=2;BaseQRankSum=0.220;ClippingRankSum=0.000;DP=280;ExcessHet=3.0103;FS=3.591;MLEAC=1;MLEAF=0.500;MQ=41.34;MQRankSum=0.466;QD=0.31;ReadPosRankSum=-0.367;SOR=1.035	GT:AD:DP:GQ:PL	0/1:226,36:262:99:118,0,7129
y922_scaffold6	85447	.	C	CGCATACTGCTGAGCTTGT	6193.73	.	AC=2;AF=1.00;AN=2;DP=183;ExcessHet=3.0103;FS=0.000;MLEAC=2;MLEAF=1.00;MQ=35.44;QD=26.78;SOR=1.256	GT:AD:DP:GQ:PL	1/1:0,135:135:99:6231,415,0
y922_scaffold6	96641	.	AACATCAGTTACAAT	A	5006.73	.	AC=1;AF=0.500;AN=2;BaseQRankSum=-1.897;ClippingRankSum=0.000;DP=287;ExcessHet=3.0103;FS=0.692;MLEAC=1;MLEAF=0.500;MQ=34.55;MQRankSum=-1.178;QD=19.11;ReadPosRankSum=-0.499;SOR=0.588	GT:AD:DP:GQ:PL	0/1:33,229:262:96:5044,0,96
y922_scaffold6	96680	.	AT	A	9416.73	.	AC=2;AF=1.00;AN=2;DP=296;ExcessHet=3.0103;FS=0.000;MLEAC=2;MLEAF=1.00;MQ=34.67;QD=32.58;SOR=0.832	GT:AD:DP:GQ:PL	1/1:0,289:289:99:9454,869,0
y922_scaffold6	122869	.	TC	T	126.73	.	AC=1;AF=0.500;AN=2;BaseQRankSum=-1.012;ClippingRankSum=0.000;DP=34;ExcessHet=3.0103;FS=0.000;MLEAC=1;MLEAF=0.500;MQ=40.87;MQRankSum=0.999;QD=4.53;ReadPosRankSum=-0.301;SOR=0.223	GT:AD:DP:GQ:PL	0/1:17,11:28:99:164,0,371
y922_scaffold6	151860	.	G	GA	4262.73	.	AC=2;AF=1.00;AN=2;DP=95;ExcessHet=3.0103;FS=0.000;MLEAC=2;MLEAF=1.00;MQ=39.26;QD=27.89;SOR=0.976	GT:AD:DP:GQ:PL	1/1:0,94:94:99:4300,292,0
y922_scaffold6	151878	.	A	AG	4393.73	.	AC=2;AF=1.00;AN=2;DP=112;ExcessHet=3.0103;FS=0.000;MLEAC=2;MLEAF=1.00;MQ=39.81;QD=32.85;SOR=0.919	GT:AD:DP:GQ:PL	1/1:0,96:96:99:4431,319,0
y922_scaffold6	154806	.	AT	A	4295.73	.	AC=1;AF=0.500;AN=2;BaseQRankSum=-0.035;ClippingRankSum=0.000;DP=256;ExcessHet=3.0103;FS=0.719;MLEAC=1;MLEAF=0.500;MQ=41.49;MQRankSum=0.344;QD=17.18;ReadPosRankSum=-1.146;SOR=0.801	GT:AD:DP:GQ:PL	0/1:33,217:250:57:4333,0,57
y922_scaffold6	154846	.	CA	C	9214.73	.	AC=2;AF=1.00;AN=2;DP=257;ExcessHet=3.0103;FS=0.000;MLEAC=2;MLEAF=1.00;MQ=41.48;QD=35.74;SOR=0.741	GT:AD:DP:GQ:PL	1/1:0,256:256:99:9252,770,0
y922_scaffold6	169647	.	AT	A	705.73	.	AC=1;AF=0.500;AN=2;BaseQRankSum=-1.085;ClippingRankSum=0.000;DP=211;ExcessHet=3.0103;FS=1.397;MLEAC=1;MLEAF=0.500;MQ=41.25;MQRankSum=1.015;QD=3.55;ReadPosRankSum=0.036;SOR=0.535	GT:AD:DP:GQ:PL	0/1:137,62:199:99:743,0,2275
y922_scaffold6	264950	.	TG	T	6302.73	.	AC=2;AF=1.00;AN=2;BaseQRankSum=1.869;ClippingRankSum=0.000;DP=175;ExcessHet=3.0103;FS=0.000;MLEAC=2;MLEAF=1.00;MQ=41.02;MQRankSum=2.376;QD=28.18;SOR=0.349	GT:AD:DP:GQ:PL	1/1:1,170:171:99:6340,504,0
y922_scaffold6	366946	.	G	GTA,GTATA	9533.73	.	AC=1,1;AF=0.500,0.500;AN=2;BaseQRankSum=-1.772;ClippingRankSum=0.000;DP=257;ExcessHet=3.0103;FS=3.013;MLEAC=1,1;MLEAF=0.500,0.500;MQ=41.16;MQRankSum=1.352;QD=27.65;ReadPosRankSum=-1.460;SOR=0.128	GT:AD:DP:GQ:PL	1/2:2,22,211:235:99:9571,7633,7149,684,0,115
y922_scaffold6	366984	.	GT	G	9073.73	.	AC=2;AF=1.00;AN=2;DP=248;ExcessHet=3.0103;FS=0.000;MLEAC=2;MLEAF=1.00;MQ=41.19;QD=33.04;SOR=0.752	GT:AD:DP:GQ:PL	1/1:0,243:243:99:9111,731,0
y922_scaffold6	384251	.	AG	A	264.73	.	AC=1;AF=0.500;AN=2;BaseQRankSum=1.307;ClippingRankSum=0.000;DP=131;ExcessHet=3.0103;FS=3.155;MLEAC=1;MLEAF=0.500;MQ=40.94;MQRankSum=0.836;QD=2.17;ReadPosRankSum=-1.013;SOR=0.552	GT:AD:DP:GQ:PL	0/1:95,27:122:99:302,0,2274
y922_scaffold6	440322	.	AT	A	211.73	.	AC=1;AF=0.500;AN=2;BaseQRankSum=-0.921;ClippingRankSum=0.000;DP=250;ExcessHet=3.0103;FS=3.505;MLEAC=1;MLEAF=0.500;MQ=41.32;MQRankSum=0.373;QD=0.89;ReadPosRankSum=1.288;SOR=0.540	GT:AD:DP:GQ:PL	0/1:199,39:238:99:249,0,4047
y922_scaffold6	443026	.	CAT	C	322.73	.	AC=1;AF=0.500;AN=2;BaseQRankSum=0.441;ClippingRankSum=0.000;DP=217;ExcessHet=3.0103;FS=0.000;MLEAC=1;MLEAF=0.500;MQ=41.82;MQRankSum=-2.892;QD=1.61;ReadPosRankSum=-0.697;SOR=0.706	GT:AD:DP:GQ:PL	0/1:171,30:201:99:360,0,5114
y922_scaffold6	496703	.	TTA	T	5552.73	.	AC=1;AF=0.500;AN=2;BaseQRankSum=-0.551;ClippingRankSum=0.000;DP=276;ExcessHet=3.0103;FS=1.405;MLEAC=1;MLEAF=0.500;MQ=41.25;MQRankSum=-0.109;QD=20.80;ReadPosRankSum=-1.005;SOR=0.551	GT:AD:DP:GQ:PL	0/1:37,230:267:99:5590,0,218
y922_scaffold6	496734	.	AC	A	6986.73	.	AC=2;AF=1.00;AN=2;BaseQRankSum=1.223;ClippingRankSum=0.000;DP=258;ExcessHet=3.0103;FS=0.000;MLEAC=2;MLEAF=1.00;MQ=41.21;MQRankSum=-0.461;QD=27.84;ReadPosRankSum=0.501;SOR=0.820	GT:AD:DP:GQ:PL	1/1:2,249:251:99:7024,696,0
y922_scaffold7	8108	.	A	ATTGTGGGGGGGGGG	574.73	.	AC=2;AF=1.00;AN=2;DP=14;ExcessHet=3.0103;FS=0.000;MLEAC=1;MLEAF=0.500;MQ=39.59;QD=30.07;SOR=3.258	GT:AD:DP:GQ:PL	1/1:0,13:13:42:595,42,0
y922_scaffold7	26190	.	TA	T	3078.73	.	AC=2;AF=1.00;AN=2;BaseQRankSum=0.241;ClippingRankSum=0.000;DP=200;ExcessHet=3.0103;FS=0.000;MLEAC=2;MLEAF=1.00;MQ=40.00;MQRankSum=-0.840;QD=16.64;ReadPosRankSum=0.093;SOR=0.761	GT:AD:DP:GQ:PL	1/1:30,155:185:64:3116,64,0
y922_scaffold7	26220	.	AGGAAGGG	A	5180.73	.	AC=2;AF=1.00;AN=2;BaseQRankSum=-1.701;ClippingRankSum=0.000;DP=196;ExcessHet=3.0103;FS=3.817;MLEAC=2;MLEAF=1.00;MQ=39.90;MQRankSum=-1.120;QD=30.30;ReadPosRankSum=1.298;SOR=0.821	GT:AD:DP:GQ:PL	1/1:1,170:171:99:5218,483,0
y922_scaffold7	110900	.	C	CA	248.73	.	AC=1;AF=0.500;AN=2;BaseQRankSum=-0.653;ClippingRankSum=0.000;DP=105;ExcessHet=3.0103;FS=6.923;MLEAC=1;MLEAF=0.500;MQ=40.90;MQRankSum=-2.836;QD=2.54;ReadPosRankSum=0.249;SOR=0.407	GT:AD:DP:GQ:PL	0/1:77,21:98:99:286,0,1601
y922_scaffold7	270044	.	G	T	976.73	.	AC=2;AF=1.00;AN=2;BaseQRankSum=2.158;ClippingRankSum=0.000;DP=56;ExcessHet=3.0103;FS=7.959;MLEAC=2;MLEAF=1.00;MQ=40.68;MQRankSum=0.178;QD=17.76;ReadPosRankSum=2.272;SOR=4.758	GT:AD:DP:GQ:PL	1/1:9,46:55:54:1014,54,0
y922_scaffold7	270049	.	G	GA	2500.73	.	AC=2;AF=1.00;AN=2;DP=58;ExcessHet=3.0103;FS=0.000;MLEAC=2;MLEAF=1.00;MQ=40.73;QD=30.01;SOR=4.804	GT:AD:DP:GQ:PL	1/1:0,58:58:99:2538,175,0
y922_scaffold7	270780	.	A	T	9904.77	.	AC=2;AF=1.00;AN=2;DP=334;ExcessHet=3.0103;FS=0.000;MLEAC=2;MLEAF=1.00;MQ=41.41;QD=29.83;SOR=0.755	GT:AD:DP:GQ:PL	1/1:0,332:332:99:9933,986,0
y922_scaffold7	272963	.	G	A	2022.77	.	AC=2;AF=1.00;AN=2;DP=74;ExcessHet=3.0103;FS=0.000;MLEAC=2;MLEAF=1.00;MQ=25.58;QD=27.33;SOR=1.371	GT:AD:DP:GQ:PL	1/1:0,74:74:99:2051,222,0
y922_scaffold7	274007	.	C	T	11800.77	.	AC=2;AF=1.00;AN=2;DP=274;ExcessHet=3.0103;FS=0.000;MLEAC=2;MLEAF=1.00;MQ=33.91;QD=32.19;SOR=0.792	GT:AD:DP:GQ:PL	1/1:0,273:273:99:11829,821,0
y922_scaffold7	274025	.	C	T	12480.77	.	AC=2;AF=1.00;AN=2;DP=273;ExcessHet=3.0103;FS=0.000;MLEAC=2;MLEAF=1.00;MQ=35.05;QD=29.72;SOR=0.937	GT:AD:DP:GQ:PL	1/1:0,272:272:99:12509,848,0
y922_scaffold7	274031	.	T	C	12547.77	.	AC=2;AF=1.00;AN=2;DP=286;ExcessHet=3.0103;FS=0.000;MLEAC=2;MLEAF=1.00;MQ=35.45;QD=32.70;SOR=0.933	GT:AD:DP:GQ:PL	1/1:0,285:285:99:12576,857,0
y922_scaffold7	275233	.	CT	C	11405.73	.	AC=2;AF=1.00;AN=2;DP=257;ExcessHet=3.0103;FS=0.000;MLEAC=2;MLEAF=1.00;MQ=38.96;QD=31.66;SOR=0.973	GT:AD:DP:GQ:PL	1/1:0,256:256:99:11443,777,0
y922_scaffold7	275255	.	G	GTACT	12446.73	.	AC=2;AF=1.00;AN=2;DP=273;ExcessHet=3.0103;FS=0.000;MLEAC=2;MLEAF=1.00;MQ=39.81;QD=30.68;SOR=0.825	GT:AD:DP:GQ:PL	1/1:0,273:273:99:12484,840,0
y922_scaffold7	279289	.	C	CGG	95.73	.	AC=1;AF=0.500;AN=2;BaseQRankSum=0.000;ClippingRankSum=0.000;DP=15;ExcessHet=3.0103;FS=0.000;MLEAC=1;MLEAF=0.500;MQ=35.53;MQRankSum=-0.319;QD=11.97;ReadPosRankSum=-0.180;SOR=1.863	GT:AD:DP:GQ:PL	0/1:2,6:8:38:133,0,38
y922_scaffold7	279290	.	C	CATGACTCATTG	860.73	.	AC=2;AF=1.00;AN=2;DP=16;ExcessHet=3.0103;FS=0.000;MLEAC=1;MLEAF=0.500;MQ=34.92;QD=28.24;SOR=3.912	GT:AD:DP:GQ:PL	1/1:0,16:16:65:861,65,0
y922_scaffold7	279458	.	C	CA	1307.73	.	AC=1;AF=0.500;AN=2;BaseQRankSum=-0.534;ClippingRankSum=0.000;DP=119;ExcessHet=3.0103;FS=0.000;MLEAC=1;MLEAF=0.500;MQ=40.99;MQRankSum=-0.935;QD=10.99;ReadPosRankSum=1.314;SOR=0.717	GT:AD:DP:GQ:PL	0/1:35,84:119:99:1345,0,347
y922_scaffold7	283679	.	C	CACTAG	80.73	.	AC=1;AF=0.500;AN=2;BaseQRankSum=-0.144;ClippingRankSum=0.000;DP=21;ExcessHet=3.0103;FS=0.000;MLEAC=1;MLEAF=0.500;MQ=34.16;MQRankSum=-0.180;QD=10.09;ReadPosRankSum=0.405;SOR=0.693	GT:AD:DP:GQ:PL	0/1:4,4:8:72:118,0,72
y922_scaffold7	283680	.	C	CA	35.73	.	AC=1;AF=0.500;AN=2;BaseQRankSum=0.272;ClippingRankSum=0.000;DP=23;ExcessHet=3.0103;FS=0.000;MLEAC=1;MLEAF=0.500;MQ=34.91;MQRankSum=0.180;QD=4.47;ReadPosRankSum=-0.405;SOR=0.693	GT:AD:DP:GQ:PL	0/1:4,4:8:73:73,0,113
y922_scaffold7	283681	.	C	CGATCTCCCT	863.73	.	AC=2;AF=1.00;AN=2;DP=23;ExcessHet=3.0103;FS=0.000;MLEAC=1;MLEAF=0.500;MQ=34.91;QD=32.17;SOR=3.258	GT:AD:DP:GQ:PL	1/1:0,22:22:65:827,65,0
y922_scaffold7	309240	.	C	A	661.56	.	AC=1;AF=0.500;AN=2;BaseQRankSum=0.100;ClippingRankSum=0.000;DP=14;ExcessHet=3.0103;FS=14.150;MLEAC=1;MLEAF=0.500;MQ=28.56;MQRankSum=-0.966;QD=30.72;ReadPosRankSum=1.294;SOR=3.413	GT:AD:DP:GQ:PL	0/1:2,11:13:7:689,0,7
y922_scaffold7	309241	.	C	CGCAGGCGCGTTTG	652.52	.	AC=1;AF=0.500;AN=2;BaseQRankSum=1.594;ClippingRankSum=0.000;DP=14;ExcessHet=3.0103;FS=14.150;MLEAC=1;MLEAF=0.500;MQ=28.56;MQRankSum=-0.966;QD=31.01;ReadPosRankSum=1.883;SOR=3.413	GT:AD:DP:GQ:PL	0/1:2,11:13:7:689,0,7
y922_scaffold7	309243	.	C	A	660.41	.	AC=1;AF=0.500;AN=2;BaseQRankSum=0.334;ClippingRankSum=0.000;DP=20;ExcessHet=3.0103;FS=7.858;MLEAC=1;MLEAF=0.500;MQ=31.25;MQRankSum=-0.573;QD=34.76;ReadPosRankSum=2.364;SOR=1.115	GT:AD:DP:GQ:PL	0/1:2,17:19:8:688,0,8
y922_scaffold7	320294	.	C	CG	279.75	.	AC=2;AF=1.00;AN=2;DP=13;ExcessHet=3.0103;FS=0.000;MLEAC=2;MLEAF=1.00;MQ=39.24;QD=34.97;SOR=1.863	GT:AD:DP:GQ:PL	1/1:0,8:8:23:317,23,0
y922_scaffold7	320299	.	C	G	241.84	.	AC=2;AF=1.00;AN=2;DP=6;ExcessHet=3.0103;FS=0.000;MLEAC=2;MLEAF=1.00;MQ=35.75;QD=30.69;SOR=2.303	GT:AD:DP:GQ:PL	1/1:0,6:6:18:270,18,0
y922_scaffold7	320300	.	C	CTA	232.80	.	AC=2;AF=1.00;AN=2;DP=6;ExcessHet=3.0103;FS=0.000;MLEAC=2;MLEAF=1.00;MQ=35.75;QD=29.78;SOR=2.303	GT:AD:DP:GQ:PL	1/1:0,6:6:18:270,18,0
y922_scaffold7	320302	.	C	CACGA	232.80	.	AC=2;AF=1.00;AN=2;DP=6;ExcessHet=3.0103;FS=0.000;MLEAC=2;MLEAF=1.00;MQ=35.75;QD=30.54;SOR=2.303	GT:AD:DP:GQ:PL	1/1:0,6:6:18:270,18,0
y922_scaffold7	320307	.	C	CATGT	187.87	.	AC=2;AF=1.00;AN=2;DP=4;ExcessHet=3.0103;FS=0.000;MLEAC=2;MLEAF=1.00;MQ=36.50;QD=23.15;SOR=3.258	GT:AD:DP:GQ:PL	1/1:0,4:4:15:225,15,0
y922_scaffold7	320309	.	C	G	152.03	.	AC=2;AF=1.00;AN=2;DP=4;ExcessHet=3.0103;FS=0.000;MLEAC=2;MLEAF=1.00;MQ=36.50;QD=31.70;SOR=3.258	GT:AD:DP:GQ:PL	1/1:0,4:4:12:180,12,0
y922_scaffold7	323338	.	CCCT	C	40.73	.	AC=1;AF=0.500;AN=2;BaseQRankSum=-1.759;ClippingRankSum=0.000;DP=65;ExcessHet=3.0103;FS=1.545;MLEAC=1;MLEAF=0.500;MQ=39.56;MQRankSum=1.585;QD=0.63;ReadPosRankSum=-1.476;SOR=0.845	GT:AD:DP:GQ:PL	0/1:58,7:65:78:78,0,2407
y922_scaffold7	338004	.	AC	A	79.73	.	AC=1;AF=0.500;AN=2;BaseQRankSum=-0.012;ClippingRankSum=0.000;DP=64;ExcessHet=3.0103;FS=13.404;MLEAC=1;MLEAF=0.500;MQ=40.25;MQRankSum=0.805;QD=1.31;ReadPosRankSum=-0.097;SOR=0.022	GT:AD:DP:GQ:PL	0/1:49,12:61:99:117,0,1173
y922_scaffold7	348652	.	AG	A	84.73	.	AC=1;AF=0.500;AN=2;BaseQRankSum=-0.695;ClippingRankSum=0.000;DP=40;ExcessHet=3.0103;FS=4.961;MLEAC=1;MLEAF=0.500;MQ=40.66;MQRankSum=-0.097;QD=2.82;ReadPosRankSum=1.146;SOR=0.117	GT:AD:DP:GQ:PL	0/1:22,8:30:99:122,0,492
y922_scaffold7	380518	.	G	GTAAGTAAGTTA	5861.73	.	AC=2;AF=1.00;AN=2;DP=225;ExcessHet=3.0103;FS=0.000;MLEAC=2;MLEAF=1.00;MQ=40.29;QD=35.86;SOR=1.721	GT:AD:DP:GQ:PL	1/1:0,132:132:99:5899,405,0
y922_scaffold7	384800	.	T	TC	472.73	.	AC=1;AF=0.500;AN=2;BaseQRankSum=-1.044;ClippingRankSum=0.000;DP=48;ExcessHet=3.0103;FS=31.408;MLEAC=1;MLEAF=0.500;MQ=41.16;MQRankSum=-2.081;QD=10.74;ReadPosRankSum=-1.423;SOR=4.801	GT:AD:DP:GQ:PL	0/1:20,24:44:99:510,0,329
y922_scaffold7	388991	.	C	G	385.77	.	AC=2;AF=1.00;AN=2;DP=10;ExcessHet=3.0103;FS=0.000;MLEAC=2;MLEAF=1.00;MQ=40.41;QD=34.53;SOR=4.804	GT:AD:DP:GQ:PL	1/1:0,10:10:30:414,30,0
y922_scaffold7	394375	.	T	TGGGGAAGCGACTGG	1479.73	.	AC=2;AF=1.00;AN=2;DP=31;ExcessHet=3.0103;FS=0.000;MLEAC=2;MLEAF=1.00;MQ=33.64;QD=33.68;SOR=4.615	GT:AD:DP:GQ:PL	1/1:0,31:31:99:1517,102,0
y922_scaffold7	394777	.	C	T	81.28	.	AC=2;AF=1.00;AN=2;DP=3;ExcessHet=3.0103;FS=0.000;MLEAC=2;MLEAF=1.00;MQ=41.34;QD=27.09;SOR=2.833	GT:AD:DP:GQ:PL	1/1:0,3:3:9:109,9,0
y922_scaffold8	6994	.	AC	A	98.73	.	AC=1;AF=0.500;AN=2;BaseQRankSum=1.424;ClippingRankSum=0.000;DP=84;ExcessHet=3.0103;FS=3.000;MLEAC=1;MLEAF=0.500;MQ=39.75;MQRankSum=-0.571;QD=1.25;ReadPosRankSum=-0.823;SOR=0.321	GT:AD:DP:GQ:PL	0/1:66,13:79:99:136,0,1648
y922_scaffold8	27618	.	T	TC	299.87	.	AC=2;AF=1.00;AN=2;BaseQRankSum=-0.816;ClippingRankSum=0.000;DP=21;ExcessHet=3.0103;FS=0.000;MLEAC=2;MLEAF=1.00;MQ=39.87;MQRankSum=0.000;QD=17.64;ReadPosRankSum=-1.604;SOR=3.767	GT:AD:DP:GQ:PL	1/1:2,15:17:13:335,13,0
y922_scaffold8	33205	.	G	GGGAGCAGCT,GGGGAGCAGCT	1530.73	.	AC=1,1;AF=0.500,0.500;AN=2;DP=33;ExcessHet=3.0103;FS=0.000;MLEAC=1,1;MLEAF=0.500,0.500;MQ=39.77;QD=32.25;SOR=6.358	GT:AD:DP:GQ:PL	1/2:0,9,19:28:99:1568,492,380,267,0,153
y922_scaffold8	40498	.	G	GT	162.90	.	AC=1;AF=0.500;AN=2;BaseQRankSum=0.921;ClippingRankSum=0.000;DP=11;ExcessHet=3.0103;FS=0.000;MLEAC=1;MLEAF=0.500;MQ=37.69;MQRankSum=-0.022;QD=14.81;ReadPosRankSum=0.992;SOR=1.179	GT:AD:DP:GQ:PL	0/1:4,7:11:82:200,0,82
y922_scaffold8	40501	.	C	CTACTAGTACAA	1163.73	.	AC=2;AF=1.00;AN=2;DP=13;ExcessHet=3.0103;FS=0.000;MLEAC=2;MLEAF=1.00;MQ=38.39;QD=28.47;SOR=2.833	GT:AD:DP:GQ:PL	1/1:0,13:13:84:1201,84,0
y922_scaffold8	192619	.	C	A	194.77	.	AC=1;AF=0.500;AN=2;BaseQRankSum=-1.428;ClippingRankSum=0.000;DP=68;ExcessHet=3.0103;FS=2.914;MLEAC=1;MLEAF=0.500;MQ=40.44;MQRankSum=0.187;QD=3.48;ReadPosRankSum=1.734;SOR=0.330	GT:AD:DP:GQ:PL	0/1:42,14:56:99:223,0,999
y922_scaffold8	192623	.	ACC	AC,A	2641.73	.	AC=1,1;AF=0.500,0.500;AN=2;DP=68;ExcessHet=3.0103;FS=0.000;MLEAC=1,1;MLEAF=0.500,0.500;MQ=40.44;QD=30.24;SOR=2.137	GT:AD:DP:GQ:PL	1/2:0,40,14:54:99:2679,425,225,1149,0,993
y922_scaffold8	192625	.	C	A	931.77	.	AC=1;AF=0.500;AN=2;BaseQRankSum=-0.545;ClippingRankSum=0.000;DP=67;ExcessHet=3.0103;FS=3.194;MLEAC=1;MLEAF=0.500;MQ=40.42;MQRankSum=-0.244;QD=17.25;ReadPosRankSum=-2.285;SOR=1.545	GT:AD:DP:GQ:PL	0/1:14,40:54:99:960,0,228
y922_scaffold8	195080	.	A	C	36.77	.	AC=1;AF=0.500;AN=2;BaseQRankSum=-2.618;ClippingRankSum=0.000;DP=204;ExcessHet=3.0103;FS=31.104;MLEAC=1;MLEAF=0.500;MQ=40.36;MQRankSum=-6.372;QD=0.18;ReadPosRankSum=0.982;SOR=4.640	GT:AD:DP:GQ:PL	0/1:180,23:203:65:65,0,4550
y922_scaffold8	196323	.	G	T	479.98	.	AC=2;AF=1.00;AN=2;BaseQRankSum=2.111;ClippingRankSum=0.000;DP=32;ExcessHet=3.0103;FS=0.000;MLEAC=2;MLEAF=1.00;MQ=39.71;MQRankSum=-1.866;QD=15.00;ReadPosRankSum=1.534;SOR=0.551	GT:AD:DP:GQ:PL	1/1:6,26:32:13:508,13,0
y922_scaffold8	196341	.	GGT	G	1798.73	.	AC=2;AF=1.00;AN=2;BaseQRankSum=1.720;ClippingRankSum=0.000;DP=45;ExcessHet=3.0103;FS=5.093;MLEAC=2;MLEAF=1.00;MQ=40.29;MQRankSum=-0.574;QD=26.77;ReadPosRankSum=1.574;SOR=1.718	GT:AD:DP:GQ:PL	1/1:1,41:42:99:1836,117,0
y922_scaffold8	237913	.	CCCCCCG	C	1791.73	.	AC=2;AF=1.00;AN=2;DP=47;ExcessHet=3.0103;FS=0.000;MLEAC=2;MLEAF=1.00;MQ=39.17;QD=31.07;SOR=4.073	GT:AD:DP:GQ:PL	1/1:0,41:41:99:1829,124,0
y922_scaffold9	11577	.	CA	C	44.73	.	AC=1;AF=0.500;AN=2;BaseQRankSum=0.366;ClippingRankSum=0.000;DP=253;ExcessHet=3.0103;FS=2.682;MLEAC=1;MLEAF=0.500;MQ=41.80;MQRankSum=-0.532;QD=0.18;ReadPosRankSum=1.065;SOR=0.854	GT:AD:DP:GQ:PL	0/1:210,32:242:82:82,0,5000
y922_scaffold9	28240	.	A	AGAAGCCAGAGAAGCCAGAGAAGCCAGAGAAGCCAGAGAAGCCAGAGAAGCCAGAGAAGCCAGAGAAGCCAGG	1059.73	.	AC=2;AF=1.00;AN=2;DP=43;ExcessHet=3.0103;FS=0.000;MLEAC=2;MLEAF=1.00;MQ=38.97;QD=33.22;SOR=1.371	GT:AD:DP:GQ:PL	1/1:0,17:17:62:1097,62,0
y922_scaffold9	45391	.	G	GGGGGTGAAAGAGC	360.73	.	AC=2;AF=1.00;AN=2;DP=8;ExcessHet=3.0103;FS=0.000;MLEAC=2;MLEAF=1.00;MQ=34.21;QD=31.77;SOR=4.174	GT:AD:DP:GQ:PL	1/1:0,7:7:35:398,35,0
y922_scaffold9	103929	.	G	T	4051.77	.	AC=2;AF=1.00;AN=2;BaseQRankSum=2.467;ClippingRankSum=0.000;DP=147;ExcessHet=3.0103;FS=56.180;MLEAC=2;MLEAF=1.00;MQ=40.15;MQRankSum=-0.080;QD=27.56;ReadPosRankSum=2.995;SOR=5.416	GT:AD:DP:GQ:PL	1/1:5,142:147:99:4080,373,0
y922_scaffold9	105120	.	G	GA	121.73	.	AC=1;AF=0.500;AN=2;BaseQRankSum=-0.480;ClippingRankSum=0.000;DP=115;ExcessHet=3.0103;FS=0.000;MLEAC=1;MLEAF=0.500;MQ=41.29;MQRankSum=-1.700;QD=1.18;ReadPosRankSum=0.137;SOR=0.608	GT:AD:DP:GQ:PL	0/1:81,22:103:99:159,0,1470
y922_scaffold9	109422	.	G	GT	40.73	.	AC=1;AF=0.500;AN=2;BaseQRankSum=0.066;ClippingRankSum=0.000;DP=181;ExcessHet=3.0103;FS=1.946;MLEAC=1;MLEAF=0.500;MQ=41.78;MQRankSum=-1.305;QD=0.24;ReadPosRankSum=-0.166;SOR=0.978	GT:AD:DP:GQ:PL	0/1:140,28:168:78:78,0,2929
y922_scaffold9	109934	.	G	GGGGGGGCTGAAATT	902.73	.	AC=2;AF=1.00;AN=2;DP=21;ExcessHet=3.0103;FS=0.000;MLEAC=1;MLEAF=0.500;MQ=33.61;QD=31.53;SOR=3.912	GT:AD:DP:GQ:PL	1/1:0,17:17:65:853,65,0
y922_scaffold9	193232	.	C	CAATGG	637.73	.	AC=2;AF=1.00;AN=2;DP=11;ExcessHet=3.0103;FS=0.000;MLEAC=2;MLEAF=1.00;MQ=34.71;QD=39.05;SOR=0.859	GT:AD:DP:GQ:PL	1/1:0,11:11:45:675,45,0
y922_scaffold9	193233	.	C	CAGAT	727.73	.	AC=2;AF=1.00;AN=2;DP=15;ExcessHet=3.0103;FS=0.000;MLEAC=2;MLEAF=1.00;MQ=35.51;QD=26.19;SOR=1.112	GT:AD:DP:GQ:PL	1/1:0,15:15:51:765,51,0
y922_scaffold9	193234	.	C	CAT	727.73	.	AC=2;AF=1.00;AN=2;DP=15;ExcessHet=3.0103;FS=0.000;MLEAC=2;MLEAF=1.00;MQ=35.51;QD=37.76;SOR=1.112	GT:AD:DP:GQ:PL	1/1:0,15:15:51:765,51,0
y922_scaffold9	193235	.	C	A	736.77	.	AC=2;AF=1.00;AN=2;DP=17;ExcessHet=3.0103;FS=0.000;MLEAC=2;MLEAF=1.00;MQ=36.33;QD=33.94;SOR=1.061	GT:AD:DP:GQ:PL	1/1:0,17:17:51:765,51,0
y922_scaffold9	214124	.	C	CTA	277.77	.	AC=2;AF=1.00;AN=2;DP=5;ExcessHet=3.0103;FS=0.000;MLEAC=2;MLEAF=1.00;MQ=27.43;QD=27.32;SOR=3.611	GT:AD:DP:GQ:PL	1/1:0,5:5:21:315,21,0
y922_scaffold9	214125	.	C	T	286.80	.	AC=2;AF=1.00;AN=2;DP=5;ExcessHet=3.0103;FS=0.000;MLEAC=2;MLEAF=1.00;MQ=27.43;QD=29.29;SOR=3.611	GT:AD:DP:GQ:PL	1/1:0,5:5:21:315,21,0
y922_scaffold9	214128	.	C	T	376.78	.	AC=2;AF=1.00;AN=2;DP=7;ExcessHet=3.0103;FS=0.000;MLEAC=2;MLEAF=1.00;MQ=26.50;QD=29.74;SOR=4.174	GT:AD:DP:GQ:PL	1/1:0,7:7:27:405,27,0
y922_scaffold9	214129	.	C	A	376.78	.	AC=2;AF=1.00;AN=2;DP=8;ExcessHet=3.0103;FS=0.000;MLEAC=2;MLEAF=1.00;MQ=28.54;QD=27.46;SOR=4.407	GT:AD:DP:GQ:PL	1/1:0,8:8:27:405,27,0
y922_scaffold9	214131	.	A	AGATAAAT	1041.73	.	AC=2;AF=1.00;AN=2;DP=9;ExcessHet=3.0103;FS=0.000;MLEAC=2;MLEAF=1.00;MQ=30.03;QD=30.77;SOR=4.615	GT:AD:DP:GQ:PL	1/1:0,9:9:72:1079,72,0
y922_scaffold9	214134	.	A	AAC	1075.73	.	AC=2;AF=1.00;AN=2;DP=24;ExcessHet=3.0103;FS=0.000;MLEAC=2;MLEAF=1.00;MQ=37.87;QD=31.01;SOR=1.051	GT:AD:DP:GQ:PL	1/1:0,24:24:75:1113,75,0
y922_scaffold9	234117	.	CT	C	114.73	.	AC=1;AF=0.500;AN=2;BaseQRankSum=0.812;ClippingRankSum=0.000;DP=306;ExcessHet=3.0103;FS=0.000;MLEAC=1;MLEAF=0.500;MQ=41.21;MQRankSum=-3.245;QD=0.40;ReadPosRankSum=0.269;SOR=0.735	GT:AD:DP:GQ:PL	0/1:246,40:286:99:152,0,5776
y922_scaffold9	251893	.	C	A	102.90	.	AC=2;AF=1.00;AN=2;DP=5;ExcessHet=3.0103;FS=0.000;MLEAC=2;MLEAF=1.00;MQ=42.00;QD=20.58;SOR=1.981	GT:AD:DP:GQ:PL	1/1:0,5:5:15:131,15,0
y922_scaffold9	270757	.	TC	T	126.73	.	AC=1;AF=0.500;AN=2;BaseQRankSum=-0.531;ClippingRankSum=0.000;DP=103;ExcessHet=3.0103;FS=14.241;MLEAC=1;MLEAF=0.500;MQ=40.72;MQRankSum=-0.799;QD=1.29;ReadPosRankSum=0.329;SOR=0.066	GT:AD:DP:GQ:PL	0/1:82,16:98:99:164,0,2122
y922_scaffold9	320390	.	A	T	1554.77	.	AC=2;AF=1.00;AN=2;DP=36;ExcessHet=3.0103;FS=0.000;MLEAC=2;MLEAF=1.00;MQ=40.64;QD=27.54;SOR=7.223	GT:AD:DP:GQ:PL	1/1:0,36:36:99:1583,108,0
y922_scaffold9	320399	.	G	T	1442.77	.	AC=2;AF=1.00;AN=2;DP=32;ExcessHet=3.0103;FS=0.000;MLEAC=2;MLEAF=1.00;MQ=40.46;QD=29.48;SOR=6.994	GT:AD:DP:GQ:PL	1/1:0,32:32:99:1471,99,0
y922_scaffold9	320489	.	A	G	447.77	.	AC=2;AF=1.00;AN=2;DP=14;ExcessHet=3.0103;FS=0.000;MLEAC=2;MLEAF=1.00;MQ=35.04;QD=34.44;SOR=1.179	GT:AD:DP:GQ:PL	1/1:0,13:13:39:476,39,0
y922_scaffold9	320504	.	A	G	387.77	.	AC=2;AF=1.00;AN=2;DP=13;ExcessHet=3.0103;FS=0.000;MLEAC=2;MLEAF=1.00;MQ=34.47;QD=32.31;SOR=0.693	GT:AD:DP:GQ:PL	1/1:0,12:12:36:416,36,0
y922_scaffold9	325676	.	GA	G	31.73	.	AC=1;AF=0.500;AN=2;BaseQRankSum=-1.044;ClippingRankSum=0.000;DP=242;ExcessHet=3.0103;FS=0.771;MLEAC=1;MLEAF=0.500;MQ=41.80;MQRankSum=-2.199;QD=0.14;ReadPosRankSum=0.472;SOR=0.796	GT:AD:DP:GQ:PL	0/1:198,30:228:69:69,0,4342
y922_scaffold10	5243	.	G	GA	238.73	.	AC=1;AF=0.500;AN=2;BaseQRankSum=-1.466;ClippingRankSum=0.000;DP=19;ExcessHet=3.0103;FS=7.186;MLEAC=1;MLEAF=0.500;MQ=30.65;MQRankSum=-1.427;QD=14.04;ReadPosRankSum=0.445;SOR=3.056	GT:AD:DP:GQ:PL	0/1:5,12:17:66:276,0,66
y922_scaffold10	5245	.	G	GTGACTT	255.73	.	AC=2;AF=1.00;AN=2;BaseQRankSum=0.425;ClippingRankSum=0.000;DP=21;ExcessHet=3.0103;FS=0.000;MLEAC=1;MLEAF=0.500;MQ=30.88;MQRankSum=-1.231;QD=14.21;ReadPosRankSum=0.708;SOR=0.495	GT:AD:DP:GQ:PL	1/1:4,14:18:13:225,13,0
y922_scaffold10	5247	.	G	GCGATCCGGC	1242.73	.	AC=2;AF=1.00;AN=2;DP=27;ExcessHet=3.0103;FS=0.000;MLEAC=2;MLEAF=1.00;MQ=32.71;QD=28.99;SOR=1.765	GT:AD:DP:GQ:PL	1/1:0,25:25:90:1280,90,0
y922_scaffold10	12944	.	AG	A	283.73	.	AC=1;AF=0.500;AN=2;BaseQRankSum=-0.595;ClippingRankSum=0.000;DP=68;ExcessHet=3.0103;FS=6.193;MLEAC=1;MLEAF=0.500;MQ=41.21;MQRankSum=-1.340;QD=5.07;ReadPosRankSum=0.507;SOR=0.133	GT:AD:DP:GQ:PL	0/1:32,24:56:99:321,0,624
y922_scaffold10	12957	.	C	T	1246.77	.	AC=2;AF=1.00;AN=2;BaseQRankSum=1.373;ClippingRankSum=0.000;DP=62;ExcessHet=3.0103;FS=0.000;MLEAC=2;MLEAF=1.00;MQ=41.12;MQRankSum=-0.485;QD=21.13;ReadPosRankSum=-0.126;SOR=0.765	GT:AD:DP:GQ:PL	1/1:2,57:59:99:1275,148,0
y922_scaffold10	13729	.	C	A	1806.77	.	AC=2;AF=1.00;AN=2;BaseQRankSum=4.373;ClippingRankSum=0.000;DP=87;ExcessHet=3.0103;FS=20.134;MLEAC=2;MLEAF=1.00;MQ=40.83;MQRankSum=0.630;QD=20.77;ReadPosRankSum=-0.326;SOR=0.015	GT:AD:DP:GQ:PL	1/1:9,78:87:99:1835,141,0
y922_scaffold10	13757	.	TC	T	197.73	.	AC=1;AF=0.500;AN=2;BaseQRankSum=-1.110;ClippingRankSum=0.000;DP=68;ExcessHet=3.0103;FS=0.000;MLEAC=1;MLEAF=0.500;MQ=41.00;MQRankSum=-0.970;QD=3.14;ReadPosRankSum=-0.572;SOR=0.892	GT:AD:DP:GQ:PL	0/1:42,21:63:99:235,0,995
y922_scaffold10	18983	.	GC	G	886.73	.	AC=2;AF=1.00;AN=2;DP=27;ExcessHet=3.0103;FS=0.000;MLEAC=2;MLEAF=1.00;MQ=38.01;QD=28.26;SOR=3.528	GT:AD:DP:GQ:PL	1/1:0,25:25:77:924,77,0
y922_scaffold10	19111	.	G	GGAGA	150.82	.	AC=2;AF=1.00;AN=2;DP=10;ExcessHet=3.0103;FS=0.000;MLEAC=2;MLEAF=1.00;MQ=33.93;QD=31.33;SOR=1.179	GT:AD:DP:GQ:PL	1/1:0,3:3:17:188,17,0
y922_scaffold10	125189	.	G	GGGGA	48.74	.	AC=1;AF=0.500;AN=2;BaseQRankSum=-0.842;ClippingRankSum=0.000;DP=8;ExcessHet=3.0103;FS=0.000;MLEAC=1;MLEAF=0.500;MQ=40.12;MQRankSum=0.000;QD=6.96;ReadPosRankSum=2.189;SOR=0.446	GT:AD:DP:GQ:PL	0/1:4,3:7:29:86,0,29
y922_scaffold10	137525	.	C	T	362.78	.	AC=2;AF=1.00;AN=2;DP=10;ExcessHet=3.0103;FS=0.000;MLEAC=2;MLEAF=1.00;MQ=35.07;QD=29.69;SOR=3.056	GT:AD:DP:GQ:PL	1/1:0,9:9:27:391,27,0
y922_scaffold10	137526	.	A	T	362.78	.	AC=2;AF=1.00;AN=2;DP=10;ExcessHet=3.0103;FS=0.000;MLEAC=2;MLEAF=1.00;MQ=35.07;QD=30.67;SOR=3.056	GT:AD:DP:GQ:PL	1/1:0,9:9:27:391,27,0
y922_scaffold10	137529	.	A	AGTT	353.74	.	AC=2;AF=1.00;AN=2;DP=10;ExcessHet=3.0103;FS=0.000;MLEAC=2;MLEAF=1.00;MQ=35.07;QD=32.29;SOR=3.056	GT:AD:DP:GQ:PL	1/1:0,9:9:27:391,27,0
y922_scaffold10	137531	.	T	TCCACCA	353.74	.	AC=2;AF=1.00;AN=2;DP=9;ExcessHet=3.0103;FS=0.000;MLEAC=2;MLEAF=1.00;MQ=34.22;QD=28.17;SOR=2.833	GT:AD:DP:GQ:PL	1/1:0,8:8:27:391,27,0
y922_scaffold10	137535	.	A	T	107.28	.	AC=2;AF=1.00;AN=2;DP=4;ExcessHet=3.0103;FS=0.000;MLEAC=2;MLEAF=1.00;MQ=28.43;QD=36.69;SOR=1.179	GT:AD:DP:GQ:PL	1/1:0,3:3:9:135,9,0
y922_scaffold10	137539	.	C	G	62.74	.	AC=2;AF=1.00;AN=2;DP=2;ExcessHet=3.0103;FS=0.000;MLEAC=2;MLEAF=1.00;MQ=23.51;QD=32.55;SOR=1.609	GT:AD:DP:GQ:PL	1/1:0,1:1:6:90,6,0
y922_scaffold10	138104	.	A	C	375.77	.	AC=1;AF=0.500;AN=2;BaseQRankSum=3.967;ClippingRankSum=0.000;DP=179;ExcessHet=3.0103;FS=79.553;MLEAC=1;MLEAF=0.500;MQ=31.89;MQRankSum=4.253;QD=2.12;ReadPosRankSum=0.076;SOR=6.517	GT:AD:DP:GQ:PL	0/1:152,25:177:99:404,0,3816
y922_scaffold10	138398	.	C	CACTCCTCCAACCACTACTCCTCCAACCACT	1110.73	.	AC=1;AF=0.500;AN=2;BaseQRankSum=4.707;ClippingRankSum=0.000;DP=281;ExcessHet=3.0103;FS=0.728;MLEAC=1;MLEAF=0.500;MQ=39.39;MQRankSum=-10.099;QD=6.28;ReadPosRankSum=-1.929;SOR=0.807	GT:AD:DP:GQ:PL	0/1:143,34:177:99:1148,0,5760
y922_scaffold10	138440	.	A	C	3233.06	.	AC=1;AF=0.500;AN=2;BaseQRankSum=-2.887;ClippingRankSum=0.000;DP=353;ExcessHet=3.0103;FS=1.539;MLEAC=1;MLEAF=0.500;MQ=36.72;MQRankSum=12.204;QD=11.97;ReadPosRankSum=8.976;SOR=0.584	GT:AD:DP:GQ:PL	0/1:128,142:270:99:3272,0,3624
y922_scaffold10	138905	.	G	GTCTTCAACT	4889.73	.	AC=2;AF=1.00;AN=2;DP=129;ExcessHet=3.0103;FS=0.000;MLEAC=2;MLEAF=1.00;MQ=37.91;QD=29.67;SOR=0.786	GT:AD:DP:GQ:PL	1/1:0,112:112:99:4927,339,0
y922_scaffold10	138977	.	G	GTCTTCATCTTCAACT	1717.73	.	AC=2;AF=1.00;AN=2;BaseQRankSum=1.591;ClippingRankSum=0.000;DP=95;ExcessHet=3.0103;FS=0.000;MLEAC=2;MLEAF=1.00;MQ=37.64;MQRankSum=-1.345;QD=28.68;ReadPosRankSum=1.735;SOR=0.299	GT:AD:DP:GQ:PL	1/1:2,47:49:99:1755,118,0
y922_scaffold10	140210	.	GA	G	150.73	.	AC=1;AF=0.500;AN=2;BaseQRankSum=-2.099;ClippingRankSum=0.000;DP=261;ExcessHet=3.0103;FS=0.691;MLEAC=1;MLEAF=0.500;MQ=41.62;MQRankSum=-0.214;QD=0.61;ReadPosRankSum=1.179;SOR=0.800	GT:AD:DP:GQ:PL	0/1:209,38:247:99:188,0,4653
y922_scaffold10	149113	.	CAT	C	454.73	.	AC=1;AF=0.500;AN=2;BaseQRankSum=1.240;ClippingRankSum=0.000;DP=225;ExcessHet=3.0103;FS=0.000;MLEAC=1;MLEAF=0.500;MQ=41.79;MQRankSum=-0.505;QD=2.30;ReadPosRankSum=-0.755;SOR=0.680	GT:AD:DP:GQ:PL	0/1:161,37:198:99:492,0,4679
y922_scaffold10	169700	.	CAGCG	C	6451.73	.	AC=2;AF=1.00;AN=2;BaseQRankSum=1.503;ClippingRankSum=0.000;DP=225;ExcessHet=3.0103;FS=2.112;MLEAC=2;MLEAF=1.00;MQ=34.62;MQRankSum=1.843;QD=29.19;ReadPosRankSum=2.148;SOR=0.445	GT:AD:DP:GQ:PL	1/1:3,218:221:99:6489,592,0
y922_scaffold10	184923	.	AC	A	590.73	.	AC=1;AF=0.500;AN=2;BaseQRankSum=0.540;ClippingRankSum=0.000;DP=91;ExcessHet=3.0103;FS=2.245;MLEAC=1;MLEAF=0.500;MQ=40.93;MQRankSum=1.212;QD=7.20;ReadPosRankSum=0.306;SOR=0.425	GT:AD:DP:GQ:PL	0/1:43,39:82:99:628,0,935
y922_scaffold10	214595	.	A	ATCTGAATCTGAGTCTGAGTCCGAGTCTGAG	4559.73	.	AC=2;AF=1.00;AN=2;DP=143;ExcessHet=3.0103;FS=0.000;MLEAC=2;MLEAF=1.00;MQ=32.53;QD=24.38;SOR=0.929	GT:AD:DP:GQ:PL	1/1:0,92:92:99:4597,301,0
y922_scaffold10	249824	.	C	CGTAGCGTTTATTTTCGG	682.73	.	AC=2;AF=1.00;AN=2;DP=8;ExcessHet=3.0103;FS=0.000;MLEAC=2;MLEAF=1.00;MQ=30.98;QD=23.97;SOR=1.179	GT:AD:DP:GQ:PL	1/1:0,8:8:48:720,48,0
y922_scaffold10	286414	.	AG	A	155.73	.	AC=1;AF=0.500;AN=2;BaseQRankSum=-1.526;ClippingRankSum=0.000;DP=44;ExcessHet=3.0103;FS=0.000;MLEAC=1;MLEAF=0.500;MQ=40.37;MQRankSum=-0.879;QD=3.99;ReadPosRankSum=-0.746;SOR=0.551	GT:AD:DP:GQ:PL	0/1:28,11:39:99:193,0,697
y922_scaffold10	286428	.	G	T	1102.77	.	AC=2;AF=1.00;AN=2;BaseQRankSum=3.027;ClippingRankSum=0.000;DP=47;ExcessHet=3.0103;FS=0.000;MLEAC=2;MLEAF=1.00;MQ=40.15;MQRankSum=-0.053;QD=24.51;ReadPosRankSum=0.383;SOR=0.925	GT:AD:DP:GQ:PL	1/1:4,41:45:93:1131,93,0
y922_scaffold10	287288	.	G	GAAGCGCA,GGAAGCGCA	1323.73	.	AC=1,1;AF=0.500,0.500;AN=2;DP=37;ExcessHet=3.0103;FS=0.000;MLEAC=1,1;MLEAF=0.500,0.500;MQ=38.33;QD=27.35;SOR=3.816	GT:AD:DP:GQ:PL	1/2:0,16,10:26:99:1361,277,170,356,0,256
y922_scaffold10	322899	.	C	CCGAACTCACGAACTCA	1949.73	.	AC=2;AF=1.00;AN=2;DP=34;ExcessHet=3.0103;FS=0.000;MLEAC=1;MLEAF=0.500;MQ=34.87;QD=27.38;SOR=5.994	GT:AD:DP:GQ:PL	1/1:0,34:34:99:1905,146,0
y922_scaffold10	325458	.	C	CGTTGTCGTGATTGACACCCCAACAAAGGGACTCTCTACAATCACCACGCCATGGACCGGTACCTTCACTTCAACCACAACCAGTCAAACTGTTGAGACCGACTCTAAGGGCTCCTCGTTTACCACAAGT	708.74	.	AC=2;AF=1.00;AN=2;DP=45;ExcessHet=3.0103;FS=0.000;MLEAC=2;MLEAF=1.00;MQ=35.35;QD=26.55;SOR=2.985	GT:AD:DP:GQ:PL	1/1:0,14:14:28:746,28,0
y922_scaffold11	18542	.	TA	T	5374.73	.	AC=1;AF=0.500;AN=2;BaseQRankSum=-1.258;ClippingRankSum=0.000;DP=218;ExcessHet=3.0103;FS=5.266;MLEAC=1;MLEAF=0.500;MQ=41.14;MQRankSum=1.666;QD=25.59;ReadPosRankSum=-0.623;SOR=0.395	GT:AD:DP:GQ:PL	0/1:40,170:210:99:5412,0,885
y922_scaffold11	18562	.	AAAG	A	9315.73	.	AC=2;AF=1.00;AN=2;DP=210;ExcessHet=3.0103;FS=0.000;MLEAC=2;MLEAF=1.00;MQ=41.12;QD=34.71;SOR=0.772	GT:AD:DP:GQ:PL	1/1:0,208:208:99:9353,632,0
y922_scaffold11	82127	.	AT	A	326.73	.	AC=1;AF=0.500;AN=2;BaseQRankSum=0.580;ClippingRankSum=0.000;DP=176;ExcessHet=3.0103;FS=0.000;MLEAC=1;MLEAF=0.500;MQ=41.32;MQRankSum=0.031;QD=2.02;ReadPosRankSum=-1.419;SOR=0.645	GT:AD:DP:GQ:PL	0/1:121,41:162:99:364,0,2258
y922_scaffold11	105737	.	AAT	A	658.73	.	AC=1;AF=0.500;AN=2;BaseQRankSum=0.035;ClippingRankSum=0.000;DP=254;ExcessHet=3.0103;FS=0.000;MLEAC=1;MLEAF=0.500;MQ=41.66;MQRankSum=-0.808;QD=3.09;ReadPosRankSum=2.072;SOR=0.680	GT:AD:DP:GQ:PL	0/1:165,48:213:99:696,0,4505
y922_scaffold11	201466	.	CT	C	358.73	.	AC=1;AF=0.500;AN=2;BaseQRankSum=0.334;ClippingRankSum=0.000;DP=207;ExcessHet=3.0103;FS=1.514;MLEAC=1;MLEAF=0.500;MQ=41.48;MQRankSum=1.433;QD=1.87;ReadPosRankSum=-0.500;SOR=0.774	GT:AD:DP:GQ:PL	0/1:155,37:192:99:396,0,3421
y922_scaffold11	217661	.	CG	C	6093.73	.	AC=1;AF=0.500;AN=2;BaseQRankSum=1.241;ClippingRankSum=0.000;DP=306;ExcessHet=3.0103;FS=0.645;MLEAC=1;MLEAF=0.500;MQ=41.41;MQRankSum=1.598;QD=21.69;ReadPosRankSum=-0.727;SOR=0.758	GT:AD:DP:GQ:PL	0/1:37,244:281:99:6131,0,180
y922_scaffold11	229820	.	G	T,GT	856.73	.	AC=1,1;AF=0.500,0.500;AN=2;BaseQRankSum=0.000;ClippingRankSum=0.000;DP=35;ExcessHet=3.0103;FS=0.000;MLEAC=1,1;MLEAF=0.500,0.500;MQ=40.84;MQRankSum=-0.704;QD=26.77;ReadPosRankSum=0.314;SOR=2.432	GT:AD:DP:GQ:PL	1/2:2,6,24:32:99:894,574,564,126,0,113
y922_scaffold11	237185	.	G	GGCTT	14635.73	.	AC=2;AF=1.00;AN=2;DP=327;ExcessHet=3.0103;FS=0.000;MLEAC=2;MLEAF=1.00;MQ=41.53;QD=33.88;SOR=0.860	GT:AD:DP:GQ:PL	1/1:0,321:321:99:14673,989,0
y922_scaffold11	260412	.	T	TGGGG	691.73	.	AC=2;AF=1.00;AN=2;DP=30;ExcessHet=3.0103;FS=0.000;MLEAC=1;MLEAF=0.500;MQ=39.46;QD=26.75;SOR=5.283	GT:AD:DP:GQ:PL	1/1:0,17:17:50:653,50,0
y922_scaffold11	262579	.	GGA	G	163.73	.	AC=1;AF=0.500;AN=2;BaseQRankSum=-0.289;ClippingRankSum=0.000;DP=101;ExcessHet=3.0103;FS=2.387;MLEAC=1;MLEAF=0.500;MQ=41.20;MQRankSum=1.164;QD=1.88;ReadPosRankSum=0.387;SOR=0.349	GT:AD:DP:GQ:PL	0/1:70,17:87:99:201,0,1949
y922_scaffold11	270257	.	AAG	A	322.73	.	AC=1;AF=0.500;AN=2;BaseQRankSum=0.016;ClippingRankSum=0.000;DP=294;ExcessHet=3.0103;FS=1.574;MLEAC=1;MLEAF=0.500;MQ=41.33;MQRankSum=-0.885;QD=1.30;ReadPosRankSum=2.316;SOR=0.517	GT:AD:DP:GQ:PL	0/1:211,37:248:99:360,0,6508
y922_scaffold11	280588	.	GA	G	33.73	.	AC=1;AF=0.500;AN=2;BaseQRankSum=-0.302;ClippingRankSum=0.000;DP=261;ExcessHet=3.0103;FS=0.754;MLEAC=1;MLEAF=0.500;MQ=41.28;MQRankSum=0.018;QD=0.14;ReadPosRankSum=1.355;SOR=0.768	GT:AD:DP:GQ:PL	0/1:209,34:243:71:71,0,4529
y922_scaffold11	288217	.	G	GGGGGTCTGACAA	421.73	.	AC=2;AF=1.00;AN=2;DP=3;ExcessHet=3.0103;FS=0.000;MLEAC=2;MLEAF=1.00;MQ=35.48;QD=27.75;SOR=1.179	GT:AD:DP:GQ:PL	1/1:0,3:3:33:459,33,0
y922_scaffold12	10144	.	G	T,GT	1024.73	.	AC=1,1;AF=0.500,0.500;AN=2;DP=24;ExcessHet=3.0103;FS=0.000;MLEAC=1,1;MLEAF=0.500,0.500;MQ=40.80;QD=27.70;SOR=6.184	GT:AD:DP:GQ:PL	1/2:0,11,10:21:99:1062,260,185,325,0,251
y922_scaffold12	10147	.	T	TTTCCTA	1277.73	.	AC=2;AF=1.00;AN=2;DP=25;ExcessHet=3.0103;FS=0.000;MLEAC=2;MLEAF=1.00;MQ=40.85;QD=30.79;SOR=4.174	GT:AD:DP:GQ:PL	1/1:0,25:25:93:1315,93,0
y922_scaffold12	37597	.	AAT	A	619.73	.	AC=1;AF=0.500;AN=2;BaseQRankSum=-0.691;ClippingRankSum=0.000;DP=207;ExcessHet=3.0103;FS=2.569;MLEAC=1;MLEAF=0.500;MQ=41.48;MQRankSum=0.665;QD=3.35;ReadPosRankSum=-1.541;SOR=1.012	GT:AD:DP:GQ:PL	0/1:142,43:185:99:657,0,4161
y922_scaffold12	133244	.	GAT	G	238.73	.	AC=1;AF=0.500;AN=2;BaseQRankSum=1.212;ClippingRankSum=0.000;DP=279;ExcessHet=3.0103;FS=2.610;MLEAC=1;MLEAF=0.500;MQ=41.65;MQRankSum=-2.861;QD=0.93;ReadPosRankSum=0.099;SOR=0.990	GT:AD:DP:GQ:PL	0/1:224,32:256:99:276,0,7042
y922_scaffold12	175109	.	C	T	1226.77	.	AC=2;AF=1.00;AN=2;BaseQRankSum=1.594;ClippingRankSum=0.000;DP=42;ExcessHet=3.0103;FS=11.357;MLEAC=2;MLEAF=1.00;MQ=38.26;MQRankSum=-0.800;QD=29.92;ReadPosRankSum=1.738;SOR=5.131	GT:AD:DP:GQ:PL	1/1:1,40:41:99:1255,107,0
y922_scaffold12	175111	.	C	T	1673.77	.	AC=2;AF=1.00;AN=2;DP=42;ExcessHet=3.0103;FS=0.000;MLEAC=2;MLEAF=1.00;MQ=38.26;QD=30.21;SOR=5.186	GT:AD:DP:GQ:PL	1/1:0,41:41:99:1702,123,0
y922_scaffold12	175178	.	C	CAA	82.73	.	AC=1;AF=0.500;AN=2;BaseQRankSum=2.612;ClippingRankSum=0.000;DP=37;ExcessHet=3.0103;FS=3.098;MLEAC=1;MLEAF=0.500;MQ=34.47;MQRankSum=1.801;QD=3.31;ReadPosRankSum=1.133;SOR=0.141	GT:AD:DP:GQ:PL	0/1:18,7:25:99:120,0,419
y922_scaffold12	175180	.	C	CGTCCGTT	95.73	.	AC=1;AF=0.500;AN=2;BaseQRankSum=0.371;ClippingRankSum=0.000;DP=41;ExcessHet=3.0103;FS=0.000;MLEAC=1;MLEAF=0.500;MQ=35.28;MQRankSum=0.992;QD=3.83;ReadPosRankSum=0.103;SOR=0.399	GT:AD:DP:GQ:PL	0/1:17,8:25:99:133,0,338
y922_scaffold12	175183	.	C	CTCA	1683.73	.	AC=2;AF=1.00;AN=2;DP=41;ExcessHet=3.0103;FS=0.000;MLEAC=1;MLEAF=0.500;MQ=35.28;QD=31.14;SOR=3.912	GT:AD:DP:GQ:PL	1/1:0,41:41:99:1660,123,0
y922_scaffold12	202483	.	G	GGGGGGGGGAGAGAA	875.73	.	AC=2;AF=1.00;AN=2;BaseQRankSum=0.825;ClippingRankSum=0.000;DP=23;ExcessHet=3.0103;FS=0.000;MLEAC=1;MLEAF=0.500;MQ=35.06;MQRankSum=-0.504;QD=29.99;ReadPosRankSum=1.743;SOR=1.981	GT:AD:DP:GQ:PL	1/1:1,16:17:60:854,60,0
y922_scaffold12	248134	.	AATT	A	3705.73	.	AC=1;AF=0.500;AN=2;BaseQRankSum=0.038;ClippingRankSum=0.000;DP=221;ExcessHet=3.0103;FS=0.707;MLEAC=1;MLEAF=0.500;MQ=39.33;MQRankSum=0.347;QD=17.32;ReadPosRankSum=-0.784;SOR=0.784	GT:AD:DP:GQ:PL	0/1:32,182:214:99:3743,0,245
y922_scaffold12	248159	.	GTCCAAA	G	9576.73	.	AC=2;AF=1.00;AN=2;DP=220;ExcessHet=3.0103;FS=0.000;MLEAC=2;MLEAF=1.00;MQ=39.37;QD=27.05;SOR=0.851	GT:AD:DP:GQ:PL	1/1:0,216:216:99:9614,650,0
y922_scaffold12	253587	.	A	AG	193.73	.	AC=1;AF=0.500;AN=2;BaseQRankSum=-0.527;ClippingRankSum=0.000;DP=29;ExcessHet=3.0103;FS=3.188;MLEAC=1;MLEAF=0.500;MQ=40.84;MQRankSum=0.530;QD=7.75;ReadPosRankSum=-0.300;SOR=0.169	GT:AD:DP:GQ:PL	0/1:13,12:25:99:231,0,247
y922_scaffold13	9063	.	TACAGCTTAAGAACAAGTG	T	3319.73	.	AC=2;AF=1.00;AN=2;DP=173;ExcessHet=3.0103;FS=0.000;MLEAC=2;MLEAF=1.00;MQ=39.62;QD=33.02;SOR=1.874	GT:AD:DP:GQ:PL	1/1:0,75:75:99:3357,246,0
y922_scaffold13	106651	.	C	A	1254.77	.	AC=2;AF=1.00;AN=2;BaseQRankSum=2.912;ClippingRankSum=0.000;DP=54;ExcessHet=3.0103;FS=0.000;MLEAC=2;MLEAF=1.00;MQ=41.36;MQRankSum=3.568;QD=23.24;ReadPosRankSum=1.028;SOR=0.395	GT:AD:DP:GQ:PL	1/1:3,51:54:99:1283,126,0
y922_scaffold13	106691	.	TC	T	101.73	.	AC=1;AF=0.500;AN=2;BaseQRankSum=0.991;ClippingRankSum=0.000;DP=44;ExcessHet=3.0103;FS=14.596;MLEAC=1;MLEAF=0.500;MQ=40.21;MQRankSum=1.627;QD=2.54;ReadPosRankSum=0.826;SOR=0.014	GT:AD:DP:GQ:PL	0/1:31,9:40:99:139,0,758
y922_scaffold13	119664	.	C	A	4697.77	.	AC=2;AF=1.00;AN=2;BaseQRankSum=3.217;ClippingRankSum=0.000;DP=174;ExcessHet=3.0103;FS=74.010;MLEAC=2;MLEAF=1.00;MQ=40.69;MQRankSum=-1.257;QD=27.31;ReadPosRankSum=3.295;SOR=5.091	GT:AD:DP:GQ:PL	1/1:9,163:172:99:4726,369,0
y922_scaffold13	162248	.	G	GA	124.73	.	AC=1;AF=0.500;AN=2;BaseQRankSum=-0.974;ClippingRankSum=0.000;DP=36;ExcessHet=3.0103;FS=4.901;MLEAC=1;MLEAF=0.500;MQ=37.03;MQRankSum=0.233;QD=3.67;ReadPosRankSum=-1.194;SOR=0.051	GT:AD:DP:GQ:PL	0/1:23,11:34:99:162,0,520
y922_scaffold13	162249	.	G	GA	169.73	.	AC=1;AF=0.500;AN=2;BaseQRankSum=1.106;ClippingRankSum=0.000;DP=37;ExcessHet=3.0103;FS=3.724;MLEAC=1;MLEAF=0.500;MQ=37.17;MQRankSum=-0.345;QD=5.14;ReadPosRankSum=2.369;SOR=2.215	GT:AD:DP:GQ:PL	0/1:14,19:33:99:207,0,207
y922_scaffold13	162250	.	G	GGAAGACGGA,GGGAAGACGGA	1786.73	.	AC=1,1;AF=0.500,0.500;AN=2;DP=36;ExcessHet=3.0103;FS=0.000;MLEAC=1,1;MLEAF=0.500,0.500;MQ=37.03;QD=30.29;SOR=5.421	GT:AD:DP:GQ:PL	1/2:0,11,22:33:99:1824,617,489,303,0,168
y922_scaffold13	197116	.	GCTGGCTAAGCGA	G	7523.73	.	AC=2;AF=1.00;AN=2;DP=173;ExcessHet=3.0103;FS=0.000;MLEAC=2;MLEAF=1.00;MQ=36.07;QD=23.93;SOR=1.132	GT:AD:DP:GQ:PL	1/1:0,167:167:99:7561,506,0
y922_scaffold13	197143	.	T	TAGCTG	8411.73	.	AC=2;AF=1.00;AN=2;DP=180;ExcessHet=3.0103;FS=0.000;MLEAC=2;MLEAF=1.00;MQ=36.23;QD=31.68;SOR=1.026	GT:AD:DP:GQ:PL	1/1:0,180:180:99:8449,569,0
y922_scaffold13	199071	.	C	CT	63.73	.	AC=1;AF=0.500;AN=2;BaseQRankSum=1.902;ClippingRankSum=0.000;DP=14;ExcessHet=3.0103;FS=0.000;MLEAC=1;MLEAF=0.500;MQ=36.96;MQRankSum=0.217;QD=9.10;ReadPosRankSum=1.036;SOR=1.609	GT:AD:DP:GQ:PL	0/1:4,3:7:99:101,0,102
y922_scaffold13	199072	.	C	CTTCCCCGGTATG	1164.73	.	AC=2;AF=1.00;AN=2;DP=16;ExcessHet=3.0103;FS=0.000;MLEAC=1;MLEAF=0.500;MQ=35.60;QD=32.52;SOR=2.833	GT:AD:DP:GQ:PL	1/1:1,15:16:36:1127,36,0
y922_scaffold13	200070	.	A	ACAAGTGAGCTGG	2900.73	.	AC=2;AF=1.00;AN=2;BaseQRankSum=0.485;ClippingRankSum=0.000;DP=160;ExcessHet=3.0103;FS=16.999;MLEAC=2;MLEAF=1.00;MQ=38.37;MQRankSum=-1.556;QD=24.79;ReadPosRankSum=1.829;SOR=3.711	GT:AD:DP:GQ:PL	1/1:5,112:117:99:2938,239,0
y922_scaffold13	215170	.	G	A	42.77	.	AC=1;AF=0.500;AN=2;BaseQRankSum=0.947;ClippingRankSum=0.000;DP=67;ExcessHet=3.0103;FS=0.000;MLEAC=1;MLEAF=0.500;MQ=39.98;MQRankSum=1.442;QD=0.65;ReadPosRankSum=-0.839;SOR=0.651	GT:AD:DP:GQ:PL	0/1:60,6:66:71:71,0,2456
y922_scaffold13	215172	.	G	C	42.77	.	AC=1;AF=0.500;AN=2;BaseQRankSum=0.103;ClippingRankSum=0.000;DP=67;ExcessHet=3.0103;FS=0.000;MLEAC=1;MLEAF=0.500;MQ=39.98;MQRankSum=1.442;QD=0.65;ReadPosRankSum=-1.062;SOR=0.651	GT:AD:DP:GQ:PL	0/1:60,6:66:71:71,0,2456
y922_scaffold13	215174	.	T	C	42.77	.	AC=1;AF=0.500;AN=2;BaseQRankSum=0.853;ClippingRankSum=0.000;DP=58;ExcessHet=3.0103;FS=0.000;MLEAC=1;MLEAF=0.500;MQ=39.92;MQRankSum=1.532;QD=0.75;ReadPosRankSum=-2.553;SOR=0.481	GT:AD:DP:GQ:PL	0/1:51,6:57:71:71,0,2456
y922_scaffold13	215215	.	T	TCCCCCCCC	1075.73	.	AC=2;AF=1.00;AN=2;DP=29;ExcessHet=3.0103;FS=0.000;MLEAC=1;MLEAF=0.500;MQ=38.89;QD=33.28;SOR=5.549	GT:AD:DP:GQ:PL	1/1:0,25:25:86:1010,86,0
y922_scaffold13	218369	.	C	CAACCCGCGCCACATTCCAG	766.73	.	AC=2;AF=1.00;AN=2;DP=13;ExcessHet=3.0103;FS=0.000;MLEAC=1;MLEAF=0.500;MQ=34.81;QD=25.75;SOR=3.056	GT:AD:DP:GQ:PL	1/1:0,13:13:57:784,57,0
y922_scaffold13	223042	.	C	A	522.77	.	AC=1;AF=0.500;AN=2;BaseQRankSum=-2.515;ClippingRankSum=0.000;DP=40;ExcessHet=3.0103;FS=0.000;MLEAC=1;MLEAF=0.500;MQ=32.37;MQRankSum=1.132;QD=16.86;ReadPosRankSum=-0.967;SOR=1.432	GT:AD:DP:GQ:PL	0/1:6,25:31:65:551,0,65
y922_scaffold13	223045	.	C	CAAT	513.73	.	AC=1;AF=0.500;AN=2;BaseQRankSum=0.804;ClippingRankSum=0.000;DP=44;ExcessHet=3.0103;FS=0.000;MLEAC=1;MLEAF=0.500;MQ=32.57;MQRankSum=0.884;QD=17.71;ReadPosRankSum=-0.794;SOR=2.546	GT:AD:DP:GQ:PL	0/1:6,23:29:65:551,0,65
y922_scaffold13	223046	.	C	CTCATTA	32.73	.	AC=1;AF=0.500;AN=2;BaseQRankSum=-0.595;ClippingRankSum=0.000;DP=45;ExcessHet=3.0103;FS=0.000;MLEAC=1;MLEAF=0.500;MQ=32.81;MQRankSum=-0.827;QD=1.13;ReadPosRankSum=0.902;SOR=0.082	GT:AD:DP:GQ:PL	0/1:23,6:29:70:70,0,520
y922_scaffold13	223048	.	C	CTCATTACCAGT	2033.73	.	AC=2;AF=1.00;AN=2;DP=48;ExcessHet=3.0103;FS=0.000;MLEAC=1;MLEAF=0.500;MQ=33.40;QD=32.53;SOR=6.358	GT:AD:DP:GQ:PL	1/1:0,46:46:99:2001,144,0
y922_scaffold13	223051	.	C	T	2113.77	.	AC=2;AF=1.00;AN=2;DP=50;ExcessHet=3.0103;FS=0.000;MLEAC=2;MLEAF=1.00;MQ=33.79;QD=29.94;SOR=1.562	GT:AD:DP:GQ:PL	1/1:0,48:48:99:2142,144,0
y922_scaffold13	231302	.	T	TA	3629.73	.	AC=2;AF=1.00;AN=2;DP=85;ExcessHet=3.0103;FS=0.000;MLEAC=2;MLEAF=1.00;MQ=34.40;QD=35.85;SOR=1.788	GT:AD:DP:GQ:PL	1/1:0,82:82:99:3667,246,0
y922_scaffold13	231305	.	T	A	3639.77	.	AC=2;AF=1.00;AN=2;DP=79;ExcessHet=3.0103;FS=0.000;MLEAC=2;MLEAF=1.00;MQ=34.01;QD=26.06;SOR=1.795	GT:AD:DP:GQ:PL	1/1:0,79:79:99:3668,247,0
y922_scaffold13	231314	.	T	A	3121.77	.	AC=2;AF=1.00;AN=2;DP=69;ExcessHet=3.0103;FS=0.000;MLEAC=2;MLEAF=1.00;MQ=33.47;QD=33.17;SOR=1.897	GT:AD:DP:GQ:PL	1/1:0,69:69:99:3150,211,0
y922_scaffold13	231322	.	T	TAC	2752.73	.	AC=2;AF=1.00;AN=2;DP=60;ExcessHet=3.0103;FS=0.000;MLEAC=2;MLEAF=1.00;MQ=32.04;QD=30.99;SOR=1.812	GT:AD:DP:GQ:PL	1/1:0,60:60:99:2790,187,0
y922_scaffold13	231323	.	T	TGG	2752.73	.	AC=2;AF=1.00;AN=2;DP=55;ExcessHet=3.0103;FS=0.000;MLEAC=2;MLEAF=1.00;MQ=31.71;QD=32.21;SOR=2.179	GT:AD:DP:GQ:PL	1/1:0,55:55:99:2790,187,0
y922_scaffold13	231325	.	A	ACAACC	2437.73	.	AC=2;AF=1.00;AN=2;DP=54;ExcessHet=3.0103;FS=0.000;MLEAC=2;MLEAF=1.00;MQ=31.49;QD=28.21;SOR=2.137	GT:AD:DP:GQ:PL	1/1:0,54:54:99:2475,166,0
y922_scaffold13	231332	.	T	A	2176.77	.	AC=2;AF=1.00;AN=2;DP=47;ExcessHet=3.0103;FS=0.000;MLEAC=2;MLEAF=1.00;MQ=30.45;QD=30.40;SOR=2.160	GT:AD:DP:GQ:PL	1/1:0,47:47:99:2205,147,0
y922_scaffold13	231343	.	A	C	1771.77	.	AC=2;AF=1.00;AN=2;DP=40;ExcessHet=3.0103;FS=0.000;MLEAC=2;MLEAF=1.00;MQ=30.06;QD=28.56;SOR=2.419	GT:AD:DP:GQ:PL	1/1:0,40:40:99:1800,120,0
y922_scaffold13	231352	.	A	T	1636.77	.	AC=2;AF=1.00;AN=2;DP=36;ExcessHet=3.0103;FS=0.000;MLEAC=2;MLEAF=1.00;MQ=29.00;QD=26.48;SOR=2.432	GT:AD:DP:GQ:PL	1/1:0,36:36:99:1665,111,0
y922_scaffold13	232187	.	T	A	94.77	.	AC=1;AF=0.500;AN=2;BaseQRankSum=-0.431;ClippingRankSum=0.000;DP=7;ExcessHet=3.0103;FS=0.000;MLEAC=1;MLEAF=0.500;MQ=22.95;MQRankSum=0.000;QD=13.54;ReadPosRankSum=-1.465;SOR=1.022	GT:AD:DP:GQ:PL	0/1:2,5:7:69:123,0,69
y922_scaffold13	232198	.	C	A	65.77	.	AC=1;AF=0.500;AN=2;BaseQRankSum=0.000;ClippingRankSum=0.000;DP=5;ExcessHet=3.0103;FS=0.000;MLEAC=1;MLEAF=0.500;MQ=23.68;MQRankSum=1.036;QD=13.15;ReadPosRankSum=-1.645;SOR=1.179	GT:AD:DP:GQ:PL	0/1:2,3:5:75:94,0,75
y922_scaffold13	232250	.	T	A	62.74	.	AC=2;AF=1.00;AN=2;DP=2;ExcessHet=3.0103;FS=0.000;MLEAC=2;MLEAF=1.00;MQ=22.00;QD=31.37;SOR=0.693	GT:AD:DP:GQ:PL	1/1:0,2:2:6:90,6,0
y922_scaffold13	232259	.	T	A	62.74	.	AC=2;AF=1.00;AN=2;DP=2;ExcessHet=3.0103;FS=0.000;MLEAC=2;MLEAF=1.00;MQ=22.00;QD=31.37;SOR=0.693	GT:AD:DP:GQ:PL	1/1:0,2:2:6:90,6,0
y922_scaffold13	259867	.	TC	T	93.73	.	AC=1;AF=0.500;AN=2;BaseQRankSum=1.332;ClippingRankSum=0.000;DP=117;ExcessHet=3.0103;FS=5.597;MLEAC=1;MLEAF=0.500;MQ=41.22;MQRankSum=1.258;QD=0.88;ReadPosRankSum=-0.951;SOR=0.266	GT:AD:DP:GQ:PL	0/1:88,18:106:99:131,0,2221
y922_scaffold13	261364	.	C	CTTTA	158.73	.	AC=1;AF=0.500;AN=2;BaseQRankSum=1.606;ClippingRankSum=0.000;DP=52;ExcessHet=3.0103;FS=2.298;MLEAC=1;MLEAF=0.500;MQ=33.81;MQRankSum=1.759;QD=4.07;ReadPosRankSum=-0.537;SOR=0.207	GT:AD:DP:GQ:PL	0/1:26,13:39:99:196,0,624
y922_scaffold13	261365	.	C	CATTA	264.73	.	AC=1;AF=0.500;AN=2;BaseQRankSum=0.398;ClippingRankSum=0.000;DP=50;ExcessHet=3.0103;FS=0.000;MLEAC=1;MLEAF=0.500;MQ=33.44;MQRankSum=2.139;QD=7.15;ReadPosRankSum=-0.214;SOR=0.307	GT:AD:DP:GQ:PL	0/1:23,14:37:99:302,0,450
y922_scaffold13	261366	.	C	CGGGAA	2790.73	.	AC=2;AF=1.00;AN=2;DP=48;ExcessHet=3.0103;FS=0.000;MLEAC=1;MLEAF=0.500;MQ=33.03;QD=30.14;SOR=4.977	GT:AD:DP:GQ:PL	1/1:1,46:47:99:2392,204,0
y922_scaffold13	269600	.	T	TGAGGTAGGAGTGAGGTAGGAGTGAGGCGGTGGA	2485.73	.	AC=2;AF=1.00;AN=2;DP=53;ExcessHet=3.0103;FS=0.000;MLEAC=2;MLEAF=1.00;MQ=31.49;QD=27.91;SOR=5.097	GT:AD:DP:GQ:PL	1/1:0,53:53:99:2523,171,0
y922_scaffold13	269853	.	C	A	621.77	.	AC=2;AF=1.00;AN=2;BaseQRankSum=1.855;ClippingRankSum=0.000;DP=31;ExcessHet=3.0103;FS=14.014;MLEAC=2;MLEAF=1.00;MQ=38.41;MQRankSum=-0.764;QD=22.21;ReadPosRankSum=2.797;SOR=3.057	GT:AD:DP:GQ:PL	1/1:2,26:28:60:650,60,0
y922_scaffold14	1230	.	A	G	106.03	.	AC=2;AF=1.00;AN=2;DP=5;ExcessHet=3.0103;FS=0.000;MLEAC=2;MLEAF=1.00;MQ=31.89;QD=26.51;SOR=1.609	GT:AD:DP:GQ:PL	1/1:0,4:4:12:134,12,0
y922_scaffold14	173618	.	A	AAACAGCAACAGC	2614.73	.	AC=2;AF=1.00;AN=2;DP=113;ExcessHet=3.0103;FS=0.000;MLEAC=2;MLEAF=1.00;MQ=39.66;QD=27.46;SOR=1.453	GT:AD:DP:GQ:PL	1/1:0,57:57:99:2652,176,0
y922_scaffold14	215043	.	G	GT	95.73	.	AC=1;AF=0.500;AN=2;BaseQRankSum=0.675;ClippingRankSum=0.000;DP=222;ExcessHet=3.0103;FS=6.843;MLEAC=1;MLEAF=0.500;MQ=41.41;MQRankSum=-0.793;QD=0.47;ReadPosRankSum=0.442;SOR=1.451	GT:AD:DP:GQ:PL	0/1:175,30:205:99:133,0,3834
y922_scaffold14	227659	.	G	GGGGGGGGCGAA	440.73	.	AC=2;AF=1.00;AN=2;DP=4;ExcessHet=3.0103;FS=0.000;MLEAC=2;MLEAF=1.00;MQ=40.51;QD=31.24;SOR=0.693	GT:AD:DP:GQ:PL	1/1:0,4:4:33:478,33,0
y922_scaffold15	84700	.	GCTGCGA	G	333.76	.	AC=2;AF=1.00;AN=2;DP=67;ExcessHet=3.0103;FS=0.000;MLEAC=2;MLEAF=1.00;MQ=38.33;QD=20.86;SOR=2.049	GT:AD:DP:GQ:PL	1/1:0,16:16:22:371,22,0
y922_scaffold15	84714	.	TGCTGCTGTTGCCACTCAAATCGGTGACGGTCAGGTTCAGGCA	T	336.75	.	AC=2;AF=1.00;AN=2;DP=68;ExcessHet=3.0103;FS=0.000;MLEAC=2;MLEAF=1.00;MQ=38.39;QD=21.05;SOR=2.049	GT:AD:DP:GQ:PL	1/1:0,16:16:24:374,24,0
y922_scaffold15	84766	.	G	A	1050.73	.	AC=2;AF=1.00;AN=2;DP=69;ExcessHet=3.0103;FS=0.000;MLEAC=2;MLEAF=1.00;MQ=38.44;QD=29.74;SOR=2.049	GT:AD:DP:GQ:PL	1/1:0,29:29:58:1088,58,0
y922_scaffold15	92590	.	T	TC	9394.73	.	AC=2;AF=1.00;AN=2;DP=237;ExcessHet=3.0103;FS=0.000;MLEAC=2;MLEAF=1.00;MQ=41.72;QD=28.61;SOR=0.809	GT:AD:DP:GQ:PL	1/1:0,235:235:99:9432,710,0
y922_scaffold15	131688	.	C	CTTCTCATCCTTCTCATCCTTCTCGTCT	3256.73	.	AC=2;AF=1.00;AN=2;DP=83;ExcessHet=3.0103;FS=0.000;MLEAC=2;MLEAF=1.00;MQ=36.12;QD=31.15;SOR=1.096	GT:AD:DP:GQ:PL	1/1:0,80:80:99:3294,287,0
y922_scaffold15	222921	.	TTA	T	101.73	.	AC=1;AF=0.500;AN=2;BaseQRankSum=-0.630;ClippingRankSum=0.000;DP=226;ExcessHet=3.0103;FS=0.000;MLEAC=1;MLEAF=0.500;MQ=41.73;MQRankSum=-0.846;QD=0.48;ReadPosRankSum=0.279;SOR=0.719	GT:AD:DP:GQ:PL	0/1:187,23:210:99:139,0,5591
y922_scaffold16	18326	.	CCT	C	7819.73	.	AC=2;AF=1.00;AN=2;BaseQRankSum=1.752;ClippingRankSum=0.000;DP=251;ExcessHet=3.0103;FS=2.090;MLEAC=2;MLEAF=1.00;MQ=41.34;MQRankSum=1.642;QD=34.75;ReadPosRankSum=0.656;SOR=0.421	GT:AD:DP:GQ:PL	1/1:3,222:225:99:7857,586,0
y922_scaffold16	18368	.	AC	A	10068.73	.	AC=2;AF=1.00;AN=2;DP=266;ExcessHet=3.0103;FS=0.000;MLEAC=2;MLEAF=1.00;MQ=41.31;QD=28.94;SOR=0.708	GT:AD:DP:GQ:PL	1/1:0,266:266:99:10106,801,0
y922_scaffold16	32272	.	A	AGT	15110.73	.	AC=2;AF=1.00;AN=2;DP=329;ExcessHet=3.0103;FS=0.000;MLEAC=2;MLEAF=1.00;MQ=39.85;QD=26.97;SOR=0.844	GT:AD:DP:GQ:PL	1/1:0,325:325:99:15148,1015,0
y922_scaffold16	32286	.	TGGTCG	T	14541.73	.	AC=2;AF=1.00;AN=2;DP=328;ExcessHet=3.0103;FS=0.000;MLEAC=2;MLEAF=1.00;MQ=39.51;QD=30.20;SOR=0.895	GT:AD:DP:GQ:PL	1/1:0,324:324:99:14579,982,0
y922_scaffold16	51479	.	TGCGGGCATAG	T	4890.73	.	AC=2;AF=1.00;AN=2;BaseQRankSum=-1.096;ClippingRankSum=0.000;DP=231;ExcessHet=3.0103;FS=5.117;MLEAC=2;MLEAF=1.00;MQ=38.26;MQRankSum=1.609;QD=22.64;ReadPosRankSum=2.970;SOR=0.218	GT:AD:DP:GQ:PL	1/1:9,207:216:99:4928,403,0
y922_scaffold16	51516	.	GA	G	7758.73	.	AC=2;AF=1.00;AN=2;DP=222;ExcessHet=3.0103;FS=0.000;MLEAC=2;MLEAF=1.00;MQ=38.22;QD=26.16;SOR=0.884	GT:AD:DP:GQ:PL	1/1:0,215:215:99:7796,647,0
y922_scaffold16	96705	.	TG	T	4611.73	.	AC=1;AF=0.500;AN=2;BaseQRankSum=0.953;ClippingRankSum=0.000;DP=246;ExcessHet=3.0103;FS=3.081;MLEAC=1;MLEAF=0.500;MQ=41.00;MQRankSum=-0.154;QD=19.79;ReadPosRankSum=-2.080;SOR=0.538	GT:AD:DP:GQ:PL	0/1:41,192:233:99:4649,0,416
y922_scaffold16	96733	.	TC	T	8912.73	.	AC=2;AF=1.00;AN=2;DP=260;ExcessHet=3.0103;FS=0.000;MLEAC=2;MLEAF=1.00;MQ=41.00;QD=34.82;SOR=0.709	GT:AD:DP:GQ:PL	1/1:0,256:256:99:8950,770,0
y922_scaffold16	126406	.	G	GCAGTCTTCTCTGGCTCTT	5814.73	.	AC=2;AF=1.00;AN=2;DP=242;ExcessHet=3.0103;FS=0.000;MLEAC=2;MLEAF=1.00;MQ=37.49;QD=31.60;SOR=0.807	GT:AD:DP:GQ:PL	1/1:0,184:184:99:5852,538,0
y922_scaffold16	243070	.	CAT	C	104.73	.	AC=1;AF=0.500;AN=2;BaseQRankSum=1.359;ClippingRankSum=0.000;DP=224;ExcessHet=3.0103;FS=0.000;MLEAC=1;MLEAF=0.500;MQ=41.35;MQRankSum=-1.392;QD=0.52;ReadPosRankSum=-0.320;SOR=0.793	GT:AD:DP:GQ:PL	0/1:173,29:202:99:142,0,4892
y922_scaffold16	246315	.	C	CGATGGATTCGATGGATTCGATGGATTCGATGGATTCGATGGATTCGATGGGTTCGATGGATTCGATGGGTTCGATGGATTCGATGGATTT	3508.73	.	AC=2;AF=1.00;AN=2;DP=119;ExcessHet=3.0103;FS=0.000;MLEAC=2;MLEAF=1.00;MQ=36.25;QD=30.44;SOR=1.203	GT:AD:DP:GQ:PL	1/1:2,46:48:99:3546,209,0
y922_scaffold17	9799	.	GT	G	9659.73	.	AC=2;AF=1.00;AN=2;BaseQRankSum=-2.113;ClippingRankSum=0.000;DP=293;ExcessHet=3.0103;FS=6.068;MLEAC=2;MLEAF=1.00;MQ=40.21;MQRankSum=-1.328;QD=32.96;ReadPosRankSum=-0.498;SOR=0.145	GT:AD:DP:GQ:PL	1/1:2,273:275:99:9697,737,0
y922_scaffold17	9822	.	GCCATCC	G	8171.73	.	AC=2;AF=1.00;AN=2;BaseQRankSum=0.875;ClippingRankSum=0.000;DP=277;ExcessHet=3.0103;FS=0.000;MLEAC=2;MLEAF=1.00;MQ=40.16;MQRankSum=2.510;QD=31.19;ReadPosRankSum=-1.399;SOR=0.806	GT:AD:DP:GQ:PL	1/1:2,260:262:99:8209,731,0
y922_scaffold17	31178	.	TCC	T,TC	2331.73	.	AC=1,1;AF=0.500,0.500;AN=2;BaseQRankSum=-0.961;ClippingRankSum=0.000;DP=109;ExcessHet=3.0103;FS=5.919;MLEAC=1,1;MLEAF=0.500,0.500;MQ=39.96;MQRankSum=-0.051;QD=22.64;ReadPosRankSum=-0.501;SOR=0.185	GT:AD:DP:GQ:PL	1/2:7,18,78:103:99:2369,1760,1950,317,0,201
y922_scaffold17	31218	.	TA	T	4358.73	.	AC=2;AF=1.00;AN=2;DP=121;ExcessHet=3.0103;FS=0.000;MLEAC=2;MLEAF=1.00;MQ=39.81;QD=31.28;SOR=0.997	GT:AD:DP:GQ:PL	1/1:0,118:118:99:4396,355,0
y922_scaffold17	67419	.	C	T	428.77	.	AC=1;AF=0.500;AN=2;BaseQRankSum=-0.119;ClippingRankSum=0.000;DP=36;ExcessHet=3.0103;FS=11.927;MLEAC=1;MLEAF=0.500;MQ=40.56;MQRankSum=2.353;QD=12.61;ReadPosRankSum=0.103;SOR=4.565	GT:AD:DP:GQ:PL	0/1:9,25:34:65:457,0,65
y922_scaffold17	67422	.	C	T	849.73	.	AC=2;AF=1.00;AN=2;BaseQRankSum=1.499;ClippingRankSum=0.000;DP=38;ExcessHet=3.0103;FS=13.979;MLEAC=1;MLEAF=0.500;MQ=40.53;MQRankSum=-0.147;QD=25.75;ReadPosRankSum=1.813;SOR=6.438	GT:AD:DP:GQ:PL	1/1:1,32:33:77:845,77,0
y922_scaffold17	67423	.	C	CTTTT	1719.73	.	AC=2;AF=1.00;AN=2;BaseQRankSum=1.688;ClippingRankSum=0.000;DP=36;ExcessHet=3.0103;FS=13.979;MLEAC=1;MLEAF=0.500;MQ=40.56;MQRankSum=-0.147;QD=26.39;ReadPosRankSum=1.813;SOR=6.438	GT:AD:DP:GQ:PL	1/1:1,35:36:99:1715,107,0
y922_scaffold17	117827	.	C	G	5416.77	.	AC=2;AF=1.00;AN=2;DP=170;ExcessHet=3.0103;FS=0.000;MLEAC=2;MLEAF=1.00;MQ=40.26;QD=31.86;SOR=4.432	GT:AD:DP:GQ:PL	1/1:0,170:170:99:5445,503,0
y922_scaffold17	151652	.	A	T	714.73	.	AC=1;AF=0.500;AN=2;BaseQRankSum=-0.417;ClippingRankSum=0.000;DP=86;ExcessHet=3.0103;FS=2.278;MLEAC=1;MLEAF=0.500;MQ=35.22;MQRankSum=-0.611;QD=9.53;ReadPosRankSum=-0.224;SOR=1.111	GT:AD:DP:GQ:PL	0/1:25,50:75:99:752,0,244
y922_scaffold17	151654	.	A	T	31.73	.	AC=1;AF=0.500;AN=2;BaseQRankSum=-2.122;ClippingRankSum=0.000;DP=82;ExcessHet=3.0103;FS=4.545;MLEAC=1;MLEAF=0.500;MQ=35.10;MQRankSum=0.562;QD=0.47;ReadPosRankSum=1.438;SOR=0.269	GT:AD:DP:GQ:PL	0/1:53,14:67:69:69,0,1115
y922_scaffold17	151655	.	A	T	1511.73	.	AC=1;AF=0.500;AN=2;BaseQRankSum=-0.532;ClippingRankSum=0.000;DP=82;ExcessHet=3.0103;FS=3.585;MLEAC=1;MLEAF=0.500;MQ=35.10;MQRankSum=-0.693;QD=24.78;ReadPosRankSum=-0.398;SOR=1.609	GT:AD:DP:GQ:PL	0/1:9,52:61:62:1487,0,62
y922_scaffold17	151659	.	C	CA	1308.73	.	AC=1;AF=0.500;AN=2;BaseQRankSum=-1.106;ClippingRankSum=0.000;DP=81;ExcessHet=3.0103;FS=3.655;MLEAC=1;MLEAF=0.500;MQ=35.06;MQRankSum=-0.696;QD=21.81;ReadPosRankSum=1.187;SOR=1.675	GT:AD:DP:GQ:PL	0/1:10,50:60:99:1346,0,130
y922_scaffold17	151660	.	C	CCCAGATTTA	3464.73	.	AC=2;AF=1.00;AN=2;BaseQRankSum=1.036;ClippingRankSum=0.000;DP=81;ExcessHet=3.0103;FS=5.351;MLEAC=1;MLEAF=0.500;MQ=35.09;MQRankSum=-0.113;QD=26.04;ReadPosRankSum=1.302;SOR=1.872	GT:AD:DP:GQ:PL	1/1:1,80:81:99:3421,240,0
y922_scaffold17	166685	.	GA	G	250.73	.	AC=1;AF=0.500;AN=2;BaseQRankSum=-0.344;ClippingRankSum=0.000;DP=153;ExcessHet=3.0103;FS=0.000;MLEAC=1;MLEAF=0.500;MQ=41.37;MQRankSum=-0.172;QD=1.91;ReadPosRankSum=0.727;SOR=0.656	GT:AD:DP:GQ:PL	0/1:95,36:131:99:288,0,1596
y922_scaffold18	7109	.	G	T	1787.77	.	AC=2;AF=1.00;AN=2;DP=41;ExcessHet=3.0103;FS=0.000;MLEAC=2;MLEAF=1.00;MQ=37.76;QD=34.57;SOR=2.476	GT:AD:DP:GQ:PL	1/1:0,41:41:99:1816,123,0
y922_scaffold18	7110	.	C	G	1787.77	.	AC=2;AF=1.00;AN=2;DP=40;ExcessHet=3.0103;FS=0.000;MLEAC=2;MLEAF=1.00;MQ=37.64;QD=29.31;SOR=2.419	GT:AD:DP:GQ:PL	1/1:0,40:40:99:1816,123,0
y922_scaffold18	7116	.	C	CAGCGT	1561.73	.	AC=2;AF=1.00;AN=2;BaseQRankSum=0.094;ClippingRankSum=0.000;DP=38;ExcessHet=3.0103;FS=0.000;MLEAC=2;MLEAF=1.00;MQ=37.46;MQRankSum=-1.218;QD=31.72;ReadPosRankSum=1.397;SOR=1.559	GT:AD:DP:GQ:PL	1/1:1,37:38:99:1599,104,0
y922_scaffold18	10546	.	T	TATG	8248.73	.	AC=2;AF=1.00;AN=2;DP=193;ExcessHet=3.0103;FS=0.000;MLEAC=2;MLEAF=1.00;MQ=41.29;QD=29.70;SOR=1.083	GT:AD:DP:GQ:PL	1/1:0,185:185:99:8286,562,0
y922_scaffold18	10811	.	C	CGTTCCCCCCG	1234.73	.	AC=2;AF=1.00;AN=2;DP=25;ExcessHet=3.0103;FS=0.000;MLEAC=2;MLEAF=1.00;MQ=38.09;QD=34.28;SOR=6.518	GT:AD:DP:GQ:PL	1/1:0,25:25:87:1272,87,0
y922_scaffold18	11516	.	C	CG	2140.73	.	AC=2;AF=1.00;AN=2;BaseQRankSum=0.606;ClippingRankSum=0.000;DP=53;ExcessHet=3.0103;FS=0.000;MLEAC=2;MLEAF=1.00;MQ=36.35;MQRankSum=0.212;QD=29.26;ReadPosRankSum=1.755;SOR=0.311	GT:AD:DP:GQ:PL	1/1:1,51:52:99:2178,153,0
y922_scaffold18	11525	.	CT	C	2178.73	.	AC=2;AF=1.00;AN=2;BaseQRankSum=0.837;ClippingRankSum=0.000;DP=60;ExcessHet=3.0103;FS=0.000;MLEAC=2;MLEAF=1.00;MQ=36.74;MQRankSum=0.314;QD=25.20;ReadPosRankSum=1.746;SOR=0.317	GT:AD:DP:GQ:PL	1/1:1,58:59:99:2216,155,0
y922_scaffold18	30521	.	G	GTAACGTGGATGGA	861.73	.	AC=2;AF=1.00;AN=2;DP=25;ExcessHet=3.0103;FS=0.000;MLEAC=1;MLEAF=0.500;MQ=38.96;QD=21.75;SOR=4.174	GT:AD:DP:GQ:PL	1/1:1,21:22:49:821,49,0
y922_scaffold18	52091	.	T	TATCTTCTCATCTTCTCATCTTCTC	5064.73	.	AC=2;AF=1.00;AN=2;DP=127;ExcessHet=3.0103;FS=0.000;MLEAC=2;MLEAF=1.00;MQ=38.72;QD=32.68;SOR=1.061	GT:AD:DP:GQ:PL	1/1:0,93:93:99:5102,333,0
y922_scaffold18	82300	.	T	TGGGGGGGGGGGAGGGG	1054.73	.	AC=2;AF=1.00;AN=2;DP=21;ExcessHet=3.0103;FS=0.000;MLEAC=1;MLEAF=0.500;MQ=34.39;QD=27.63;SOR=5.421	GT:AD:DP:GQ:PL	1/1:0,21:21:81:1087,81,0
y922_scaffold18	112779	.	C	CGATGAACGG	1059.73	.	AC=2;AF=1.00;AN=2;DP=31;ExcessHet=3.0103;FS=0.000;MLEAC=2;MLEAF=1.00;MQ=36.13;QD=34.00;SOR=2.584	GT:AD:DP:GQ:PL	1/1:0,25:25:74:1097,74,0
y922_scaffold18	113134	.	TG	T	70.73	.	AC=1;AF=0.500;AN=2;BaseQRankSum=-0.220;ClippingRankSum=0.000;DP=47;ExcessHet=3.0103;FS=6.478;MLEAC=1;MLEAF=0.500;MQ=40.41;MQRankSum=-0.935;QD=1.64;ReadPosRankSum=-1.093;SOR=0.020	GT:AD:DP:GQ:PL	0/1:34,9:43:99:108,0,790
y922_scaffold18	138343	.	TC	T	69.73	.	AC=1;AF=0.500;AN=2;BaseQRankSum=1.343;ClippingRankSum=0.000;DP=34;ExcessHet=3.0103;FS=4.685;MLEAC=1;MLEAF=0.500;MQ=34.56;MQRankSum=-1.077;QD=2.40;ReadPosRankSum=-0.923;SOR=0.142	GT:AD:DP:GQ:PL	0/1:22,7:29:99:107,0,540
y922_scaffold18	138357	.	C	CATAACCATACCTGTA	2054.73	.	AC=2;AF=1.00;AN=2;DP=43;ExcessHet=3.0103;FS=0.000;MLEAC=2;MLEAF=1.00;MQ=35.26;QD=28.47;SOR=2.670	GT:AD:DP:GQ:PL	1/1:0,43:43:99:2092,143,0
y922_scaffold18	158260	.	TG	T	273.73	.	AC=1;AF=0.500;AN=2;BaseQRankSum=-0.844;ClippingRankSum=0.000;DP=36;ExcessHet=3.0103;FS=0.000;MLEAC=1;MLEAF=0.500;MQ=39.46;MQRankSum=1.124;QD=10.53;ReadPosRankSum=1.968;SOR=0.560	GT:AD:DP:GQ:PL	0/1:10,16:26:99:311,0,195
y922_scaffold18	166503	.	G	A	150.77	.	AC=1;AF=0.500;AN=2;BaseQRankSum=-0.921;ClippingRankSum=0.000;DP=12;ExcessHet=3.0103;FS=4.260;MLEAC=1;MLEAF=0.500;MQ=33.83;MQRankSum=-1.029;QD=18.85;SOR=2.833	GT:AD:DP:GQ:PL	0/1:3,5:8:99:179,0,169
y922_scaffold18	166521	.	G	A	207.77	.	AC=1;AF=0.500;AN=2;BaseQRankSum=0.862;ClippingRankSum=0.000;DP=9;ExcessHet=3.0103;FS=3.802;MLEAC=1;MLEAF=0.500;MQ=32.71;MQRankSum=0.035;QD=23.09;ReadPosRankSum=-0.035;SOR=2.584	GT:AD:DP:GQ:PL	0/1:2,7:9:99:236,0,113
y922_scaffold19	204	.	A	G	4779.77	.	AC=1;AF=0.500;AN=2;BaseQRankSum=-1.521;ClippingRankSum=0.000;DP=455;ExcessHet=3.0103;FS=0.000;MLEAC=1;MLEAF=0.500;MQ=39.22;MQRankSum=-2.880;QD=10.77;ReadPosRankSum=0.646;SOR=0.685	GT:AD:DP:GQ:PL	0/1:231,213:444:99:4808,0,5728
y922_scaffold19	366	.	T	C	3741.77	.	AC=1;AF=0.500;AN=2;BaseQRankSum=-1.317;ClippingRankSum=0.000;DP=407;ExcessHet=3.0103;FS=8.254;MLEAC=1;MLEAF=0.500;MQ=36.42;MQRankSum=2.853;QD=9.24;ReadPosRankSum=-1.411;SOR=1.180	GT:AD:DP:GQ:PL	0/1:231,174:405:99:3770,0,5585
y922_scaffold19	457	.	C	G	2007.77	.	AC=1;AF=0.500;AN=2;BaseQRankSum=3.275;ClippingRankSum=0.000;DP=258;ExcessHet=3.0103;FS=59.904;MLEAC=1;MLEAF=0.500;MQ=33.40;MQRankSum=0.294;QD=7.78;ReadPosRankSum=-3.607;SOR=3.096	GT:AD:DP:GQ:PL	0/1:186,72:258:99:2036,0,7365
y922_scaffold19	472	.	C	G	1455.77	.	AC=1;AF=0.500;AN=2;BaseQRankSum=4.607;ClippingRankSum=0.000;DP=224;ExcessHet=3.0103;FS=69.481;MLEAC=1;MLEAF=0.500;MQ=33.65;MQRankSum=1.384;QD=6.50;ReadPosRankSum=-3.017;SOR=4.274	GT:AD:DP:GQ:PL	0/1:176,48:224:99:1484,0,7398
y922_scaffold19	493	.	T	G	583.77	.	AC=1;AF=0.500;AN=2;BaseQRankSum=3.215;ClippingRankSum=0.000;DP=192;ExcessHet=3.0103;FS=67.601;MLEAC=1;MLEAF=0.500;MQ=33.49;MQRankSum=3.149;QD=3.04;ReadPosRankSum=-1.545;SOR=6.498	GT:AD:DP:GQ:PL	0/1:166,26:192:99:612,0,7014
y922_scaffold19	500	.	G	A	397.77	.	AC=1;AF=0.500;AN=2;BaseQRankSum=3.569;ClippingRankSum=0.000;DP=186;ExcessHet=3.0103;FS=55.340;MLEAC=1;MLEAF=0.500;MQ=33.46;MQRankSum=2.234;QD=2.14;ReadPosRankSum=-1.251;SOR=6.080	GT:AD:DP:GQ:PL	0/1:164,22:186:99:426,0,6745
y922_scaffold19	547	.	G	A	84.77	.	AC=1;AF=0.500;AN=2;BaseQRankSum=3.151;ClippingRankSum=0.000;DP=179;ExcessHet=3.0103;FS=0.000;MLEAC=1;MLEAF=0.500;MQ=33.27;MQRankSum=5.299;QD=0.48;ReadPosRankSum=-3.200;SOR=0.653	GT:AD:DP:GQ:PL	0/1:161,17:178:99:113,0,4538
y922_scaffold19	608	.	C	CT	212.73	.	AC=1;AF=0.500;AN=2;BaseQRankSum=3.949;ClippingRankSum=0.000;DP=202;ExcessHet=3.0103;FS=36.919;MLEAC=1;MLEAF=0.500;MQ=33.21;MQRankSum=6.352;QD=1.06;ReadPosRankSum=-0.184;SOR=5.159	GT:AD:DP:GQ:PL	0/1:182,19:201:99:250,0,7547
y922_scaffold19	613	.	TA	T	437.73	.	AC=1;AF=0.500;AN=2;BaseQRankSum=4.220;ClippingRankSum=0.000;DP=209;ExcessHet=3.0103;FS=42.000;MLEAC=1;MLEAF=0.500;MQ=33.37;MQRankSum=6.117;QD=2.10;ReadPosRankSum=-0.656;SOR=5.411	GT:AD:DP:GQ:PL	0/1:186,22:208:99:475,0,7906
y922_scaffold19	622	.	T	C	644.77	.	AC=1;AF=0.500;AN=2;BaseQRankSum=2.672;ClippingRankSum=0.000;DP=212;ExcessHet=3.0103;FS=49.498;MLEAC=1;MLEAF=0.500;MQ=33.63;MQRankSum=5.588;QD=3.06;ReadPosRankSum=-1.133;SOR=5.703	GT:AD:DP:GQ:PL	0/1:184,27:211:99:673,0,7826
y922_scaffold19	628	.	A	G	811.77	.	AC=1;AF=0.500;AN=2;BaseQRankSum=4.573;ClippingRankSum=0.000;DP=237;ExcessHet=3.0103;FS=34.570;MLEAC=1;MLEAF=0.500;MQ=33.55;MQRankSum=4.040;QD=3.45;ReadPosRankSum=-2.665;SOR=3.102	GT:AD:DP:GQ:PL	0/1:197,38:235:99:840,0,7976
y922_scaffold19	673	.	A	G	1534.77	.	AC=1;AF=0.500;AN=2;BaseQRankSum=2.577;ClippingRankSum=0.000;DP=315;ExcessHet=3.0103;FS=28.348;MLEAC=1;MLEAF=0.500;MQ=33.95;MQRankSum=1.016;QD=4.97;ReadPosRankSum=-3.480;SOR=2.016	GT:AD:DP:GQ:PL	0/1:234,75:309:99:1563,0,6000
y922_scaffold19	759	.	G	A	1961.77	.	AC=1;AF=0.500;AN=2;BaseQRankSum=-1.772;ClippingRankSum=0.000;DP=387;ExcessHet=3.0103;FS=2.409;MLEAC=1;MLEAF=0.500;MQ=34.79;MQRankSum=1.064;QD=5.20;ReadPosRankSum=0.864;SOR=0.848	GT:AD:DP:GQ:PL	0/1:263,114:377:99:1990,0,6434
y922_scaffold19	806	.	C	T	1939.77	.	AC=1;AF=0.500;AN=2;BaseQRankSum=-2.286;ClippingRankSum=0.000;DP=346;ExcessHet=3.0103;FS=0.894;MLEAC=1;MLEAF=0.500;MQ=35.50;MQRankSum=1.958;QD=5.76;ReadPosRankSum=2.659;SOR=0.619	GT:AD:DP:GQ:PL	0/1:230,107:337:99:1968,0,5584
y922_scaffold19	894	.	T	A	1657.77	.	AC=1;AF=0.500;AN=2;BaseQRankSum=1.377;ClippingRankSum=0.000;DP=231;ExcessHet=3.0103;FS=4.508;MLEAC=1;MLEAF=0.500;MQ=36.47;MQRankSum=3.589;QD=7.40;ReadPosRankSum=1.489;SOR=1.059	GT:AD:DP:GQ:PL	0/1:150,74:224:99:1686,0,3888
y922_scaffold19	1071	.	G	A	35.77	.	AC=1;AF=0.500;AN=2;BaseQRankSum=0.259;ClippingRankSum=0.000;DP=21;ExcessHet=3.0103;FS=0.000;MLEAC=1;MLEAF=0.500;MQ=35.83;MQRankSum=1.832;QD=1.70;ReadPosRankSum=0.403;SOR=0.043	GT:AD:DP:GQ:PL	0/1:18,3:21:64:64,0,581
y922_scaffold19	2366	.	G	A	319.77	.	AC=2;AF=1.00;AN=2;DP=11;ExcessHet=3.0103;FS=0.000;MLEAC=2;MLEAF=1.00;MQ=33.40;QD=31.98;SOR=3.258	GT:AD:DP:GQ:PL	1/1:0,10:10:30:348,30,0
y922_scaffold19	41161	.	GC	G	78.73	.	AC=1;AF=0.500;AN=2;BaseQRankSum=2.261;ClippingRankSum=0.000;DP=72;ExcessHet=3.0103;FS=0.000;MLEAC=1;MLEAF=0.500;MQ=39.56;MQRankSum=0.139;QD=1.21;ReadPosRankSum=0.150;SOR=0.704	GT:AD:DP:GQ:PL	0/1:54,11:65:99:116,0,1366
y922_scaffold19	147217	.	G	GC	500.73	.	AC=1;AF=0.500;AN=2;BaseQRankSum=-0.020;ClippingRankSum=0.000;DP=82;ExcessHet=3.0103;FS=8.434;MLEAC=1;MLEAF=0.500;MQ=41.10;MQRankSum=-1.925;QD=7.59;ReadPosRankSum=0.085;SOR=2.212	GT:AD:DP:GQ:PL	0/1:32,34:66:99:538,0,725
y922_scaffold19	147218	.	G	C	185.77	.	AC=1;AF=0.500;AN=2;BaseQRankSum=1.433;ClippingRankSum=0.000;DP=78;ExcessHet=3.0103;FS=3.698;MLEAC=1;MLEAF=0.500;MQ=41.05;MQRankSum=2.044;QD=2.73;ReadPosRankSum=1.176;SOR=1.515	GT:AD:DP:GQ:PL	0/1:50,18:68:99:214,0,1101
y922_scaffold20	15895	.	G	GGGGGTGCCAAGCCACGC	822.73	.	AC=2;AF=1.00;AN=2;DP=11;ExcessHet=3.0103;FS=0.000;MLEAC=1;MLEAF=0.500;MQ=35.70;QD=35.83;SOR=1.609	GT:AD:DP:GQ:PL	1/1:0,10:10:62:835,62,0
y922_scaffold20	22060	.	G	GAGAGAGGCATA	1180.73	.	AC=2;AF=1.00;AN=2;DP=31;ExcessHet=3.0103;FS=0.000;MLEAC=1;MLEAF=0.500;MQ=36.65;QD=30.23;SOR=1.022	GT:AD:DP:GQ:PL	1/1:1,27:28:72:977,72,0
y922_scaffold20	30468	.	C	CCCTTCTA	4779.73	.	AC=2;AF=1.00;AN=2;DP=125;ExcessHet=3.0103;FS=0.000;MLEAC=2;MLEAF=1.00;MQ=40.33;QD=30.07;SOR=1.499	GT:AD:DP:GQ:PL	1/1:0,121:121:99:4817,360,0
y922_scaffold20	73924	.	C	CAAG	488.73	.	AC=1;AF=0.500;AN=2;BaseQRankSum=-0.643;ClippingRankSum=0.000;DP=63;ExcessHet=3.0103;FS=23.328;MLEAC=1;MLEAF=0.500;MQ=38.15;MQRankSum=-6.579;QD=7.76;ReadPosRankSum=-0.635;SOR=4.712	GT:AD:DP:GQ:PL	0/1:45,18:63:99:526,0,2110
y922_scaffold20	73925	.	C	CAG	488.73	.	AC=1;AF=0.500;AN=2;BaseQRankSum=-0.227;ClippingRankSum=0.000;DP=64;ExcessHet=3.0103;FS=26.279;MLEAC=1;MLEAF=0.500;MQ=38.21;MQRankSum=-6.636;QD=7.64;ReadPosRankSum=-0.096;SOR=4.804	GT:AD:DP:GQ:PL	0/1:46,18:64:99:526,0,2110
y922_scaffold20	73927	.	T	A	588.77	.	AC=1;AF=0.500;AN=2;BaseQRankSum=-0.439;ClippingRankSum=0.000;DP=62;ExcessHet=3.0103;FS=37.023;MLEAC=1;MLEAF=0.500;MQ=38.12;MQRankSum=-7.220;QD=9.50;ReadPosRankSum=0.101;SOR=5.718	GT:AD:DP:GQ:PL	0/1:44,18:62:99:617,0,2110
y922_scaffold20	73931	.	A	G	657.77	.	AC=1;AF=0.500;AN=2;BaseQRankSum=-0.836;ClippingRankSum=0.000;DP=61;ExcessHet=3.0103;FS=45.507;MLEAC=1;MLEAF=0.500;MQ=38.02;MQRankSum=-6.572;QD=10.78;ReadPosRankSum=-1.338;SOR=6.184	GT:AD:DP:GQ:PL	0/1:40,21:61:99:686,0,1096
y922_scaffold20	111798	.	T	TAATAGGGGGGATAAA	596.73	.	AC=2;AF=1.00;AN=2;DP=8;ExcessHet=3.0103;FS=0.000;MLEAC=1;MLEAF=0.500;MQ=35.58;QD=27.29;SOR=3.912	GT:AD:DP:GQ:PL	1/1:0,8:8:45:627,45,0
y922_scaffold20	158375	.	A	T	34.77	.	AC=1;AF=0.500;AN=2;BaseQRankSum=-1.085;ClippingRankSum=0.000;DP=9;ExcessHet=3.0103;FS=3.802;MLEAC=1;MLEAF=0.500;MQ=42.00;MQRankSum=0.000;QD=3.86;ReadPosRankSum=1.480;SOR=0.078	GT:AD:DP:GQ:PL	0/1:7,2:9:63:63,0,495
y922_scaffold20	158376	.	A	T	34.77	.	AC=1;AF=0.500;AN=2;BaseQRankSum=-1.085;ClippingRankSum=0.000;DP=9;ExcessHet=3.0103;FS=3.802;MLEAC=1;MLEAF=0.500;MQ=42.00;MQRankSum=0.000;QD=3.86;ReadPosRankSum=1.480;SOR=0.078	GT:AD:DP:GQ:PL	0/1:7,2:9:63:63,0,495
y922_scaffold20	158377	.	A	T	34.77	.	AC=1;AF=0.500;AN=2;BaseQRankSum=-1.085;ClippingRankSum=0.000;DP=9;ExcessHet=3.0103;FS=3.802;MLEAC=1;MLEAF=0.500;MQ=42.00;MQRankSum=0.000;QD=3.86;ReadPosRankSum=1.480;SOR=0.078	GT:AD:DP:GQ:PL	0/1:7,2:9:63:63,0,495
y922_scaffold20	158385	.	GCCTATTC	G	31.73	.	AC=1;AF=0.500;AN=2;BaseQRankSum=-1.645;ClippingRankSum=0.000;DP=5;ExcessHet=3.0103;FS=3.979;MLEAC=1;MLEAF=0.500;MQ=42.00;MQRankSum=0.000;QD=6.35;ReadPosRankSum=0.674;SOR=0.061	GT:AD:DP:GQ:PL	0/1:3,2:5:69:69,0,369
y922_scaffold21	19199	.	T	C,TC	680.73	.	AC=1,1;AF=0.500,0.500;AN=2;BaseQRankSum=0.454;ClippingRankSum=0.000;DP=86;ExcessHet=3.0103;FS=6.866;MLEAC=1,1;MLEAF=0.500,0.500;MQ=40.32;MQRankSum=1.084;QD=9.20;ReadPosRankSum=1.628;SOR=2.303	GT:AD:DP:GQ:PL	1/2:12,21,41:74:99:718,399,781,106,0,250
y922_scaffold21	19200	.	T	C	3258.73	.	AC=2;AF=1.00;AN=2;BaseQRankSum=1.786;ClippingRankSum=0.000;DP=85;ExcessHet=3.0103;FS=0.000;MLEAC=2;MLEAF=1.00;MQ=40.48;MQRankSum=1.516;QD=31.27;ReadPosRankSum=1.649;SOR=2.115	GT:AD:DP:GQ:PL	1/1:1,79:80:99:3295,239,0
y922_scaffold21	36259	.	ACAG	A	12912.73	.	AC=2;AF=1.00;AN=2;DP=298;ExcessHet=3.0103;FS=0.000;MLEAC=2;MLEAF=1.00;MQ=41.64;QD=25.07;SOR=0.794	GT:AD:DP:GQ:PL	1/1:0,288:288:99:12950,867,0
y922_scaffold21	36281	.	A	AAC	13417.73	.	AC=2;AF=1.00;AN=2;DP=295;ExcessHet=3.0103;FS=0.000;MLEAC=2;MLEAF=1.00;MQ=41.69;QD=33.92;SOR=0.693	GT:AD:DP:GQ:PL	1/1:0,294:294:99:13455,900,0
y922_scaffold21	43264	.	TG	T	140.73	.	AC=1;AF=0.500;AN=2;BaseQRankSum=0.291;ClippingRankSum=0.000;DP=139;ExcessHet=3.0103;FS=0.000;MLEAC=1;MLEAF=0.500;MQ=41.45;MQRankSum=0.732;QD=1.08;ReadPosRankSum=1.375;SOR=0.679	GT:AD:DP:GQ:PL	0/1:110,20:130:99:178,0,2666
y922_scaffold21	125020	.	G	GA	69.73	.	AC=1;AF=0.500;AN=2;BaseQRankSum=0.341;ClippingRankSum=0.000;DP=17;ExcessHet=3.0103;FS=14.819;MLEAC=1;MLEAF=0.500;MQ=37.15;MQRankSum=-0.214;QD=4.65;ReadPosRankSum=1.930;SOR=1.395	GT:AD:DP:GQ:PL	0/1:11,4:15:99:107,0,404
y922_scaffold21	125021	.	G	GGGAGAATTCTGCTTC	752.73	.	AC=2;AF=1.00;AN=2;DP=18;ExcessHet=3.0103;FS=0.000;MLEAC=1;MLEAF=0.500;MQ=37.44;QD=27.48;SOR=3.611	GT:AD:DP:GQ:PL	1/1:0,14:14:54:654,54,0
y922_scaffold22	34747	.	CA	C	340.73	.	AC=1;AF=0.500;AN=2;BaseQRankSum=-0.026;ClippingRankSum=0.000;DP=130;ExcessHet=3.0103;FS=0.000;MLEAC=1;MLEAF=0.500;MQ=41.39;MQRankSum=-1.635;QD=3.10;ReadPosRankSum=1.602;SOR=0.598	GT:AD:DP:GQ:PL	0/1:77,33:110:99:378,0,1282
y922_scaffold22	47510	.	G	GATTCCTGCCT	60.73	.	AC=1;AF=0.500;AN=2;BaseQRankSum=-0.329;ClippingRankSum=0.000;DP=69;ExcessHet=3.0103;FS=13.761;MLEAC=1;MLEAF=0.500;MQ=36.91;MQRankSum=-2.086;QD=1.64;ReadPosRankSum=-0.448;SOR=1.735	GT:AD:DP:GQ:PL	0/1:29,8:37:98:98,0,796
y922_scaffold22	47514	.	T	A,TCCTGCCTGGA	2777.73	.	AC=1,1;AF=0.500,0.500;AN=2;DP=69;ExcessHet=3.0103;FS=0.000;MLEAC=1,1;MLEAF=0.500,0.500;MQ=36.91;QD=31.31;SOR=0.693	GT:AD:DP:GQ:PL	1/2:0,12,23:35:99:2815,725,601,490,0,291
y922_scaffold22	48166	.	ATT	A,AT	4453.73	.	AC=1,1;AF=0.500,0.500;AN=2;BaseQRankSum=-0.630;ClippingRankSum=0.000;DP=263;ExcessHet=3.0103;FS=0.000;MLEAC=1,1;MLEAF=0.500,0.500;MQ=41.39;MQRankSum=-1.307;QD=18.40;ReadPosRankSum=0.157;SOR=0.685	GT:AD:DP:GQ:PL	1/2:23,41,178:242:99:4491,3497,4316,316,0,155
y922_scaffold22	48206	.	AG	A	7909.73	.	AC=2;AF=1.00;AN=2;DP=236;ExcessHet=3.0103;FS=0.000;MLEAC=2;MLEAF=1.00;MQ=41.37;QD=34.84;SOR=0.958	GT:AD:DP:GQ:PL	1/1:0,227:227:99:7947,683,0
y922_scaffold22	69723	.	GA	G	4510.73	.	AC=1;AF=0.500;AN=2;BaseQRankSum=1.605;ClippingRankSum=0.000;DP=276;ExcessHet=3.0103;FS=0.000;MLEAC=1;MLEAF=0.500;MQ=41.65;MQRankSum=-0.064;QD=16.96;ReadPosRankSum=-0.427;SOR=0.724	GT:AD:DP:GQ:PL	0/1:35,231:266:83:4548,0,83
y922_scaffold22	69763	.	CA	C	9906.73	.	AC=2;AF=1.00;AN=2;DP=266;ExcessHet=3.0103;FS=0.000;MLEAC=2;MLEAF=1.00;MQ=41.64;QD=26.52;SOR=0.821	GT:AD:DP:GQ:PL	1/1:0,264:264:99:9944,795,0
y922_scaffold23	517	.	CGTTCCTGTCGTAGCTGTTGTTCCAGTAGTAGCTGACGTAACTGAT	C	372.73	.	AC=2;AF=1.00;AN=2;DP=21;ExcessHet=3.0103;FS=0.000;MLEAC=2;MLEAF=1.00;MQ=37.25;QD=25.17;SOR=1.609	GT:AD:DP:GQ:PL	1/1:0,10:10:35:410,35,0
y922_scaffold23	1557	.	AGAT	A	2225.73	.	AC=2;AF=1.00;AN=2;DP=50;ExcessHet=3.0103;FS=0.000;MLEAC=2;MLEAF=1.00;MQ=37.95;QD=32.85;SOR=1.157	GT:AD:DP:GQ:PL	1/1:0,50:50:99:2263,155,0
y922_scaffold23	35534	.	CCT	C	78.73	.	AC=1;AF=0.500;AN=2;BaseQRankSum=-0.264;ClippingRankSum=0.000;DP=39;ExcessHet=3.0103;FS=2.245;MLEAC=1;MLEAF=0.500;MQ=41.38;MQRankSum=-0.545;QD=2.19;ReadPosRankSum=-1.232;SOR=0.197	GT:AD:DP:GQ:PL	0/1:30,6:36:99:116,0,994
y922_scaffold23	38778	.	A	AT	3773.73	.	AC=1;AF=0.500;AN=2;BaseQRankSum=0.025;ClippingRankSum=0.000;DP=272;ExcessHet=3.0103;FS=0.000;MLEAC=1;MLEAF=0.500;MQ=41.37;MQRankSum=-0.118;QD=15.22;ReadPosRankSum=1.026;SOR=0.668	GT:AD:DP:GQ:PL	0/1:50,198:248:99:3811,0,331
y922_scaffold23	41190	.	AC	A	317.73	.	AC=1;AF=0.500;AN=2;BaseQRankSum=0.775;ClippingRankSum=0.000;DP=51;ExcessHet=3.0103;FS=0.000;MLEAC=1;MLEAF=0.500;MQ=40.93;MQRankSum=-0.785;QD=6.76;ReadPosRankSum=2.617;SOR=0.866	GT:AD:DP:GQ:PL	0/1:28,19:47:99:355,0,609
y922_scaffold23	62377	.	G	GAAGCACAAAGGGATA,GGAAGCACAAAGGGATA	1008.73	.	AC=1,1;AF=0.500,0.500;AN=2;DP=30;ExcessHet=3.0103;FS=0.000;MLEAC=1,1;MLEAF=0.500,0.500;MQ=33.07;QD=30.69;SOR=3.352	GT:AD:DP:GQ:PL	1/2:0,7,16:23:99:1046,409,322,154,0,132
y922_scaffold23	75517	.	TG	T	220.73	.	AC=1;AF=0.500;AN=2;BaseQRankSum=-0.291;ClippingRankSum=0.000;DP=49;ExcessHet=3.0103;FS=0.000;MLEAC=1;MLEAF=0.500;MQ=38.28;MQRankSum=0.388;QD=7.12;ReadPosRankSum=0.098;SOR=0.507	GT:AD:DP:GQ:PL	0/1:15,16:31:99:258,0,314
y922_scaffold23	75540	.	C	CGCCTCACCAGTT	2202.73	.	AC=2;AF=1.00;AN=2;DP=40;ExcessHet=3.0103;FS=0.000;MLEAC=2;MLEAF=1.00;MQ=35.75;QD=28.19;SOR=3.202	GT:AD:DP:GQ:PL	1/1:0,39:39:99:2240,150,0
y922_scaffold24	18338	.	C	CCCG	1672.73	.	AC=2;AF=1.00;AN=2;DP=38;ExcessHet=3.0103;FS=0.000;MLEAC=2;MLEAF=1.00;MQ=31.88;QD=34.62;SOR=1.061	GT:AD:DP:GQ:PL	1/1:0,36:36:99:1710,114,0
y922_scaffold24	18339	.	T	TCC	1717.73	.	AC=2;AF=1.00;AN=2;DP=36;ExcessHet=3.0103;FS=0.000;MLEAC=2;MLEAF=1.00;MQ=31.22;QD=29.67;SOR=1.002	GT:AD:DP:GQ:PL	1/1:0,35:35:99:1755,117,0
y922_scaffold24	18342	.	T	TCCCTGCCCGTCCAC	2392.73	.	AC=2;AF=1.00;AN=2;DP=38;ExcessHet=3.0103;FS=0.000;MLEAC=2;MLEAF=1.00;MQ=31.32;QD=28.72;SOR=1.121	GT:AD:DP:GQ:PL	1/1:0,37:37:99:2430,163,0
y922_scaffold24	18345	.	G	C	2311.77	.	AC=2;AF=1.00;AN=2;DP=53;ExcessHet=3.0103;FS=0.000;MLEAC=2;MLEAF=1.00;MQ=32.96;QD=33.88;SOR=2.215	GT:AD:DP:GQ:PL	1/1:0,52:52:99:2340,156,0
y922_scaffold24	18347	.	TTC	T	2347.73	.	AC=2;AF=1.00;AN=2;DP=54;ExcessHet=3.0103;FS=0.000;MLEAC=2;MLEAF=1.00;MQ=32.81;QD=32.08;SOR=2.215	GT:AD:DP:GQ:PL	1/1:0,52:52:99:2385,159,0
y922_scaffold24	18352	.	T	C	2491.77	.	AC=2;AF=1.00;AN=2;DP=55;ExcessHet=3.0103;FS=0.000;MLEAC=2;MLEAF=1.00;MQ=33.05;QD=27.49;SOR=2.437	GT:AD:DP:GQ:PL	1/1:0,53:53:99:2520,168,0
y922_scaffold24	18355	.	T	TCC	2669.73	.	AC=2;AF=1.00;AN=2;DP=56;ExcessHet=3.0103;FS=0.000;MLEAC=2;MLEAF=1.00;MQ=33.56;QD=32.64;SOR=2.670	GT:AD:DP:GQ:PL	1/1:0,54:54:99:2707,186,0
y922_scaffold24	18356	.	A	ACTCC	2668.73	.	AC=2;AF=1.00;AN=2;DP=57;ExcessHet=3.0103;FS=0.000;MLEAC=2;MLEAF=1.00;MQ=33.73;QD=27.46;SOR=2.712	GT:AD:DP:GQ:PL	1/1:0,55:55:99:2706,186,0
y922_scaffold24	34674	.	G	T	238.80	.	AC=2;AF=1.00;AN=2;BaseQRankSum=0.000;ClippingRankSum=0.000;DP=19;ExcessHet=3.0103;FS=0.000;MLEAC=2;MLEAF=1.00;MQ=41.25;MQRankSum=0.000;QD=14.93;ReadPosRankSum=0.889;SOR=1.292	GT:AD:DP:GQ:PL	1/1:3,13:16:21:267,21,0
y922_scaffold24	53320	.	G	GACTACATTGT	108.73	.	AC=1;AF=0.500;AN=2;BaseQRankSum=-0.279;ClippingRankSum=0.000;DP=28;ExcessHet=3.0103;FS=0.000;MLEAC=1;MLEAF=0.500;MQ=37.37;MQRankSum=-1.946;QD=4.94;ReadPosRankSum=2.991;SOR=0.473	GT:AD:DP:GQ:PL	0/1:14,8:22:99:146,0,364
y922_scaffold24	53321	.	GGC	G	108.73	.	AC=1;AF=0.500;AN=2;BaseQRankSum=-0.140;ClippingRankSum=0.000;DP=30;ExcessHet=3.0103;FS=0.000;MLEAC=1;MLEAF=0.500;MQ=37.63;MQRankSum=-1.946;QD=4.94;ReadPosRankSum=2.886;SOR=0.473	GT:AD:DP:GQ:PL	0/1:14,8:22:99:146,0,364
y922_scaffold24	53322	.	G	GA	221.73	.	AC=1;AF=0.500;AN=2;BaseQRankSum=-1.153;ClippingRankSum=0.000;DP=30;ExcessHet=3.0103;FS=2.158;MLEAC=1;MLEAF=0.500;MQ=37.63;MQRankSum=1.343;QD=11.67;ReadPosRankSum=-2.497;SOR=1.863	GT:AD:DP:GQ:PL	0/1:9,10:19:99:259,0,242
y922_scaffold24	53323	.	C	CTACATTGTG	279.73	.	AC=1;AF=0.500;AN=2;BaseQRankSum=0.713;ClippingRankSum=0.000;DP=30;ExcessHet=3.0103;FS=0.000;MLEAC=1;MLEAF=0.500;MQ=37.63;MQRankSum=1.665;QD=12.72;ReadPosRankSum=-1.705;SOR=0.859	GT:AD:DP:GQ:PL	0/1:8,14:22:99:317,0,148
y922_scaffold24	58959	.	AG	A	230.73	.	AC=1;AF=0.500;AN=2;BaseQRankSum=-0.774;ClippingRankSum=0.000;DP=73;ExcessHet=3.0103;FS=5.667;MLEAC=1;MLEAF=0.500;MQ=39.80;MQRankSum=-0.630;QD=3.44;ReadPosRankSum=-1.022;SOR=0.033	GT:AD:DP:GQ:PL	0/1:51,16:67:99:268,0,1150
y922_scaffold24	67436	.	AG	A	50.73	.	AC=1;AF=0.500;AN=2;BaseQRankSum=0.764;ClippingRankSum=0.000;DP=38;ExcessHet=3.0103;FS=1.854;MLEAC=1;MLEAF=0.500;MQ=41.79;MQRankSum=-0.258;QD=1.49;ReadPosRankSum=-0.333;SOR=0.297	GT:AD:DP:GQ:PL	0/1:26,8:34:88:88,0,647
y922_scaffold24	71729	.	G	GGGGGGGAGAC,GGGGGGGGAGAC	575.73	.	AC=1,1;AF=0.500,0.500;AN=2;BaseQRankSum=1.277;ClippingRankSum=0.000;DP=31;ExcessHet=3.0103;FS=9.777;MLEAC=1,1;MLEAF=0.500,0.500;MQ=38.87;MQRankSum=-0.360;QD=26.17;ReadPosRankSum=0.939;SOR=5.784	GT:AD:DP:GQ:PL	1/2:2,11,9:22:99:613,118,249,233,0,176
y922_scaffold24	72249	.	T	TTAACGATGGCCCG	3327.73	.	AC=2;AF=1.00;AN=2;BaseQRankSum=-0.606;ClippingRankSum=0.000;DP=177;ExcessHet=3.0103;FS=3.257;MLEAC=2;MLEAF=1.00;MQ=35.98;MQRankSum=-1.385;QD=26.20;ReadPosRankSum=-0.785;SOR=0.428	GT:AD:DP:GQ:PL	1/1:1,126:127:99:3365,356,0
y922_scaffold25	38933	.	GA	G	155.73	.	AC=1;AF=0.500;AN=2;BaseQRankSum=-0.432;ClippingRankSum=0.000;DP=271;ExcessHet=3.0103;FS=4.544;MLEAC=1;MLEAF=0.500;MQ=41.22;MQRankSum=-0.769;QD=0.62;ReadPosRankSum=0.123;SOR=1.164	GT:AD:DP:GQ:PL	0/1:213,40:253:99:193,0,4274
y922_scaffold25	68756	.	C	A	1671.77	.	AC=2;AF=1.00;AN=2;BaseQRankSum=2.583;ClippingRankSum=0.000;DP=65;ExcessHet=3.0103;FS=0.000;MLEAC=2;MLEAF=1.00;MQ=40.70;MQRankSum=-0.729;QD=26.12;ReadPosRankSum=0.147;SOR=0.874	GT:AD:DP:GQ:PL	1/1:3,61:64:99:1700,156,0
y922_scaffold25	68760	.	TC	T	60.73	.	AC=1;AF=0.500;AN=2;BaseQRankSum=0.445;ClippingRankSum=0.000;DP=63;ExcessHet=3.0103;FS=0.000;MLEAC=1;MLEAF=0.500;MQ=40.42;MQRankSum=-1.509;QD=1.15;ReadPosRankSum=0.555;SOR=0.303	GT:AD:DP:GQ:PL	0/1:43,10:53:98:98,0,945
y922_scaffold25	98158	.	TGAG	T	210.73	.	AC=1;AF=0.500;AN=2;BaseQRankSum=-0.343;ClippingRankSum=0.000;DP=81;ExcessHet=3.0103;FS=13.481;MLEAC=1;MLEAF=0.500;MQ=40.25;MQRankSum=0.698;QD=5.40;ReadPosRankSum=-1.293;SOR=0.019	GT:AD:DP:GQ:PL	0/1:29,10:39:99:248,0,1052
y922_scaffold26	60445	.	T	TAGGGAGTGATAGAGGGCGGAGTTTTCTGATACTGGTGGATTC	3246.73	.	AC=2;AF=1.00;AN=2;DP=141;ExcessHet=3.0103;FS=0.000;MLEAC=2;MLEAF=1.00;MQ=35.78;QD=32.19;SOR=2.093	GT:AD:DP:GQ:PL	1/1:0,55:55:99:3284,199,0
y922_scaffold26	82933	.	T	G	1305.77	.	AC=2;AF=1.00;AN=2;DP=50;ExcessHet=3.0103;FS=0.000;MLEAC=2;MLEAF=1.00;MQ=24.90;QD=26.12;SOR=2.124	GT:AD:DP:GQ:PL	1/1:0,50:50:99:1334,149,0
y922_scaffold26	82964	.	A	G	713.77	.	AC=2;AF=1.00;AN=2;DP=27;ExcessHet=3.0103;FS=0.000;MLEAC=2;MLEAF=1.00;MQ=25.00;QD=26.44;SOR=1.781	GT:AD:DP:GQ:PL	1/1:0,27:27:81:742,81,0
y922_scaffold26	83737	.	A	G	5380.77	.	AC=2;AF=1.00;AN=2;DP=204;ExcessHet=3.0103;FS=0.000;MLEAC=2;MLEAF=1.00;MQ=24.85;QD=26.51;SOR=0.828	GT:AD:DP:GQ:PL	1/1:0,203:203:99:5409,604,0
y922_scaffold26	84069	.	T	C	5637.77	.	AC=2;AF=1.00;AN=2;DP=216;ExcessHet=3.0103;FS=0.000;MLEAC=2;MLEAF=1.00;MQ=23.19;QD=26.10;SOR=0.961	GT:AD:DP:GQ:PL	1/1:0,216:216:99:5666,644,0
y922_scaffold26	85060	.	TTATGGAAAAC	T	8022.73	.	AC=2;AF=1.00;AN=2;DP=195;ExcessHet=3.0103;FS=0.000;MLEAC=2;MLEAF=1.00;MQ=39.20;QD=27.78;SOR=1.154	GT:AD:DP:GQ:PL	1/1:0,181:181:99:8060,553,0
y922_scaffold27	39503	.	A	AACACGC	2617.73	.	AC=2;AF=1.00;AN=2;DP=57;ExcessHet=3.0103;FS=0.000;MLEAC=2;MLEAF=1.00;MQ=23.20;QD=30.62;SOR=0.960	GT:AD:DP:GQ:PL	1/1:0,57:57:99:2655,178,0
y922_scaffold27	39518	.	TCGACGAC	T	2572.73	.	AC=2;AF=1.00;AN=2;DP=57;ExcessHet=3.0103;FS=0.000;MLEAC=2;MLEAF=1.00;MQ=22.73;QD=29.14;SOR=1.692	GT:AD:DP:GQ:PL	1/1:0,57:57:99:2610,175,0
y922_scaffold27	57727	.	CA	C	118.73	.	AC=1;AF=0.500;AN=2;BaseQRankSum=-1.439;ClippingRankSum=0.000;DP=297;ExcessHet=3.0103;FS=0.000;MLEAC=1;MLEAF=0.500;MQ=41.52;MQRankSum=-0.813;QD=0.41;ReadPosRankSum=1.664;SOR=0.695	GT:AD:DP:GQ:PL	0/1:248,39:287:99:156,0,5568
y922_scaffold28	49077	.	T	G	160.77	.	AC=1;AF=0.500;AN=2;BaseQRankSum=-2.450;ClippingRankSum=0.000;DP=212;ExcessHet=3.0103;FS=0.679;MLEAC=1;MLEAF=0.500;MQ=40.34;MQRankSum=-1.033;QD=0.80;ReadPosRankSum=0.430;SOR=0.583	GT:AD:DP:GQ:PL	0/1:161,39:200:99:189,0,3214
y922_scaffold28	49078	.	G	GA,A	7428.73	.	AC=1,1;AF=0.500,0.500;AN=2;DP=208;ExcessHet=3.0103;FS=0.000;MLEAC=1,1;MLEAF=0.500,0.500;MQ=40.38;QD=31.66;SOR=1.795	GT:AD:DP:GQ:PL	1/2:1,152,40:193:99:7466,840,266,3048,0,2468
y922_scaffold28	53769	.	CCTT	C	337.73	.	AC=1;AF=0.500;AN=2;BaseQRankSum=0.027;ClippingRankSum=0.000;DP=282;ExcessHet=3.0103;FS=1.764;MLEAC=1;MLEAF=0.500;MQ=41.56;MQRankSum=-1.098;QD=1.52;ReadPosRankSum=0.555;SOR=0.779	GT:AD:DP:GQ:PL	0/1:198,24:222:99:375,0,7713
y922_scaffold29	1958	.	TGTTGAGCCTGTTGAGTGTTGAGC	T	3866.73	.	AC=2;AF=1.00;AN=2;DP=106;ExcessHet=3.0103;FS=0.000;MLEAC=2;MLEAF=1.00;MQ=37.23;QD=28.96;SOR=0.917	GT:AD:DP:GQ:PL	1/1:0,87:87:99:3904,268,0
y922_scaffold29	3946	.	G	A	538.77	.	AC=2;AF=1.00;AN=2;BaseQRankSum=0.760;ClippingRankSum=0.000;DP=24;ExcessHet=3.0103;FS=0.000;MLEAC=2;MLEAF=1.00;MQ=41.13;MQRankSum=2.675;QD=22.45;ReadPosRankSum=1.533;SOR=4.977	GT:AD:DP:GQ:PL	1/1:1,23:24:59:567,59,0
y922_scaffold29	12581	.	G	GACCTCTCGCAGACCGACCTCTCGCAGACCA	1043.73	.	AC=2;AF=1.00;AN=2;DP=42;ExcessHet=3.0103;FS=0.000;MLEAC=2;MLEAF=1.00;MQ=39.01;QD=33.44;SOR=1.112	GT:AD:DP:GQ:PL	1/1:0,15:15:72:1081,72,0
y922_scaffold29	12724	.	C	CTGCTCGCTCAGTCAGT	4953.73	.	AC=2;AF=1.00;AN=2;BaseQRankSum=0.964;ClippingRankSum=0.000;DP=165;ExcessHet=3.0103;FS=0.000;MLEAC=2;MLEAF=1.00;MQ=30.41;MQRankSum=2.107;QD=31.55;ReadPosRankSum=-0.164;SOR=0.998	GT:AD:DP:GQ:PL	1/1:2,155:157:99:4991,478,0
y922_scaffold29	42716	.	G	GAGCTGAACCTTGAAGCGA	5531.73	.	AC=2;AF=1.00;AN=2;BaseQRankSum=-1.580;ClippingRankSum=0.000;DP=160;ExcessHet=3.0103;FS=0.000;MLEAC=2;MLEAF=1.00;MQ=35.78;MQRankSum=-1.434;QD=32.84;ReadPosRankSum=-0.948;SOR=0.446	GT:AD:DP:GQ:PL	1/1:2,115:117:99:5569,309,0
y922_scaffold29	51971	.	C	CTCTTAGCACTGTT	99.73	.	AC=1;AF=0.500;AN=2;BaseQRankSum=0.728;ClippingRankSum=0.000;DP=13;ExcessHet=3.0103;FS=0.000;MLEAC=1;MLEAF=0.500;MQ=34.21;MQRankSum=1.383;QD=9.97;ReadPosRankSum=-1.569;SOR=1.609	GT:AD:DP:GQ:PL	0/1:3,7:10:49:137,0,49
y922_scaffold29	51975	.	C	T	1027.73	.	AC=2;AF=1.00;AN=2;DP=25;ExcessHet=3.0103;FS=0.000;MLEAC=1;MLEAF=0.500;MQ=37.98;QD=26.33;SOR=4.174	GT:AD:DP:GQ:PL	1/1:0,25:25:75:1017,75,0
y922_scaffold29	56261	.	A	AGTGGTTGCGAAGTGGTAGTGAAGTGCGGTGAAGCGGTAGTGAGCTACCACTGAGCGTAGCGAG	171.73	.	AC=1;AF=0.500;AN=2;DP=214;ExcessHet=3.0103;FS=0.000;MLEAC=1;MLEAF=0.500;MQ=35.68;QD=21.47;SOR=0.693	GT:AD:DP:GQ:PL	0/1:8,0:8:99:209,0,358
y922_scaffold29	56326	.	T	TGGTTGCGAAGTGGTAGTGAAGTGCGGTGAAGCGGTAGTGAGCTACCACTGAGCGTAGCGAGGG	3979.73	.	AC=1;AF=0.500;AN=2;BaseQRankSum=3.009;ClippingRankSum=0.000;DP=155;ExcessHet=3.0103;FS=13.760;MLEAC=1;MLEAF=0.500;MQ=35.23;MQRankSum=-3.903;QD=28.23;ReadPosRankSum=-6.650;SOR=1.799	GT:AD:DP:GQ:PL	0/1:37,104:141:99:4017,0,572
y922_scaffold29	56459	.	A	AAGTGGTGGTGGACTGCGCTGAGGTGGCAGTGAAGTAGCGAGGTAGCGC	1165.73	.	AC=2;AF=1.00;AN=2;DP=45;ExcessHet=3.0103;FS=0.000;MLEAC=2;MLEAF=1.00;MQ=38.08;QD=25.50;SOR=1.371	GT:AD:DP:GQ:PL	1/1:0,17:17:81:1203,81,0
y922_scaffold29	58927	.	GC	G	1456.73	.	AC=2;AF=1.00;AN=2;BaseQRankSum=2.393;ClippingRankSum=0.000;DP=103;ExcessHet=3.0103;FS=0.000;MLEAC=2;MLEAF=1.00;MQ=35.15;MQRankSum=-0.066;QD=27.35;ReadPosRankSum=0.542;SOR=1.552	GT:AD:DP:GQ:PL	1/1:2,39:41:78:1494,78,0
y922_scaffold29	58929	.	C	G	1827.77	.	AC=2;AF=1.00;AN=2;DP=103;ExcessHet=3.0103;FS=0.000;MLEAC=2;MLEAF=1.00;MQ=35.15;QD=32.80;SOR=1.556	GT:AD:DP:GQ:PL	1/1:0,42:42:99:1856,111,0
y922_scaffold29	58933	.	TGCC	T	1814.73	.	AC=2;AF=1.00;AN=2;DP=99;ExcessHet=3.0103;FS=0.000;MLEAC=2;MLEAF=1.00;MQ=35.02;QD=30.00;SOR=1.556	GT:AD:DP:GQ:PL	1/1:0,42:42:99:1852,109,0
y922_scaffold29	58942	.	TACCGAGCGCAGCGAGGTG	T	1808.73	.	AC=2;AF=1.00;AN=2;DP=97;ExcessHet=3.0103;FS=0.000;MLEAC=2;MLEAF=1.00;MQ=35.03;QD=28.87;SOR=1.556	GT:AD:DP:GQ:PL	1/1:0,42:42:99:1846,106,0
y922_scaffold30	15527	.	CG	C	104.73	.	AC=1;AF=0.500;AN=2;BaseQRankSum=1.282;ClippingRankSum=0.000;DP=16;ExcessHet=3.0103;FS=0.000;MLEAC=1;MLEAF=0.500;MQ=41.63;MQRankSum=-1.282;QD=17.46;ReadPosRankSum=1.282;SOR=1.329	GT:AD:DP:GQ:PL	0/1:2,4:6:37:142,0,37
y922_scaffold30	15541	.	A	ACGACGGTAGGAGGAGGAGG	418.25	.	AC=1;AF=0.500;AN=2;DP=7;ExcessHet=3.0103;FS=0.000;MLEAC=1;MLEAF=0.500;MQ=36.80;QD=28.58;SOR=1.609	GT:AD:DP:GQ:PL	0/1:0,7:7:14:455,0,14
y922_scaffold30	32667	.	CTA	C	130.73	.	AC=1;AF=0.500;AN=2;BaseQRankSum=1.776;ClippingRankSum=0.000;DP=144;ExcessHet=3.0103;FS=2.440;MLEAC=1;MLEAF=0.500;MQ=41.21;MQRankSum=-0.158;QD=1.03;ReadPosRankSum=-2.469;SOR=0.878	GT:AD:DP:GQ:PL	0/1:110,17:127:99:168,0,3263
y922_scaffold30	65113	.	C	A	5868.77	.	AC=2;AF=1.00;AN=2;BaseQRankSum=4.723;ClippingRankSum=0.000;DP=247;ExcessHet=3.0103;FS=49.521;MLEAC=2;MLEAF=1.00;MQ=41.25;MQRankSum=-1.171;QD=24.25;ReadPosRankSum=1.150;SOR=1.061	GT:AD:DP:GQ:PL	1/1:12,230:242:99:5897,577,0
y922_scaffold31	4291	.	ATGTTTCT	A	13738.73	.	AC=2;AF=1.00;AN=2;DP=318;ExcessHet=3.0103;FS=0.000;MLEAC=2;MLEAF=1.00;MQ=39.35;QD=26.27;SOR=0.998	GT:AD:DP:GQ:PL	1/1:0,305:305:99:13776,931,0
y922_scaffold31	4313	.	CT	C	13861.73	.	AC=2;AF=1.00;AN=2;DP=313;ExcessHet=3.0103;FS=0.000;MLEAC=2;MLEAF=1.00;MQ=39.43;QD=29.27;SOR=0.950	GT:AD:DP:GQ:PL	1/1:0,312:312:99:13899,940,0
y922_scaffold31	20299	.	G	C	1447.77	.	AC=2;AF=1.00;AN=2;DP=58;ExcessHet=3.0103;FS=0.000;MLEAC=2;MLEAF=1.00;MQ=22.03;QD=24.96;SOR=1.085	GT:AD:DP:GQ:PL	1/1:0,58:58:99:1476,173,0
y922_scaffold31	73954	.	TG	T	116.73	.	AC=1;AF=0.500;AN=2;BaseQRankSum=-0.801;ClippingRankSum=0.000;DP=33;ExcessHet=3.0103;FS=3.757;MLEAC=1;MLEAF=0.500;MQ=39.58;MQRankSum=-0.719;QD=6.14;ReadPosRankSum=1.313;SOR=0.105	GT:AD:DP:GQ:PL	0/1:11,8:19:99:154,0,224
y922_scaffold31	73970	.	T	TCTCTG	1425.73	.	AC=2;AF=1.00;AN=2;DP=30;ExcessHet=3.0103;FS=0.000;MLEAC=2;MLEAF=1.00;MQ=39.26;QD=32.66;SOR=2.226	GT:AD:DP:GQ:PL	1/1:0,29:29:99:1463,102,0
y922_scaffold32	22348	.	CAT	C	101.73	.	AC=1;AF=0.500;AN=2;BaseQRankSum=-1.123;ClippingRankSum=0.000;DP=255;ExcessHet=3.0103;FS=11.008;MLEAC=1;MLEAF=0.500;MQ=41.47;MQRankSum=-0.932;QD=0.43;ReadPosRankSum=-0.873;SOR=1.344	GT:AD:DP:GQ:PL	0/1:212,23:235:99:139,0,6821
y922_scaffold33	2005	.	TGTCGAACAAGGAGAGGTAGTCGTA	T	1034.73	.	AC=2;AF=1.00;AN=2;DP=25;ExcessHet=3.0103;FS=0.000;MLEAC=2;MLEAF=1.00;MQ=32.48;QD=29.92;SOR=2.925	GT:AD:DP:GQ:PL	1/1:0,24:24:73:1072,73,0
y922_scaffold33	43820	.	C	T	945.77	.	AC=1;AF=0.500;AN=2;BaseQRankSum=-2.826;ClippingRankSum=0.000;DP=137;ExcessHet=3.0103;FS=61.945;MLEAC=1;MLEAF=0.500;MQ=39.88;MQRankSum=-9.485;QD=6.90;ReadPosRankSum=1.168;SOR=6.336	GT:AD:DP:GQ:PL	0/1:106,31:137:99:974,0,4716
y922_scaffold33	43822	.	TCCCCGC	T	254.73	.	AC=1;AF=0.500;AN=2;BaseQRankSum=5.015;ClippingRankSum=0.000;DP=145;ExcessHet=3.0103;FS=55.850;MLEAC=1;MLEAF=0.500;MQ=40.00;MQRankSum=-9.851;QD=1.77;ReadPosRankSum=0.871;SOR=6.091	GT:AD:DP:GQ:PL	0/1:117,27:144:99:292,0,5249
y922_scaffold33	43830	.	T	TCAAGCA	792.73	.	AC=1;AF=0.500;AN=2;BaseQRankSum=-5.147;ClippingRankSum=0.000;DP=140;ExcessHet=3.0103;FS=38.878;MLEAC=1;MLEAF=0.500;MQ=39.81;MQRankSum=-8.623;QD=5.66;ReadPosRankSum=-0.621;SOR=5.350	GT:AD:DP:GQ:PL	0/1:109,31:140:99:830,0,5059
y922_scaffold33	43842	.	T	A	1103.77	.	AC=1;AF=0.500;AN=2;BaseQRankSum=-0.130;ClippingRankSum=0.000;DP=150;ExcessHet=3.0103;FS=75.026;MLEAC=1;MLEAF=0.500;MQ=39.95;MQRankSum=-8.554;QD=7.41;ReadPosRankSum=-1.108;SOR=6.794	GT:AD:DP:GQ:PL	0/1:111,38:149:99:1132,0,2649
y922_scaffold33	43846	.	C	G	1114.77	.	AC=1;AF=0.500;AN=2;BaseQRankSum=0.991;ClippingRankSum=0.000;DP=152;ExcessHet=3.0103;FS=77.896;MLEAC=1;MLEAF=0.500;MQ=39.98;MQRankSum=-8.499;QD=7.33;ReadPosRankSum=-0.647;SOR=6.854	GT:AD:DP:GQ:PL	0/1:113,39:152:99:1143,0,2697
y922_scaffold33	60997	.	AC	A	733.73	.	AC=1;AF=0.500;AN=2;BaseQRankSum=0.970;ClippingRankSum=0.000;DP=20;ExcessHet=3.0103;FS=0.000;MLEAC=1;MLEAF=0.500;MQ=33.38;MQRankSum=0.065;QD=31.92;ReadPosRankSum=-0.442;SOR=0.914	GT:AD:DP:GQ:PL	0/1:2,18:20:99:771,0,178
y922_scaffold33	61000	.	TCTTCGTCAAGTGTTGCATCAACCTCCTCGACTCCATCAACC	T	774.73	.	AC=1;AF=0.500;AN=2;BaseQRankSum=1.042;ClippingRankSum=0.000;DP=21;ExcessHet=3.0103;FS=0.000;MLEAC=1;MLEAF=0.500;MQ=32.96;MQRankSum=-0.062;QD=31.18;ReadPosRankSum=-0.967;SOR=1.022	GT:AD:DP:GQ:PL	0/1:2,19:21:99:812,0,176
y922_scaffold33	61047	.	AACTCCATCCACCTCT	A	801.73	.	AC=2;AF=1.00;AN=2;DP=22;ExcessHet=3.0103;FS=0.000;MLEAC=2;MLEAF=1.00;MQ=31.74;QD=40.38;SOR=1.292	GT:AD:DP:GQ:PL	1/1:0,19:19:56:839,56,0
y922_scaffold33	61065	.	GTCA	G	801.73	.	AC=2;AF=1.00;AN=2;DP=22;ExcessHet=3.0103;FS=0.000;MLEAC=2;MLEAF=1.00;MQ=31.74;QD=25.98;SOR=1.292	GT:AD:DP:GQ:PL	1/1:0,19:19:56:839,56,0
y922_scaffold33	61091	.	CT	C	1118.73	.	AC=2;AF=1.00;AN=2;DP=25;ExcessHet=3.0103;FS=0.000;MLEAC=2;MLEAF=1.00;MQ=30.67;QD=34.64;SOR=3.014	GT:AD:DP:GQ:PL	1/1:0,25:25:78:1156,78,0
y922_scaffold33	61094	.	CTTCCTCATCGTCGTCAAGTATCGCAGCTACCTCCTCGATATCTTCTACTTCGTCAAGTGTTG	C	1118.73	.	AC=2;AF=1.00;AN=2;DP=25;ExcessHet=3.0103;FS=0.000;MLEAC=2;MLEAF=1.00;MQ=29.97;QD=28.58;SOR=3.014	GT:AD:DP:GQ:PL	1/1:0,25:25:78:1156,78,0
y922_scaffold33	61161	.	A	C	910.77	.	AC=1;AF=0.500;AN=2;BaseQRankSum=0.640;ClippingRankSum=0.000;DP=25;ExcessHet=3.0103;FS=9.734;MLEAC=1;MLEAF=0.500;MQ=29.97;MQRankSum=-0.117;QD=25.65;SOR=3.816	GT:AD:DP:GQ:PL	0/1:4,21:25:33:939,0,33
y922_scaffold33	61169	.	CA	C	1022.06	.	AC=2;AF=1.00;AN=2;BaseQRankSum=-0.328;ClippingRankSum=0.000;DP=27;ExcessHet=3.0103;FS=0.000;MLEAC=2;MLEAF=1.00;MQ=31.84;MQRankSum=1.200;QD=30.13;ReadPosRankSum=1.776;SOR=2.303	GT:AD:DP:GQ:PL	1/1:1,26:27:11:1059,11,0
y922_scaffold34	4511	.	G	A	61.77	.	AC=1;AF=0.500;AN=2;BaseQRankSum=2.541;ClippingRankSum=0.000;DP=313;ExcessHet=3.0103;FS=31.544;MLEAC=1;MLEAF=0.500;MQ=34.28;MQRankSum=-6.716;QD=0.20;ReadPosRankSum=-1.508;SOR=3.010	GT:AD:DP:GQ:PL	0/1:287,25:312:90:90,0,16902
y922_scaffold34	13465	.	G	A	1157.78	.	AC=2;AF=1.00;AN=2;BaseQRankSum=1.214;ClippingRankSum=0.000;DP=33;ExcessHet=3.0103;FS=0.000;MLEAC=2;MLEAF=1.00;MQ=35.71;MQRankSum=-0.387;QD=32.97;ReadPosRankSum=2.881;SOR=0.495	GT:AD:DP:GQ:PL	1/1:4,28:32:25:1186,25,0
y922_scaffold34	13468	.	G	A	615.77	.	AC=2;AF=1.00;AN=2;BaseQRankSum=2.349;ClippingRankSum=0.000;DP=31;ExcessHet=3.0103;FS=3.630;MLEAC=2;MLEAF=1.00;MQ=35.83;MQRankSum=0.036;QD=20.53;ReadPosRankSum=0.623;SOR=2.419	GT:AD:DP:GQ:PL	1/1:3,27:30:56:644,56,0
y922_scaffold34	13477	.	C	CAGAGAG	1707.73	.	AC=2;AF=1.00;AN=2;DP=39;ExcessHet=3.0103;FS=0.000;MLEAC=2;MLEAF=1.00;MQ=36.71;QD=26.95;SOR=2.494	GT:AD:DP:GQ:PL	1/1:0,37:37:99:1745,117,0
y922_scaffold34	18065	.	C	T,CT	672.73	.	AC=1,1;AF=0.500,0.500;AN=2;BaseQRankSum=0.530;ClippingRankSum=0.000;DP=30;ExcessHet=3.0103;FS=9.031;MLEAC=1,1;MLEAF=0.500,0.500;MQ=31.70;MQRankSum=-2.733;QD=28.03;ReadPosRankSum=2.298;SOR=5.376	GT:AD:DP:GQ:PL	1/2:3,11,10:24:99:710,166,207,187,0,233
y922_scaffold34	18068	.	C	G	1720.73	.	AC=2;AF=1.00;AN=2;BaseQRankSum=1.083;ClippingRankSum=0.000;DP=31;ExcessHet=3.0103;FS=13.617;MLEAC=1;MLEAF=0.500;MQ=32.00;MQRankSum=-1.764;QD=33.84;ReadPosRankSum=1.759;SOR=6.271	GT:AD:DP:GQ:PL	1/1:1,30:31:99:1739,105,0
y922_scaffold34	18071	.	C	G	1968.77	.	AC=2;AF=1.00;AN=2;DP=42;ExcessHet=3.0103;FS=0.000;MLEAC=1;MLEAF=0.500;MQ=34.79;QD=27.04;SOR=6.273	GT:AD:DP:GQ:PL	1/1:0,41:41:99:1978,123,0
y922_scaffold34	18072	.	A	AACGACCTAAC	1970.73	.	AC=2;AF=1.00;AN=2;DP=45;ExcessHet=3.0103;FS=0.000;MLEAC=1;MLEAF=0.500;MQ=35.31;QD=29.52;SOR=6.273	GT:AD:DP:GQ:PL	1/1:0,44:44:99:1996,139,0
y922_scaffold34	45871	.	T	TCGC	3512.73	.	AC=2;AF=1.00;AN=2;DP=83;ExcessHet=3.0103;FS=0.000;MLEAC=2;MLEAF=1.00;MQ=40.05;QD=28.44;SOR=3.026	GT:AD:DP:GQ:PL	1/1:0,80:80:99:3550,237,0
y922_scaffold34	48589	.	TA	T	9221.73	.	AC=2;AF=1.00;AN=2;BaseQRankSum=0.594;ClippingRankSum=0.000;DP=304;ExcessHet=3.0103;FS=1.861;MLEAC=2;MLEAF=1.00;MQ=41.25;MQRankSum=1.249;QD=31.80;ReadPosRankSum=-3.933;SOR=0.493	GT:AD:DP:GQ:PL	1/1:21,269:290:92:9259,92,0
y922_scaffold34	48617	.	GT	G	11610.73	.	AC=2;AF=1.00;AN=2;DP=315;ExcessHet=3.0103;FS=0.000;MLEAC=2;MLEAF=1.00;MQ=41.28;QD=32.05;SOR=0.780	GT:AD:DP:GQ:PL	1/1:0,311:311:99:11648,936,0
y922_scaffold34	61461	.	G	GGGCCTCT,GGGGCCTCT	1983.73	.	AC=1,1;AF=0.500,0.500;AN=2;DP=50;ExcessHet=3.0103;FS=0.000;MLEAC=1,1;MLEAF=0.500,0.500;MQ=38.51;QD=35.29;SOR=3.193	GT:AD:DP:GQ:PL	1/2:0,22,19:41:99:2021,514,357,461,0,310
y922_scaffold35	10057	.	T	C	197.78	.	AC=2;AF=1.00;AN=2;DP=9;ExcessHet=3.0103;FS=0.000;MLEAC=2;MLEAF=1.00;MQ=24.75;QD=24.72;SOR=1.179	GT:AD:DP:GQ:PL	1/1:0,8:8:24:226,24,0
y922_scaffold35	11320	.	T	A	493.77	.	AC=2;AF=1.00;AN=2;DP=14;ExcessHet=3.0103;FS=0.000;MLEAC=2;MLEAF=1.00;MQ=36.32;QD=28.19;SOR=5.421	GT:AD:DP:GQ:PL	1/1:0,14:14:42:522,42,0
y922_scaffold37	1180	.	C	CACGCTGCCAAT	997.73	.	AC=2;AF=1.00;AN=2;DP=16;ExcessHet=3.0103;FS=0.000;MLEAC=2;MLEAF=1.00;MQ=34.54;QD=29.95;SOR=3.126	GT:AD:DP:GQ:PL	1/1:0,15:15:69:1035,69,0
y922_scaffold37	6798	.	G	GACTGCTCACTGCTCACTGCTCACTGCTCACTGCTC	2687.73	.	AC=2;AF=1.00;AN=2;BaseQRankSum=0.993;ClippingRankSum=0.000;DP=79;ExcessHet=3.0103;FS=0.000;MLEAC=2;MLEAF=1.00;MQ=35.17;MQRankSum=0.202;QD=33.94;ReadPosRankSum=0.347;SOR=0.836	GT:AD:DP:GQ:PL	1/1:1,44:45:99:2725,173,0
y922_scaffold37	12693	.	CG	C	253	.	AC=2;AF=1.00;AN=2;DP=31;ExcessHet=3.0103;FS=0.000;MLEAC=2;MLEAF=1.00;MQ=41.27;QD=34.97;SOR=4.174	GT:AD:DP:GQ:PL	1/1:0,7:7:12:290,12,0
y922_scaffold37	12707	.	TGG	T	252	.	AC=2;AF=1.00;AN=2;DP=31;ExcessHet=3.0103;FS=0.000;MLEAC=2;MLEAF=1.00;MQ=41.27;QD=34.20;SOR=4.174	GT:AD:DP:GQ:PL	1/1:0,7:7:12:289,12,0
y922_scaffold37	15577	.	C	CGT	40.73	.	AC=1;AF=0.500;AN=2;BaseQRankSum=0.464;ClippingRankSum=0.000;DP=11;ExcessHet=3.0103;FS=7.782;MLEAC=1;MLEAF=0.500;MQ=35.70;MQRankSum=0.241;QD=4.53;ReadPosRankSum=0.464;SOR=3.241	GT:AD:DP:GQ:PL	0/1:5,4:9:78:78,0,138
y922_scaffold37	15581	.	C	CAT	458.73	.	AC=1;AF=0.500;AN=2;BaseQRankSum=2.467;ClippingRankSum=0.000;DP=12;ExcessHet=3.0103;FS=7.404;MLEAC=1;MLEAF=0.500;MQ=35.89;MQRankSum=-1.408;QD=29.48;ReadPosRankSum=1.960;SOR=1.139	GT:AD:DP:GQ:PL	0/1:3,9:12:35:496,0,35
y922_scaffold37	15585	.	C	T	685.78	.	AC=1;AF=0.500;AN=2;BaseQRankSum=1.184;ClippingRankSum=0.000;DP=12;ExcessHet=3.0103;FS=0.000;MLEAC=1;MLEAF=0.500;MQ=36.69;MQRankSum=-1.741;QD=28.25;ReadPosRankSum=1.741;SOR=0.477	GT	./.
y922_scaffold37	15586	.	C	CTCAT	854	.	AC=2;AF=1.00;AN=2;DP=12;ExcessHet=3.0103;FS=0.000;MLEAC=2;MLEAF=1.00;MQ=36.69;QD=29.18;SOR=1.022	GT:AD:DP:GQ:PL	1/1:0,12:12:12:891,12,0
y922_scaffold37	15591	.	C	CTG	1009.73	.	AC=2;AF=1.00;AN=2;DP=21;ExcessHet=3.0103;FS=0.000;MLEAC=2;MLEAF=1.00;MQ=38.95;QD=31.64;SOR=0.784	GT:AD:DP:GQ:PL	1/1:0,21:21:74:1047,74,0
y922_scaffold37	25260	.	C	A	3527.77	.	AC=1;AF=0.500;AN=2;BaseQRankSum=5.835;ClippingRankSum=0.000;DP=202;ExcessHet=3.0103;FS=355.174;MLEAC=1;MLEAF=0.500;MQ=40.69;MQRankSum=-0.057;QD=18.18;ReadPosRankSum=-0.556;SOR=5.517	GT:AD:DP:GQ:PL	0/1:45,149:194:99:3556,0,221
y922_scaffold38	49229	.	T	C	2942.77	.	AC=1;AF=0.500;AN=2;BaseQRankSum=2.487;ClippingRankSum=0.000;DP=77;ExcessHet=3.0103;FS=2.103;MLEAC=1;MLEAF=0.500;MQ=36.28;MQRankSum=1.077;QD=28.92;ReadPosRankSum=-1.753;SOR=0.234	GT:AD:DP:GQ:PL	0/1:4,73:77:99:2971,0,734
y922_scaffold38	49232	.	A	G	2934.77	.	AC=1;AF=0.500;AN=2;BaseQRankSum=3.254;ClippingRankSum=0.000;DP=72;ExcessHet=3.0103;FS=2.100;MLEAC=1;MLEAF=0.500;MQ=36.11;MQRankSum=1.021;QD=22.07;ReadPosRankSum=-1.703;SOR=0.247	GT:AD:DP:GQ:PL	0/1:4,68:72:99:2963,0,741
y922_scaffold38	49236	.	A	G	2684.77	.	AC=1;AF=0.500;AN=2;BaseQRankSum=3.030;ClippingRankSum=0.000;DP=65;ExcessHet=3.0103;FS=2.124;MLEAC=1;MLEAF=0.500;MQ=35.42;MQRankSum=0.724;QD=30.57;ReadPosRankSum=-1.326;SOR=0.274	GT:AD:DP:GQ:PL	0/1:4,61:65:99:2713,0,763
y922_scaffold38	49238	.	T	C	2517.77	.	AC=1;AF=0.500;AN=2;BaseQRankSum=3.254;ClippingRankSum=0.000;DP=64;ExcessHet=3.0103;FS=2.121;MLEAC=1;MLEAF=0.500;MQ=35.35;MQRankSum=0.707;QD=26.02;ReadPosRankSum=-1.181;SOR=0.223	GT:AD:DP:GQ:PL	0/1:4,60:64:99:2546,0,775
y922_scaffold38	49264	.	CAACCACCATCCCATG	C	1712.73	.	AC=1;AF=0.500;AN=2;BaseQRankSum=2.064;ClippingRankSum=0.000;DP=45;ExcessHet=3.0103;FS=6.264;MLEAC=1;MLEAF=0.500;MQ=31.58;MQRankSum=-0.094;QD=26.71;ReadPosRankSum=-1.618;SOR=0.061	GT:AD:DP:GQ:PL	0/1:3,42:45:99:1750,0,827
y922_scaffold38	49281	.	ACTGGCACATATACGT	A	1712.73	.	AC=1;AF=0.500;AN=2;BaseQRankSum=-1.047;ClippingRankSum=0.000;DP=43;ExcessHet=3.0103;FS=6.335;MLEAC=1;MLEAF=0.500;MQ=31.01;MQRankSum=-0.247;QD=32.18;SOR=0.241	GT:AD:DP:GQ:PL	0/1:3,40:43:99:1750,0,827
y922_scaffold38	49298	.	CACGACCACCAGTGAGACCATTGAGACGGATTCCTACGGAAGTTCCTTCACCACGAGCATCGTTGTTGTCGATACCCCAACTTCCCCTCTATCTACAATT	C	1623.73	.	AC=1;AF=0.500;AN=2;BaseQRankSum=0.977;ClippingRankSum=0.000;DP=45;ExcessHet=3.0103;FS=4.606;MLEAC=1;MLEAF=0.500;MQ=31.01;MQRankSum=-0.558;QD=34.64;SOR=0.315	GT:AD:DP:GQ:PL	0/1:5,40:45:99:1661,0,1004
y922_scaffold39	31690	.	TC	T	54.73	.	AC=1;AF=0.500;AN=2;BaseQRankSum=-0.616;ClippingRankSum=0.000;DP=49;ExcessHet=3.0103;FS=0.000;MLEAC=1;MLEAF=0.500;MQ=40.00;MQRankSum=0.581;QD=1.30;ReadPosRankSum=1.230;SOR=0.247	GT:AD:DP:GQ:PL	0/1:34,8:42:92:92,0,883
y922_scaffold39	31692	.	C	A	444.77	.	AC=1;AF=0.500;AN=2;BaseQRankSum=1.747;ClippingRankSum=0.000;DP=48;ExcessHet=3.0103;FS=0.000;MLEAC=1;MLEAF=0.500;MQ=39.96;MQRankSum=-0.916;QD=10.59;ReadPosRankSum=-0.616;SOR=0.538	GT:AD:DP:GQ:PL	0/1:15,27:42:99:473,0,172
y922_scaffold39	31693	.	C	A	63.77	.	AC=1;AF=0.500;AN=2;BaseQRankSum=-3.122;ClippingRankSum=0.000;DP=48;ExcessHet=3.0103;FS=0.000;MLEAC=1;MLEAF=0.500;MQ=39.96;MQRankSum=0.581;QD=1.52;SOR=0.247	GT:AD:DP:GQ:PL	0/1:34,8:42:92:92,0,883
y922_scaffold39	32788	.	T	TTGCGAGGTAGTGGCCTGCGAAGAGCGAGGTAGCGAGGTGCCGAGTTACCTGCGAAGAGCGAGTACCC	1554.73	.	AC=2;AF=1.00;AN=2;DP=105;ExcessHet=3.0103;FS=0.000;MLEAC=2;MLEAF=1.00;MQ=38.75;QD=32.28;SOR=3.442	GT:AD:DP:GQ:PL	1/1:0,11:11:99:1592,121,0
y922_scaffold40	10846	.	AGGGG	A	236.73	.	AC=1;AF=0.500;AN=2;BaseQRankSum=0.382;ClippingRankSum=0.000;DP=22;ExcessHet=3.0103;FS=6.929;MLEAC=1;MLEAF=0.500;MQ=33.47;MQRankSum=-0.755;QD=15.78;ReadPosRankSum=0.660;SOR=3.056	GT:AD:DP:GQ:PL	0/1:6,9:15:99:274,0,145
y922_scaffold40	10860	.	G	A	36.77	.	AC=1;AF=0.500;AN=2;BaseQRankSum=-1.735;ClippingRankSum=0.000;DP=18;ExcessHet=3.0103;FS=6.117;MLEAC=1;MLEAF=0.500;MQ=32.47;MQRankSum=1.063;QD=2.30;ReadPosRankSum=-0.910;SOR=0.072	GT:AD:DP:GQ:PL	0/1:12,4:16:65:65,0,335
y922_scaffold40	10861	.	G	GAT	665.73	.	AC=2;AF=1.00;AN=2;DP=18;ExcessHet=3.0103;FS=0.000;MLEAC=1;MLEAF=0.500;MQ=32.47;QD=30.54;SOR=2.670	GT:AD:DP:GQ:PL	1/1:0,16:16:49:638,49,0
y922_scaffold40	10870	.	T	TTCTGAGCGGACGTC	624.73	.	AC=2;AF=1.00;AN=2;DP=15;ExcessHet=3.0103;FS=0.000;MLEAC=2;MLEAF=1.00;MQ=31.49;QD=31.07;SOR=2.985	GT:AD:DP:GQ:PL	1/1:0,14:14:45:662,45,0
y922_scaffold41	508	.	G	A	41.77	.	AC=1;AF=0.500;AN=2;BaseQRankSum=-1.645;ClippingRankSum=0.000;DP=6;ExcessHet=3.0103;FS=0.000;MLEAC=1;MLEAF=0.500;MQ=28.15;MQRankSum=0.126;QD=8.35;ReadPosRankSum=0.000;SOR=0.223	GT:AD:DP:GQ:PL	0/1:2,3:5:70:70,0,75
y922_scaffold41	526	.	A	T	41.77	.	AC=1;AF=0.500;AN=2;BaseQRankSum=-1.036;ClippingRankSum=0.000;DP=6;ExcessHet=3.0103;FS=0.000;MLEAC=1;MLEAF=0.500;MQ=28.15;MQRankSum=0.126;QD=8.35;ReadPosRankSum=-1.036;SOR=0.223	GT:AD:DP:GQ:PL	0/1:2,3:5:70:70,0,75
y922_scaffold41	547	.	C	T	235.77	.	AC=1;AF=0.500;AN=2;BaseQRankSum=0.455;ClippingRankSum=0.000;DP=19;ExcessHet=3.0103;FS=2.884;MLEAC=1;MLEAF=0.500;MQ=27.28;MQRankSum=-0.152;QD=13.87;ReadPosRankSum=-2.682;SOR=0.204	GT:AD:DP:GQ:PL	0/1:2,15:17:49:264,0,49
y922_scaffold41	580	.	A	T	220.77	.	AC=2;AF=1.00;AN=2;DP=26;ExcessHet=3.0103;FS=0.000;MLEAC=2;MLEAF=1.00;MQ=31.06;QD=12.99;SOR=2.179	GT:AD:DP:GQ:PL	1/1:0,17:17:33:249,33,0
y922_scaffold41	589	.	A	G	220.77	.	AC=2;AF=1.00;AN=2;DP=26;ExcessHet=3.0103;FS=0.000;MLEAC=2;MLEAF=1.00;MQ=31.06;QD=12.99;SOR=2.179	GT:AD:DP:GQ:PL	1/1:0,17:17:33:249,33,0
y922_scaffold41	601	.	C	T	223.77	.	AC=2;AF=1.00;AN=2;DP=31;ExcessHet=3.0103;FS=0.000;MLEAC=2;MLEAF=1.00;MQ=34.56;QD=8.95;SOR=1.893	GT:AD:DP:GQ:PL	1/1:0,25:25:48:252,48,0
y922_scaffold41	35797	.	G	GGGGGGGGATTTTCGTA	1735.73	.	AC=2;AF=1.00;AN=2;DP=42;ExcessHet=3.0103;FS=0.000;MLEAC=2;MLEAF=1.00;MQ=31.89;QD=29.04;SOR=7.054	GT:AD:DP:GQ:PL	1/1:0,40:40:99:1773,126,0
y922_scaffold42	5156	.	C	CA	31.73	.	AC=1;AF=0.500;AN=2;BaseQRankSum=1.006;ClippingRankSum=0.000;DP=12;ExcessHet=3.0103;FS=3.680;MLEAC=1;MLEAF=0.500;MQ=32.06;MQRankSum=-1.465;QD=4.53;ReadPosRankSum=0.484;SOR=2.833	GT:AD:DP:GQ:PL	0/1:4,3:7:69:69,0,98
y922_scaffold42	5159	.	C	A	615.73	.	AC=2;AF=1.00;AN=2;BaseQRankSum=1.150;ClippingRankSum=0.000;DP=14;ExcessHet=3.0103;FS=6.021;MLEAC=1;MLEAF=0.500;MQ=33.31;MQRankSum=-1.150;QD=34.68;ReadPosRankSum=1.150;SOR=2.788	GT:AD:DP:GQ:PL	1/1:1,13:14:7:600,7,0
y922_scaffold42	5160	.	C	CTAAAAATTTTT	631.73	.	AC=2;AF=1.00;AN=2;DP=16;ExcessHet=3.0103;FS=0.000;MLEAC=1;MLEAF=0.500;MQ=31.12;QD=29.44;SOR=2.833	GT:AD:DP:GQ:PL	1/1:0,16:16:17:614,17,0
y922_scaffold42	7730	.	G	GGTTAGTTT,GGGTTAGTTT	1131.73	.	AC=1,1;AF=0.500,0.500;AN=2;DP=21;ExcessHet=3.0103;FS=0.000;MLEAC=1,1;MLEAF=0.500,0.500;MQ=39.70;QD=27.99;SOR=2.985	GT:AD:DP:GQ:PL	1/2:0,8,9:17:99:1169,262,179,225,0,142
y922_scaffold42	19972	.	TTGCTGCTGC	T,TTGC	4877.73	.	AC=1,1;AF=0.500,0.500;AN=2;DP=151;ExcessHet=3.0103;FS=0.000;MLEAC=1,1;MLEAF=0.500,0.500;MQ=40.01;QD=31.04;SOR=1.473	GT:AD:DP:GQ:PL	1/2:0,15,105:120:99:4915,3845,3611,466,0,122
y922_scaffold42	23536	.	C	T	6122.77	.	AC=2;AF=1.00;AN=2;DP=176;ExcessHet=3.0103;FS=0.000;MLEAC=2;MLEAF=1.00;MQ=38.40;QD=34.79;SOR=0.787	GT:AD:DP:GQ:PL	1/1:0,176:176:99:6151,524,0
y922_scaffold42	23964	.	TC	T	107.73	.	AC=1;AF=0.500;AN=2;BaseQRankSum=2.444;ClippingRankSum=0.000;DP=161;ExcessHet=3.0103;FS=1.919;MLEAC=1;MLEAF=0.500;MQ=41.48;MQRankSum=-1.147;QD=0.71;ReadPosRankSum=0.043;SOR=0.456	GT:AD:DP:GQ:PL	0/1:124,27:151:99:145,0,3110
y922_scaffold43	200	.	C	T	3686.77	.	AC=1;AF=0.500;AN=2;BaseQRankSum=1.899;ClippingRankSum=0.000;DP=3125;ExcessHet=3.0103;FS=0.770;MLEAC=1;MLEAF=0.500;MQ=39.05;MQRankSum=4.039;QD=1.21;ReadPosRankSum=0.967;SOR=0.835	GT:AD:DP:GQ:PL	0/1:2626,425:3051:99:3715,0,69275
y922_scaffold43	391	.	C	A	3024.77	.	AC=1;AF=0.500;AN=2;BaseQRankSum=-2.753;ClippingRankSum=0.000;DP=1980;ExcessHet=3.0103;FS=2.697;MLEAC=1;MLEAF=0.500;MQ=32.16;MQRankSum=19.846;QD=1.53;ReadPosRankSum=2.199;SOR=1.079	GT:AD:DP:GQ:PL	0/1:1684,289:1973:99:3053,0,70208
y922_scaffold43	392	.	T	C	69664.77	.	AC=1;AF=0.500;AN=2;BaseQRankSum=3.742;ClippingRankSum=0.000;DP=1985;ExcessHet=3.0103;FS=2.697;MLEAC=1;MLEAF=0.500;MQ=32.15;MQRankSum=-19.924;QD=30.46;ReadPosRankSum=-2.241;SOR=0.413	GT:AD:DP:GQ:PL	0/1:290,1687:1977:99:69693,0,7193
y922_scaffold43	394	.	C	A	46445.77	.	AC=1;AF=0.500;AN=2;BaseQRankSum=2.197;ClippingRankSum=0.000;DP=1970;ExcessHet=3.0103;FS=3.783;MLEAC=1;MLEAF=0.500;MQ=32.03;MQRankSum=-20.358;QD=23.67;ReadPosRankSum=-1.829;SOR=0.399	GT:AD:DP:GQ:PL	0/1:295,1667:1962:99:46474,0,7387
y922_scaffold43	409	.	A	G	67355.77	.	AC=1;AF=0.500;AN=2;BaseQRankSum=3.598;ClippingRankSum=0.000;DP=1903;ExcessHet=3.0103;FS=1.663;MLEAC=1;MLEAF=0.500;MQ=30.91;MQRankSum=-22.263;QD=35.82;ReadPosRankSum=-1.048;SOR=0.470	GT:AD:DP:GQ:PL	0/1:288,1607:1895:99:67384,0,7575
y922_scaffold43	410	.	C	T	67182.77	.	AC=1;AF=0.500;AN=2;BaseQRankSum=1.758;ClippingRankSum=0.000;DP=1883;ExcessHet=3.0103;FS=2.626;MLEAC=1;MLEAF=0.500;MQ=30.80;MQRankSum=-22.495;QD=29.43;ReadPosRankSum=-0.844;SOR=0.462	GT:AD:DP:GQ:PL	0/1:288,1587:1875:99:67211,0,7590
y922_scaffold43	412	.	TC	T	41214.73	.	AC=1;AF=0.500;AN=2;BaseQRankSum=2.525;ClippingRankSum=0.000;DP=1878;ExcessHet=3.0103;FS=3.685;MLEAC=1;MLEAF=0.500;MQ=30.79;MQRankSum=-22.528;QD=22.42;ReadPosRankSum=0.181;SOR=0.422	GT:AD:DP:GQ:PL	0/1:297,1541:1838:99:41252,0,7752
y922_scaffold43	419	.	A	AC	69713.73	.	AC=1;AF=0.500;AN=2;BaseQRankSum=2.696;ClippingRankSum=0.000;DP=1880;ExcessHet=3.0103;FS=2.626;MLEAC=1;MLEAF=0.500;MQ=30.54;MQRankSum=-22.738;QD=28.07;ReadPosRankSum=-1.062;SOR=0.440	GT:AD:DP:GQ:PL	0/1:284,1589:1873:99:69751,0,7156
y922_scaffold43	436	.	A	C	70115.77	.	AC=1;AF=0.500;AN=2;BaseQRankSum=1.591;ClippingRankSum=0.000;DP=1952;ExcessHet=3.0103;FS=3.963;MLEAC=1;MLEAF=0.500;MQ=30.54;MQRankSum=-22.590;QD=31.97;ReadPosRankSum=-1.210;SOR=0.420	GT:AD:DP:GQ:PL	0/1:281,1664:1945:99:70144,0,6919
y922_scaffold43	442	.	A	C	71504.77	.	AC=1;AF=0.500;AN=2;BaseQRankSum=3.710;ClippingRankSum=0.000;DP=1957;ExcessHet=3.0103;FS=2.827;MLEAC=1;MLEAF=0.500;MQ=30.59;MQRankSum=-22.147;QD=30.12;ReadPosRankSum=-0.834;SOR=0.422	GT:AD:DP:GQ:PL	0/1:279,1672:1951:99:71533,0,6767
y922_scaffold43	449	.	T	C	73651.77	.	AC=1;AF=0.500;AN=2;BaseQRankSum=3.191;ClippingRankSum=0.000;DP=2034;ExcessHet=3.0103;FS=2.827;MLEAC=1;MLEAF=0.500;MQ=30.93;MQRankSum=-21.119;QD=25.94;ReadPosRankSum=-1.148;SOR=0.443	GT:AD:DP:GQ:PL	0/1:279,1749:2028:99:73680,0,6340
y922_scaffold43	467	.	G	A	76351.77	.	AC=1;AF=0.500;AN=2;BaseQRankSum=3.098;ClippingRankSum=0.000;DP=2083;ExcessHet=3.0103;FS=1.872;MLEAC=1;MLEAF=0.500;MQ=31.63;MQRankSum=-18.003;QD=29.29;ReadPosRankSum=-1.403;SOR=0.413	GT:AD:DP:GQ:PL	0/1:262,1812:2074:99:76380,0,5489
y922_scaffold43	475	.	C	G	75707.77	.	AC=1;AF=0.500;AN=2;BaseQRankSum=-0.913;ClippingRankSum=0.000;DP=2092;ExcessHet=3.0103;FS=3.136;MLEAC=1;MLEAF=0.500;MQ=31.83;MQRankSum=-17.068;QD=34.37;ReadPosRankSum=-1.608;SOR=0.362	GT:AD:DP:GQ:PL	0/1:252,1829:2081:99:75736,0,4972
y922_scaffold43	505	.	C	T	61715.77	.	AC=2;AF=1.00;AN=2;BaseQRankSum=-1.834;ClippingRankSum=0.000;DP=2274;ExcessHet=3.0103;FS=5.121;MLEAC=2;MLEAF=1.00;MQ=33.06;MQRankSum=-11.255;QD=28.18;ReadPosRankSum=7.077;SOR=0.241	GT:AD:DP:GQ:PL	1/1:211,1979:2190:99:61744,890,0
y922_scaffold43	520	.	C	A	11957.77	.	AC=1;AF=0.500;AN=2;BaseQRankSum=-1.863;ClippingRankSum=0.000;DP=2296;ExcessHet=3.0103;FS=4.845;MLEAC=1;MLEAF=0.500;MQ=33.67;MQRankSum=-4.757;QD=5.25;ReadPosRankSum=0.712;SOR=0.415	GT:AD:DP:GQ:PL	0/1:1608,670:2278:99:11986,0,45536
y922_scaffold43	534	.	A	C	67658.77	.	AC=2;AF=1.00;AN=2;BaseQRankSum=-2.810;ClippingRankSum=0.000;DP=2366;ExcessHet=3.0103;FS=2.373;MLEAC=2;MLEAF=1.00;MQ=34.05;MQRankSum=-7.279;QD=29.75;ReadPosRankSum=4.380;SOR=0.325	GT:AD:DP:GQ:PL	1/1:179,2095:2274:99:67687,1779,0
y922_scaffold43	693	.	A	G	90638.77	.	AC=2;AF=1.00;AN=2;BaseQRankSum=-1.941;ClippingRankSum=0.000;DP=2364;ExcessHet=3.0103;FS=0.000;MLEAC=2;MLEAF=1.00;MQ=39.54;MQRankSum=-3.378;QD=32.39;ReadPosRankSum=5.982;SOR=0.593	GT:AD:DP:GQ:PL	1/1:136,2217:2353:99:90667,997,0
y922_scaffold43	705	.	GC	G	57159.73	.	AC=1;AF=0.500;AN=2;BaseQRankSum=1.577;ClippingRankSum=0.000;DP=2376;ExcessHet=3.0103;FS=0.000;MLEAC=1;MLEAF=0.500;MQ=39.78;MQRankSum=-3.719;QD=24.44;ReadPosRankSum=6.665;SOR=0.593	GT:AD:DP:GQ:PL	0/1:170,2169:2339:99:57197,0,496
y922_scaffold43	709	.	T	A	57478.77	.	AC=1;AF=0.500;AN=2;BaseQRankSum=-1.308;ClippingRankSum=0.000;DP=2404;ExcessHet=3.0103;FS=1.068;MLEAC=1;MLEAF=0.500;MQ=39.80;MQRankSum=-3.688;QD=24.03;ReadPosRankSum=6.523;SOR=0.567	GT:AD:DP:GQ:PL	0/1:176,2216:2392:99:57507,0,450
y922_scaffold43	911	.	C	A	4963.77	.	AC=1;AF=0.500;AN=2;BaseQRankSum=-3.052;ClippingRankSum=0.000;DP=3374;ExcessHet=3.0103;FS=0.000;MLEAC=1;MLEAF=0.500;MQ=40.44;MQRankSum=-11.788;QD=1.48;ReadPosRankSum=1.584;SOR=0.684	GT:AD:DP:GQ:PL	0/1:2924,423:3347:99:4992,0,79832
y922_scaffold43	990	.	C	CCCA	5340.73	.	AC=1;AF=0.500;AN=2;BaseQRankSum=1.436;ClippingRankSum=0.000;DP=2323;ExcessHet=3.0103;FS=0.828;MLEAC=1;MLEAF=0.500;MQ=40.25;MQRankSum=-14.907;QD=2.33;ReadPosRankSum=-1.746;SOR=0.895	GT:AD:DP:GQ:PL	0/1:2019,275:2294:99:5378,0,88245
y922_scaffold43	1038	.	GC	G	2284.73	.	AC=1;AF=0.500;AN=2;BaseQRankSum=2.692;ClippingRankSum=0.000;DP=1569;ExcessHet=3.0103;FS=1.849;MLEAC=1;MLEAF=0.500;MQ=39.77;MQRankSum=-14.052;QD=1.55;ReadPosRankSum=-8.146;SOR=0.965	GT:AD:DP:GQ:PL	0/1:1313,164:1477:99:2322,0,37286
y922_scaffold43	1059	.	G	C	1681.77	.	AC=1;AF=0.500;AN=2;BaseQRankSum=3.696;ClippingRankSum=0.000;DP=1294;ExcessHet=3.0103;FS=3.362;MLEAC=1;MLEAF=0.500;MQ=39.44;MQRankSum=-12.567;QD=1.31;ReadPosRankSum=-10.775;SOR=1.138	GT:AD:DP:GQ:PL	0/1:1160,126:1286:99:1710,0,51959
y922_scaffold43	1127	.	TC	T	308.73	.	AC=1;AF=0.500;AN=2;BaseQRankSum=1.751;ClippingRankSum=0.000;DP=281;ExcessHet=3.0103;FS=1.695;MLEAC=1;MLEAF=0.500;MQ=40.14;MQRankSum=-1.182;QD=1.31;ReadPosRankSum=0.358;SOR=0.509	GT:AD:DP:GQ:PL	0/1:208,28:236:99:346,0,6003
y922_scaffold43	1208	.	CCTCCCT	C	3064.73	.	AC=2;AF=1.00;AN=2;BaseQRankSum=0.586;ClippingRankSum=0.000;DP=79;ExcessHet=3.0103;FS=0.000;MLEAC=2;MLEAF=1.00;MQ=27.13;MQRankSum=-2.477;QD=27.54;ReadPosRankSum=0.292;SOR=1.662	GT:AD:DP:GQ:PL	1/1:2,70:72:99:3102,133,0
y922_scaffold43	1223	.	C	T	3374.77	.	AC=2;AF=1.00;AN=2;BaseQRankSum=-2.739;ClippingRankSum=0.000;DP=83;ExcessHet=3.0103;FS=0.000;MLEAC=2;MLEAF=1.00;MQ=26.19;MQRankSum=-3.151;QD=27.44;ReadPosRankSum=1.015;SOR=1.449	GT:AD:DP:GQ:PL	1/1:3,75:78:73:3403,73,0
y922_scaffold43	1229	.	C	A	3469.77	.	AC=1;AF=0.500;AN=2;BaseQRankSum=-3.232;ClippingRankSum=0.000;DP=90;ExcessHet=3.0103;FS=0.000;MLEAC=1;MLEAF=0.500;MQ=26.22;MQRankSum=-4.100;QD=26.65;ReadPosRankSum=1.850;SOR=1.453	GT:AD:DP:GQ:PL	0/1:5,81:86:99:3498,0,119
y922_scaffold43	1231	.	C	A	1782.77	.	AC=1;AF=0.500;AN=2;BaseQRankSum=-3.581;ClippingRankSum=0.000;DP=89;ExcessHet=3.0103;FS=0.000;MLEAC=1;MLEAF=0.500;MQ=26.29;MQRankSum=-4.449;QD=21.22;ReadPosRankSum=2.499;SOR=1.721	GT:AD:DP:GQ:PL	0/1:6,78:84:99:1811,0,143
y922_scaffold43	1232	.	A	C	3481.77	.	AC=1;AF=0.500;AN=2;BaseQRankSum=-1.642;ClippingRankSum=0.000;DP=90;ExcessHet=3.0103;FS=0.000;MLEAC=1;MLEAF=0.500;MQ=26.25;MQRankSum=-4.465;QD=34.15;ReadPosRankSum=2.361;SOR=1.765	GT:AD:DP:GQ:PL	0/1:6,80:86:99:3510,0,116
y922_scaffold43	1248	.	G	C	3683.77	.	AC=1;AF=0.500;AN=2;BaseQRankSum=-0.578;ClippingRankSum=0.000;DP=105;ExcessHet=3.0103;FS=0.000;MLEAC=1;MLEAF=0.500;MQ=27.55;MQRankSum=-4.798;QD=26.52;ReadPosRankSum=2.227;SOR=1.609	GT:AD:DP:GQ:PL	0/1:8,93:101:99:3712,0,163
y922_scaffold43	1290	.	T	A	4554.77	.	AC=1;AF=0.500;AN=2;BaseQRankSum=-0.111;ClippingRankSum=0.000;DP=138;ExcessHet=3.0103;FS=4.515;MLEAC=1;MLEAF=0.500;MQ=30.17;MQRankSum=-5.189;QD=33.99;ReadPosRankSum=4.167;SOR=0.205	GT:AD:DP:GQ:PL	0/1:21,113:134:99:4583,0,568
y922_scaffold43	1293	.	T	C	3147.77	.	AC=1;AF=0.500;AN=2;BaseQRankSum=2.854;ClippingRankSum=0.000;DP=143;ExcessHet=3.0103;FS=0.000;MLEAC=1;MLEAF=0.500;MQ=30.34;MQRankSum=-5.473;QD=22.65;ReadPosRankSum=4.665;SOR=1.098	GT:AD:DP:GQ:PL	0/1:26,113:139:99:3176,0,827
y922_scaffold43	1332	.	T	C	3214.74	.	AC=1;AF=0.500;AN=2;BaseQRankSum=4.198;ClippingRankSum=0.000;DP=148;ExcessHet=3.0103;FS=2.342;MLEAC=1;MLEAF=0.500;MQ=31.18;MQRankSum=-4.637;QD=22.32;ReadPosRankSum=-0.588;SOR=0.347	GT:AD:DP:GQ:PL	0/1:28,116:144:99:3243,0,459
y922_scaffold43	1452	.	CCA	C	6927.73	.	AC=1;AF=0.500;AN=2;BaseQRankSum=1.820;ClippingRankSum=0.000;DP=189;ExcessHet=3.0103;FS=25.180;MLEAC=1;MLEAF=0.500;MQ=39.34;MQRankSum=3.852;QD=29.77;ReadPosRankSum=5.913;SOR=0.177	GT:AD:DP:GQ:PL	0/1:16,166:182:99:6965,0,155
y922_scaffold43	1456	.	TCGG	T	6929.73	.	AC=1;AF=0.500;AN=2;BaseQRankSum=2.609;ClippingRankSum=0.000;DP=182;ExcessHet=3.0103;FS=22.640;MLEAC=1;MLEAF=0.500;MQ=39.68;MQRankSum=4.129;QD=37.89;ReadPosRankSum=1.059;SOR=0.204	GT:AD:DP:GQ:PL	0/1:15,167:182:99:6967,0,127
y922_scaffold43	18776	.	GA	G	14286.73	.	AC=2;AF=1.00;AN=2;DP=332;ExcessHet=3.0103;FS=0.000;MLEAC=2;MLEAF=1.00;MQ=41.22;QD=27.10;SOR=0.816	GT:AD:DP:GQ:PL	1/1:0,325:325:99:14324,979,0
y922_scaffold43	18799	.	GAA	G	14627.73	.	AC=2;AF=1.00;AN=2;DP=326;ExcessHet=3.0103;FS=0.000;MLEAC=2;MLEAF=1.00;MQ=41.16;QD=27.13;SOR=0.737	GT:AD:DP:GQ:PL	1/1:0,325:325:99:14665,984,0
y922_scaffold43	26199	.	GA	G	11649.73	.	AC=2;AF=1.00;AN=2;DP=314;ExcessHet=3.0103;FS=0.000;MLEAC=2;MLEAF=1.00;MQ=41.29;QD=33.06;SOR=0.808	GT:AD:DP:GQ:PL	1/1:0,311:311:99:11687,936,0
y922_scaffold43	26222	.	GA	G	9314.73	.	AC=2;AF=1.00;AN=2;DP=299;ExcessHet=3.0103;FS=0.000;MLEAC=2;MLEAF=1.00;MQ=41.30;QD=32.80;SOR=0.781	GT:AD:DP:GQ:PL	1/1:0,284:284:99:9352,855,0
y922_scaffold43	28205	.	TG	T	66.73	.	AC=1;AF=0.500;AN=2;BaseQRankSum=0.167;ClippingRankSum=0.000;DP=106;ExcessHet=3.0103;FS=12.715;MLEAC=1;MLEAF=0.500;MQ=41.28;MQRankSum=0.028;QD=0.69;ReadPosRankSum=-0.909;SOR=1.498	GT:AD:DP:GQ:PL	0/1:79,18:97:99:104,0,1929
y922_scaffold43	30724	.	AAT	A	1431.73	.	AC=1;AF=0.500;AN=2;BaseQRankSum=0.733;ClippingRankSum=0.000;DP=263;ExcessHet=3.0103;FS=4.484;MLEAC=1;MLEAF=0.500;MQ=41.61;MQRankSum=1.187;QD=6.07;ReadPosRankSum=-0.717;SOR=0.697	GT:AD:DP:GQ:PL	0/1:164,72:236:99:1469,0,4901
y922_scaffold44	2277	.	C	CTA	857.73	.	AC=2;AF=1.00;AN=2;DP=21;ExcessHet=3.0103;FS=0.000;MLEAC=1;MLEAF=0.500;MQ=33.49;QD=32.89;SOR=4.804	GT:AD:DP:GQ:PL	1/1:1,20:21:38:790,38,0
y922_scaffold44	2281	.	C	CCAT	1062.73	.	AC=2;AF=1.00;AN=2;DP=24;ExcessHet=3.0103;FS=0.000;MLEAC=2;MLEAF=1.00;MQ=34.67;QD=28.18;SOR=4.977	GT:AD:DP:GQ:PL	1/1:0,24:24:75:1100,75,0
y922_scaffold44	21957	.	TA	T	4019.73	.	AC=2;AF=1.00;AN=2;BaseQRankSum=-1.476;ClippingRankSum=0.000;DP=216;ExcessHet=3.0103;FS=2.210;MLEAC=2;MLEAF=1.00;MQ=40.83;MQRankSum=-1.907;QD=20.10;ReadPosRankSum=0.229;SOR=1.063	GT:AD:DP:GQ:PL	1/1:16,184:200:99:4057,148,0
y922_scaffold44	21997	.	GC	G	7813.73	.	AC=2;AF=1.00;AN=2;DP=218;ExcessHet=3.0103;FS=0.000;MLEAC=2;MLEAF=1.00;MQ=40.90;QD=33.31;SOR=1.091	GT:AD:DP:GQ:PL	1/1:0,217:217:99:7851,653,0
y922_scaffold47	679	.	T	TGACAGGCTCATCCCGACAGGCTCATCCCGACAGGCTCATCCCGACAGGCTCATCTCGACAGGCTCATCTCGACAGGCTCATCTC	2362.73	.	AC=2;AF=1.00;AN=2;DP=70;ExcessHet=3.0103;FS=0.000;MLEAC=1;MLEAF=0.500;MQ=38.42;QD=30.43;SOR=3.611	GT:AD:DP:GQ:PL	1/1:0,38:38:99:2390,153,0
y922_scaffold47	736	.	T	G	2087.77	.	AC=2;AF=1.00;AN=2;DP=68;ExcessHet=3.0103;FS=0.000;MLEAC=2;MLEAF=1.00;MQ=38.49;QD=30.70;SOR=1.542	GT:AD:DP:GQ:PL	1/1:0,68:68:99:2116,202,0
y922_scaffold48	529	.	T	A	681.77	.	AC=2;AF=1.00;AN=2;DP=16;ExcessHet=3.0103;FS=0.000;MLEAC=2;MLEAF=1.00;MQ=39.74;QD=34.02;SOR=2.584	GT:AD:DP:GQ:PL	1/1:0,16:16:47:710,47,0
y922_scaffold48	541	.	T	A	646.77	.	AC=2;AF=1.00;AN=2;DP=15;ExcessHet=3.0103;FS=0.000;MLEAC=2;MLEAF=1.00;MQ=39.58;QD=35.38;SOR=2.448	GT:AD:DP:GQ:PL	1/1:0,15:15:45:675,45,0
y922_scaffold48	556	.	G	A	466.77	.	AC=2;AF=1.00;AN=2;DP=10;ExcessHet=3.0103;FS=0.000;MLEAC=2;MLEAF=1.00;MQ=38.31;QD=25.75;SOR=2.303	GT:AD:DP:GQ:PL	1/1:0,10:10:33:495,33,0
y922_scaffold48	564	.	G	GCGCAGAGTCTAACACTGCTGTGCCAACGCCAAAGCCT	367.74	.	AC=2;AF=1.00;AN=2;DP=9;ExcessHet=3.0103;FS=0.000;MLEAC=2;MLEAF=1.00;MQ=37.88;QD=31.46;SOR=2.093	GT:AD:DP:GQ:PL	1/1:0,9:9:27:405,27,0
y922_scaffold48	21584	.	G	A	4394.77	.	AC=2;AF=1.00;AN=2;DP=159;ExcessHet=3.0103;FS=0.000;MLEAC=2;MLEAF=1.00;MQ=37.53;QD=27.81;SOR=0.771	GT:AD:DP:GQ:PL	1/1:0,158:158:99:4423,463,0
y922_scaffold48	21946	.	TAGA	T	1096.73	.	AC=1;AF=0.500;AN=2;BaseQRankSum=2.808;ClippingRankSum=0.000;DP=223;ExcessHet=3.0103;FS=0.000;MLEAC=1;MLEAF=0.500;MQ=37.85;MQRankSum=-5.419;QD=4.99;ReadPosRankSum=-5.295;SOR=0.745	GT:AD:DP:GQ:PL	0/1:179,41:220:99:1134,0,12293
y922_scaffold48	21950	.	C	CTCG	1093.73	.	AC=1;AF=0.500;AN=2;BaseQRankSum=2.762;ClippingRankSum=0.000;DP=221;ExcessHet=3.0103;FS=0.640;MLEAC=1;MLEAF=0.500;MQ=37.89;MQRankSum=-5.390;QD=4.99;ReadPosRankSum=-5.522;SOR=0.755	GT:AD:DP:GQ:PL	0/1:178,41:219:99:1131,0,12335
y922_scaffold48	21952	.	A	T	1105.77	.	AC=1;AF=0.500;AN=2;BaseQRankSum=2.865;ClippingRankSum=0.000;DP=217;ExcessHet=3.0103;FS=2.311;MLEAC=1;MLEAF=0.500;MQ=37.81;MQRankSum=-5.699;QD=5.14;ReadPosRankSum=-5.034;SOR=0.915	GT:AD:DP:GQ:PL	0/1:178,37:215:99:1134,0,12290
y922_scaffold48	21953	.	A	T	989.77	.	AC=1;AF=0.500;AN=2;BaseQRankSum=3.538;ClippingRankSum=0.000;DP=216;ExcessHet=3.0103;FS=1.469;MLEAC=1;MLEAF=0.500;MQ=37.79;MQRankSum=-5.874;QD=4.63;ReadPosRankSum=-4.933;SOR=0.865	GT:AD:DP:GQ:PL	0/1:178,36:214:99:1018,0,12244
y922_scaffold48	21971	.	G	A	599.77	.	AC=1;AF=0.500;AN=2;BaseQRankSum=0.520;ClippingRankSum=0.000;DP=179;ExcessHet=3.0103;FS=0.000;MLEAC=1;MLEAF=0.500;MQ=37.40;MQRankSum=-5.397;QD=3.39;ReadPosRankSum=-6.362;SOR=0.678	GT:AD:DP:GQ:PL	0/1:151,26:177:99:628,0,10581
y922_scaffold48	21980	.	A	G	299.77	.	AC=1;AF=0.500;AN=2;BaseQRankSum=1.904;ClippingRankSum=0.000;DP=157;ExcessHet=3.0103;FS=2.292;MLEAC=1;MLEAF=0.500;MQ=37.44;MQRankSum=-4.618;QD=1.93;ReadPosRankSum=-5.479;SOR=1.029	GT:AD:DP:GQ:PL	0/1:140,15:155:99:328,0,9625
y922_scaffold48	21982	.	TAG	T	164.73	.	AC=1;AF=0.500;AN=2;BaseQRankSum=1.322;ClippingRankSum=0.000;DP=155;ExcessHet=3.0103;FS=1.181;MLEAC=1;MLEAF=0.500;MQ=37.41;MQRankSum=-4.355;QD=1.08;ReadPosRankSum=-4.742;SOR=1.027	GT:AD:DP:GQ:PL	0/1:141,12:153:99:202,0,9606
y922_scaffold48	22163	.	A	G	950.77	.	AC=1;AF=0.500;AN=2;BaseQRankSum=0.166;ClippingRankSum=0.000;DP=28;ExcessHet=3.0103;FS=0.000;MLEAC=1;MLEAF=0.500;MQ=28.08;MQRankSum=-0.299;QD=33.96;ReadPosRankSum=-0.173;SOR=0.495	GT:AD:DP:GQ:PL	0/1:4,24:28:99:979,0,280
y922_scaffold48	22166	.	G	A	916.77	.	AC=1;AF=0.500;AN=2;BaseQRankSum=-0.172;ClippingRankSum=0.000;DP=27;ExcessHet=3.0103;FS=0.000;MLEAC=1;MLEAF=0.500;MQ=27.43;MQRankSum=-0.450;QD=33.95;ReadPosRankSum=0.000;SOR=0.446	GT:AD:DP:GQ:PL	0/1:4,23:27:99:945,0,283
y922_scaffold48	22190	.	A	T	713.77	.	AC=1;AF=0.500;AN=2;BaseQRankSum=0.588;ClippingRankSum=0.000;DP=20;ExcessHet=3.0103;FS=0.000;MLEAC=1;MLEAF=0.500;MQ=26.45;MQRankSum=-1.077;QD=28.81;ReadPosRankSum=1.698;SOR=0.610	GT:AD:DP:GQ:PL	0/1:3,17:20:99:742,0,246
y922_scaffold48	22193	.	A	T	671.77	.	AC=1;AF=0.500;AN=2;BaseQRankSum=0.807;ClippingRankSum=0.000;DP=20;ExcessHet=3.0103;FS=0.000;MLEAC=1;MLEAF=0.500;MQ=26.45;MQRankSum=-1.077;QD=33.59;ReadPosRankSum=1.696;SOR=0.610	GT:AD:DP:GQ:PL	0/1:3,17:20:99:700,0,249
y922_scaffold48	22238	.	A	G	107.28	.	AC=2;AF=1.00;AN=2;DP=3;ExcessHet=3.0103;FS=0.000;MLEAC=2;MLEAF=1.00;MQ=30.03;QD=31.67;SOR=2.833	GT:AD:DP:GQ:PL	1/1:0,3:3:9:135,9,0
y922_scaffold48	22250	.	A	G	62.74	.	AC=2;AF=1.00;AN=2;DP=2;ExcessHet=3.0103;FS=0.000;MLEAC=2;MLEAF=1.00;MQ=32.98;QD=31.37;SOR=2.303	GT:AD:DP:GQ:PL	1/1:0,2:2:6:90,6,0
y922_scaffold50	741	.	G	A	1584.77	.	AC=2;AF=1.00;AN=2;DP=40;ExcessHet=3.0103;FS=0.000;MLEAC=2;MLEAF=1.00;MQ=28.11;QD=27.47;SOR=2.242	GT:AD:DP:GQ:PL	1/1:0,37:37:99:1613,111,0
y922_scaffold50	750	.	T	C	1636.77	.	AC=2;AF=1.00;AN=2;DP=40;ExcessHet=3.0103;FS=0.000;MLEAC=2;MLEAF=1.00;MQ=28.11;QD=31.70;SOR=3.086	GT:AD:DP:GQ:PL	1/1:0,37:37:99:1665,111,0
y922_scaffold50	755	.	T	C	1708.77	.	AC=2;AF=1.00;AN=2;DP=41;ExcessHet=3.0103;FS=0.000;MLEAC=2;MLEAF=1.00;MQ=28.53;QD=31.61;SOR=3.500	GT:AD:DP:GQ:PL	1/1:0,38:38:99:1737,117,0
y922_scaffold50	762	.	G	A	1764.77	.	AC=2;AF=1.00;AN=2;DP=44;ExcessHet=3.0103;FS=0.000;MLEAC=2;MLEAF=1.00;MQ=28.19;QD=31.39;SOR=3.664	GT:AD:DP:GQ:PL	1/1:0,41:41:99:1793,123,0
y922_scaffold50	11992	.	AG	A	53.73	.	AC=1;AF=0.500;AN=2;BaseQRankSum=1.908;ClippingRankSum=0.000;DP=103;ExcessHet=3.0103;FS=8.974;MLEAC=1;MLEAF=0.500;MQ=40.19;MQRankSum=-0.225;QD=0.57;ReadPosRankSum=0.575;SOR=0.955	GT:AD:DP:GQ:PL	0/1:82,13:95:91:91,0,1923
y922_scaffold52	1209	.	CAT	C	118.73	.	AC=1;AF=0.500;AN=2;BaseQRankSum=-0.358;ClippingRankSum=0.000;DP=231;ExcessHet=3.0103;FS=0.000;MLEAC=1;MLEAF=0.500;MQ=41.47;MQRankSum=0.443;QD=0.54;ReadPosRankSum=-0.565;SOR=0.785	GT:AD:DP:GQ:PL	0/1:194,25:219:99:156,0,5748
y922_scaffold52	10120	.	A	G	7707.77	.	AC=2;AF=1.00;AN=2;DP=178;ExcessHet=3.0103;FS=0.000;MLEAC=2;MLEAF=1.00;MQ=28.58;QD=28.64;SOR=1.405	GT:AD:DP:GQ:PL	1/1:0,177:177:99:7736,536,0
y922_scaffold52	10122	.	A	T	7707.77	.	AC=2;AF=1.00;AN=2;DP=179;ExcessHet=3.0103;FS=0.000;MLEAC=2;MLEAF=1.00;MQ=28.57;QD=29.12;SOR=1.382	GT:AD:DP:GQ:PL	1/1:0,178:178:99:7736,536,0
y922_scaffold53	432	.	C	T	5261.77	.	AC=1;AF=0.500;AN=2;BaseQRankSum=3.934;ClippingRankSum=0.000;DP=248;ExcessHet=3.0103;FS=6.175;MLEAC=1;MLEAF=0.500;MQ=25.55;MQRankSum=-3.809;QD=21.92;ReadPosRankSum=-7.948;SOR=0.429	GT:AD:DP:GQ:PL	0/1:103,137:240:99:5290,0,3821
y922_scaffold53	433	.	A	G	5261.77	.	AC=1;AF=0.500;AN=2;BaseQRankSum=4.133;ClippingRankSum=0.000;DP=241;ExcessHet=3.0103;FS=4.510;MLEAC=1;MLEAF=0.500;MQ=25.36;MQRankSum=-3.557;QD=22.58;ReadPosRankSum=-8.572;SOR=0.467	GT:AD:DP:GQ:PL	0/1:99,134:233:99:5290,0,3821
y922_scaffold53	442	.	A	G	3163.77	.	AC=1;AF=0.500;AN=2;BaseQRankSum=2.864;ClippingRankSum=0.000;DP=173;ExcessHet=3.0103;FS=10.594;MLEAC=1;MLEAF=0.500;MQ=25.74;MQRankSum=-3.917;QD=19.17;ReadPosRankSum=-8.907;SOR=0.835	GT:AD:DP:GQ:PL	0/1:86,79:165:99:3192,0,3346
y922_scaffold53	517	.	A	C	540.77	.	AC=1;AF=0.500;AN=2;BaseQRankSum=0.865;ClippingRankSum=0.000;DP=77;ExcessHet=3.0103;FS=58.178;MLEAC=1;MLEAF=0.500;MQ=26.58;MQRankSum=-3.782;QD=7.12;ReadPosRankSum=-0.673;SOR=4.397	GT:AD:DP:GQ:PL	0/1:58,18:76:99:569,0,2633
y922_scaffold53	520	.	C	T	534.77	.	AC=1;AF=0.500;AN=2;BaseQRankSum=2.926;ClippingRankSum=0.000;DP=82;ExcessHet=3.0103;FS=53.856;MLEAC=1;MLEAF=0.500;MQ=27.25;MQRankSum=-4.027;QD=6.60;ReadPosRankSum=-1.296;SOR=4.398	GT:AD:DP:GQ:PL	0/1:63,18:81:99:563,0,2717
y922_scaffold53	523	.	C	A	528.77	.	AC=1;AF=0.500;AN=2;BaseQRankSum=3.266;ClippingRankSum=0.000;DP=83;ExcessHet=3.0103;FS=53.102;MLEAC=1;MLEAF=0.500;MQ=27.20;MQRankSum=-3.998;QD=6.45;ReadPosRankSum=-2.258;SOR=4.398	GT:AD:DP:GQ:PL	0/1:64,18:82:99:557,0,2801
y922_scaffold53	525	.	A	T	522.77	.	AC=1;AF=0.500;AN=2;BaseQRankSum=2.953;ClippingRankSum=0.000;DP=83;ExcessHet=3.0103;FS=45.714;MLEAC=1;MLEAF=0.500;MQ=27.25;MQRankSum=-3.968;QD=6.38;ReadPosRankSum=-2.012;SOR=4.164	GT:AD:DP:GQ:PL	0/1:66,16:82:99:551,0,2885
y922_scaffold53	526	.	T	A	522.77	.	AC=1;AF=0.500;AN=2;BaseQRankSum=2.362;ClippingRankSum=0.000;DP=83;ExcessHet=3.0103;FS=45.714;MLEAC=1;MLEAF=0.500;MQ=27.25;MQRankSum=-3.968;QD=6.38;ReadPosRankSum=-2.321;SOR=4.164	GT:AD:DP:GQ:PL	0/1:66,16:82:99:551,0,2885
y922_scaffold53	547	.	A	G	141.77	.	AC=1;AF=0.500;AN=2;BaseQRankSum=1.363;ClippingRankSum=0.000;DP=93;ExcessHet=3.0103;FS=29.325;MLEAC=1;MLEAF=0.500;MQ=27.94;MQRankSum=-3.991;QD=1.52;ReadPosRankSum=-4.088;SOR=3.231	GT:AD:DP:GQ:PL	0/1:83,10:93:99:170,0,3539
y922_scaffold53	935	.	TAGTTGGAACATCGATCACAACGATACTCGTTATGAACACACTACCATTACTATCAGTCTCAACCGTTTGACTAGTCGTTGTCAATGTTGAGGTTCCTGTCCATGGAATGACCGTGGTCGATAATGGAAC	T	63.73	.	AC=1;AF=0.500;AN=2;BaseQRankSum=-0.524;ClippingRankSum=0.000;DP=6;ExcessHet=3.0103;FS=0.000;MLEAC=1;MLEAF=0.500;MQ=26.64;MQRankSum=0.842;QD=12.75;SOR=0.223	GT:AD:DP:GQ:PL	0/1:1,4:5:99:101,0,681
y922_scaffold53	1269	.	C	A	1166.79	.	AC=2;AF=1.00;AN=2;BaseQRankSum=1.577;ClippingRankSum=0.000;DP=31;ExcessHet=3.0103;FS=3.832;MLEAC=2;MLEAF=1.00;MQ=23.00;MQRankSum=-0.314;QD=25.25;ReadPosRankSum=1.628;SOR=0.916	GT:AD:DP:GQ:PL	1/1:1,28:29:23:1195,23,0
y922_scaffold53	1272	.	T	C	1166.79	.	AC=2;AF=1.00;AN=2;BaseQRankSum=-1.029;ClippingRankSum=0.000;DP=31;ExcessHet=3.0103;FS=3.832;MLEAC=2;MLEAF=1.00;MQ=23.00;MQRankSum=-0.314;QD=27.78;ReadPosRankSum=1.628;SOR=0.916	GT:AD:DP:GQ:PL	1/1:1,28:29:23:1195,23,0
y922_scaffold53	1284	.	G	A	1211.78	.	AC=2;AF=1.00;AN=2;BaseQRankSum=-0.755;ClippingRankSum=0.000;DP=30;ExcessHet=3.0103;FS=3.832;MLEAC=2;MLEAF=1.00;MQ=22.97;MQRankSum=-0.314;QD=25.48;ReadPosRankSum=1.748;SOR=0.916	GT:AD:DP:GQ:PL	1/1:1,28:29:26:1240,26,0
y922_scaffold53	1287	.	T	A	1276.77	.	AC=2;AF=1.00;AN=2;DP=30;ExcessHet=3.0103;FS=0.000;MLEAC=2;MLEAF=1.00;MQ=22.97;QD=33.12;SOR=1.255	GT:AD:DP:GQ:PL	1/1:0,29:29:87:1305,87,0
y922_scaffold53	1322	.	C	T	871.77	.	AC=2;AF=1.00;AN=2;DP=21;ExcessHet=3.0103;FS=0.000;MLEAC=2;MLEAF=1.00;MQ=22.77;QD=29.39;SOR=1.402	GT:AD:DP:GQ:PL	1/1:0,20:20:60:900,60,0
y922_scaffold53	1323	.	A	G	871.77	.	AC=2;AF=1.00;AN=2;DP=20;ExcessHet=3.0103;FS=0.000;MLEAC=2;MLEAF=1.00;MQ=22.81;QD=25.00;SOR=1.609	GT:AD:DP:GQ:PL	1/1:0,19:19:60:900,60,0
y922_scaffold53	1332	.	A	G	691.77	.	AC=2;AF=1.00;AN=2;DP=16;ExcessHet=3.0103;FS=0.000;MLEAC=2;MLEAF=1.00;MQ=22.88;QD=26.80;SOR=1.609	GT:AD:DP:GQ:PL	1/1:0,16:16:48:720,48,0
y922_scaffold53	1335	.	G	T	556.77	.	AC=2;AF=1.00;AN=2;DP=13;ExcessHet=3.0103;FS=0.000;MLEAC=2;MLEAF=1.00;MQ=23.01;QD=31.13;SOR=1.609	GT:AD:DP:GQ:PL	1/1:0,13:13:39:585,39,0
y922_scaffold53	1341	.	A	C	736.77	.	AC=2;AF=1.00;AN=2;DP=16;ExcessHet=3.0103;FS=0.000;MLEAC=2;MLEAF=1.00;MQ=23.01;QD=32.99;SOR=2.049	GT:AD:DP:GQ:PL	1/1:0,16:16:51:765,51,0
y922_scaffold53	1350	.	C	A	826.77	.	AC=2;AF=1.00;AN=2;DP=18;ExcessHet=3.0103;FS=0.000;MLEAC=2;MLEAF=1.00;MQ=23.17;QD=27.66;SOR=2.833	GT:AD:DP:GQ:PL	1/1:0,18:18:57:855,57,0
y922_scaffold53	1354	.	A	G	781.77	.	AC=2;AF=1.00;AN=2;DP=17;ExcessHet=3.0103;FS=0.000;MLEAC=2;MLEAF=1.00;MQ=23.24;QD=29.06;SOR=3.383	GT:AD:DP:GQ:PL	1/1:0,17:17:54:810,54,0
y922_scaffold53	1360	.	A	G	826.77	.	AC=2;AF=1.00;AN=2;DP=18;ExcessHet=3.0103;FS=0.000;MLEAC=2;MLEAF=1.00;MQ=23.28;QD=28.17;SOR=3.500	GT:AD:DP:GQ:PL	1/1:0,18:18:57:855,57,0
y922_scaffold53	1361	.	A	C	826.77	.	AC=2;AF=1.00;AN=2;DP=18;ExcessHet=3.0103;FS=0.000;MLEAC=2;MLEAF=1.00;MQ=23.28;QD=29.53;SOR=3.500	GT:AD:DP:GQ:PL	1/1:0,18:18:57:855,57,0
y922_scaffold53	1365	.	T	A	916.77	.	AC=2;AF=1.00;AN=2;DP=21;ExcessHet=3.0103;FS=0.000;MLEAC=2;MLEAF=1.00;MQ=25.39;QD=30.89;SOR=3.816	GT:AD:DP:GQ:PL	1/1:0,21:21:63:945,63,0
y922_scaffold53	1371	.	G	A	1096.77	.	AC=2;AF=1.00;AN=2;DP=23;ExcessHet=3.0103;FS=0.000;MLEAC=2;MLEAF=1.00;MQ=26.97;QD=33.31;SOR=4.003	GT:AD:DP:GQ:PL	1/1:0,23:23:75:1125,75,0
y922_scaffold53	1378	.	A	G	1546.77	.	AC=2;AF=1.00;AN=2;DP=31;ExcessHet=3.0103;FS=0.000;MLEAC=2;MLEAF=1.00;MQ=29.19;QD=32.26;SOR=4.615	GT:AD:DP:GQ:PL	1/1:0,31:31:99:1575,105,0
y922_scaffold53	1383	.	AGT	A	1627.73	.	AC=2;AF=1.00;AN=2;DP=35;ExcessHet=3.0103;FS=0.000;MLEAC=2;MLEAF=1.00;MQ=30.09;QD=27.84;SOR=5.728	GT:AD:DP:GQ:PL	1/1:0,35:35:99:1665,111,0
y922_scaffold53	1386	.	A	ACC	1582.73	.	AC=2;AF=1.00;AN=2;DP=35;ExcessHet=3.0103;FS=0.000;MLEAC=2;MLEAF=1.00;MQ=30.09;QD=30.29;SOR=5.728	GT:AD:DP:GQ:PL	1/1:0,35:35:99:1620,108,0
y922_scaffold53	1389	.	C	T	1771.77	.	AC=2;AF=1.00;AN=2;DP=37;ExcessHet=3.0103;FS=0.000;MLEAC=2;MLEAF=1.00;MQ=30.24;QD=38.49;SOR=4.977	GT:AD:DP:GQ:PL	1/1:0,37:37:99:1800,120,0
y922_scaffold53	1391	.	C	G	1906.77	.	AC=2;AF=1.00;AN=2;DP=40;ExcessHet=3.0103;FS=0.000;MLEAC=2;MLEAF=1.00;MQ=30.71;QD=29.59;SOR=4.514	GT:AD:DP:GQ:PL	1/1:0,40:40:99:1935,129,0
y922_scaffold53	1398	.	C	A	2131.77	.	AC=2;AF=1.00;AN=2;DP=48;ExcessHet=3.0103;FS=0.000;MLEAC=2;MLEAF=1.00;MQ=32.41;QD=32.91;SOR=4.407	GT:AD:DP:GQ:PL	1/1:0,48:48:99:2160,144,0
y922_scaffold53	1404	.	G	C	2626.77	.	AC=2;AF=1.00;AN=2;DP=57;ExcessHet=3.0103;FS=0.000;MLEAC=2;MLEAF=1.00;MQ=33.38;QD=31.59;SOR=3.461	GT:AD:DP:GQ:PL	1/1:0,57:57:99:2655,178,0
y922_scaffold53	1407	.	C	T	2671.77	.	AC=2;AF=1.00;AN=2;DP=60;ExcessHet=3.0103;FS=0.000;MLEAC=2;MLEAF=1.00;MQ=33.82;QD=31.21;SOR=3.334	GT:AD:DP:GQ:PL	1/1:0,60:60:99:2700,181,0
y922_scaffold53	1409	.	T	TTGAAGTTCC	3121.73	.	AC=2;AF=1.00;AN=2;DP=60;ExcessHet=3.0103;FS=0.000;MLEAC=2;MLEAF=1.00;MQ=33.82;QD=36.29;SOR=3.296	GT:AD:DP:GQ:PL	1/1:0,60:60:99:3159,217,0
y922_scaffold54	1197	.	C	CTTCTGCTTCTGCTTCTGCTTCTGCTTCTGCTTCTGCTTCTGCTTCTGCTTCTGCTTCTGCTTCTGCTATGCTTCTGCTTCTGCTATGCT	4044.73	.	AC=2;AF=1.00;AN=2;DP=42;ExcessHet=3.0103;FS=0.000;MLEAC=2;MLEAF=1.00;MQ=38.25;QD=23.46;SOR=0.869	GT:AD:DP:GQ:PL	1/1:0,39:39:99:4082,280,0
y922_scaffold56	4892	.	A	G	1246.77	.	AC=1;AF=0.500;AN=2;BaseQRankSum=-10.160;ClippingRankSum=0.000;DP=491;ExcessHet=3.0103;FS=200.204;MLEAC=1;MLEAF=0.500;MQ=40.76;MQRankSum=-1.046;QD=2.65;ReadPosRankSum=8.072;SOR=4.485	GT:AD:DP:GQ:PL	0/1:296,175:471:99:1275,0,6238
y922_scaffold56	4896	.	A	G	1105.77	.	AC=1;AF=0.500;AN=2;BaseQRankSum=-11.134;ClippingRankSum=0.000;DP=492;ExcessHet=3.0103;FS=182.554;MLEAC=1;MLEAF=0.500;MQ=40.84;MQRankSum=-1.148;QD=2.35;ReadPosRankSum=7.856;SOR=7.082	GT:AD:DP:GQ:PL	0/1:331,140:471:99:1134,0,6920
y922_scaffold56	4908	.	A	G	1208.73	.	AC=1;AF=0.500;AN=2;BaseQRankSum=-10.128;ClippingRankSum=0.000;DP=521;ExcessHet=3.0103;FS=165.504;MLEAC=1;MLEAF=0.500;MQ=41.03;MQRankSum=-0.147;QD=2.37;ReadPosRankSum=7.712;SOR=6.152	GT:AD:DP:GQ:PL	0/1:377,134:511:99:1246,0,8164
y922_scaffold58	790	.	AT	A	10513.73	.	AC=2;AF=1.00;AN=2;DP=302;ExcessHet=3.0103;FS=0.000;MLEAC=2;MLEAF=1.00;MQ=33.41;QD=26.43;SOR=1.118	GT:AD:DP:GQ:PL	1/1:0,295:295:99:10551,887,0
y922_scaffold58	819	.	CA	C	11603.73	.	AC=2;AF=1.00;AN=2;DP=311;ExcessHet=3.0103;FS=0.000;MLEAC=2;MLEAF=1.00;MQ=34.48;QD=24.35;SOR=1.175	GT:AD:DP:GQ:PL	1/1:0,310:310:99:11641,933,0
y922_scaffold58	1641	.	C	T	517.77	.	AC=1;AF=0.500;AN=2;BaseQRankSum=2.774;ClippingRankSum=0.000;DP=355;ExcessHet=3.0103;FS=85.350;MLEAC=1;MLEAF=0.500;MQ=38.74;MQRankSum=-14.302;QD=1.69;ReadPosRankSum=-4.347;SOR=6.869	GT:AD:DP:GQ:PL	0/1:276,30:306:99:546,0,11616
y922_scaffold58	1664	.	G	T	1609.77	.	AC=1;AF=0.500;AN=2;BaseQRankSum=3.028;ClippingRankSum=0.000;DP=391;ExcessHet=3.0103;FS=133.355;MLEAC=1;MLEAF=0.500;MQ=37.88;MQRankSum=-16.290;QD=4.83;ReadPosRankSum=-5.155;SOR=6.630	GT:AD:DP:GQ:PL	0/1:278,55:333:99:1638,0,11538
y922_scaffold58	1672	.	C	A	2187.77	.	AC=1;AF=0.500;AN=2;BaseQRankSum=6.003;ClippingRankSum=0.000;DP=427;ExcessHet=3.0103;FS=167.622;MLEAC=1;MLEAF=0.500;MQ=37.48;MQRankSum=-17.539;QD=6.01;ReadPosRankSum=-5.110;SOR=7.140	GT:AD:DP:GQ:PL	0/1:293,71:364:99:2216,0,12206
y922_scaffold58	1675	.	A	G	2187.77	.	AC=1;AF=0.500;AN=2;BaseQRankSum=4.271;ClippingRankSum=0.000;DP=429;ExcessHet=3.0103;FS=174.009;MLEAC=1;MLEAF=0.500;MQ=37.39;MQRankSum=-17.725;QD=5.98;ReadPosRankSum=-4.986;SOR=7.223	GT:AD:DP:GQ:PL	0/1:292,74:366:99:2216,0,12206
y922_scaffold58	1680	.	C	T	2463.77	.	AC=1;AF=0.500;AN=2;BaseQRankSum=6.092;ClippingRankSum=0.000;DP=437;ExcessHet=3.0103;FS=185.699;MLEAC=1;MLEAF=0.500;MQ=37.25;MQRankSum=-17.883;QD=6.62;ReadPosRankSum=-4.517;SOR=7.353	GT:AD:DP:GQ:PL	0/1:293,79:372:99:2492,0,12437
y922_scaffold58	1690	.	A	G	3582.77	.	AC=1;AF=0.500;AN=2;BaseQRankSum=6.346;ClippingRankSum=0.000;DP=482;ExcessHet=3.0103;FS=77.402;MLEAC=1;MLEAF=0.500;MQ=36.71;MQRankSum=-18.903;QD=8.76;ReadPosRankSum=-4.487;SOR=4.861	GT:AD:DP:GQ:PL	0/1:307,102:409:99:3611,0,12566
y922_scaffold58	1692	.	G	GAC	3795.73	.	AC=1;AF=0.500;AN=2;BaseQRankSum=5.979;ClippingRankSum=0.000;DP=486;ExcessHet=3.0103;FS=80.487;MLEAC=1;MLEAF=0.500;MQ=36.56;MQRankSum=-19.051;QD=9.19;ReadPosRankSum=-4.813;SOR=4.981	GT:AD:DP:GQ:PL	0/1:305,108:413:99:3833,0,12666
y922_scaffold58	1706	.	A	G	4332.77	.	AC=1;AF=0.500;AN=2;BaseQRankSum=3.852;ClippingRankSum=0.000;DP=499;ExcessHet=3.0103;FS=57.641;MLEAC=1;MLEAF=0.500;MQ=36.05;MQRankSum=-19.470;QD=10.19;ReadPosRankSum=-4.345;SOR=3.589	GT:AD:DP:GQ:PL	0/1:297,128:425:99:4361,0,11843
y922_scaffold58	1710	.	T	TG	573.73	.	AC=1;AF=0.500;AN=2;BaseQRankSum=0.917;ClippingRankSum=0.000;DP=513;ExcessHet=3.0103;FS=23.901;MLEAC=1;MLEAF=0.500;MQ=35.92;MQRankSum=-11.511;QD=1.32;ReadPosRankSum=-2.903;SOR=2.783	GT:AD:DP:GQ:PL	0/1:379,57:436:99:611,0,15043
y922_scaffold58	1735	.	G	A	8123.77	.	AC=1;AF=0.500;AN=2;BaseQRankSum=3.946;ClippingRankSum=0.000;DP=618;ExcessHet=3.0103;FS=32.338;MLEAC=1;MLEAF=0.500;MQ=34.96;MQRankSum=-21.591;QD=15.21;ReadPosRankSum=-3.770;SOR=2.280	GT:AD:DP:GQ:PL	0/1:319,215:534:99:8152,0,12690
y922_scaffold58	1738	.	G	A	8436.77	.	AC=1;AF=0.500;AN=2;BaseQRankSum=2.315;ClippingRankSum=0.000;DP=625;ExcessHet=3.0103;FS=34.530;MLEAC=1;MLEAF=0.500;MQ=34.88;MQRankSum=-21.691;QD=15.59;ReadPosRankSum=-3.537;SOR=2.245	GT:AD:DP:GQ:PL	0/1:319,222:541:99:8465,0,12801
y922_scaffold58	1747	.	T	TG	8994.73	.	AC=1;AF=0.500;AN=2;BaseQRankSum=1.883;ClippingRankSum=0.000;DP=643;ExcessHet=3.0103;FS=31.763;MLEAC=1;MLEAF=0.500;MQ=34.72;MQRankSum=-21.921;QD=16.15;ReadPosRankSum=-2.573;SOR=2.206	GT:AD:DP:GQ:PL	0/1:318,239:557:99:9032,0,12681
y922_scaffold58	1775	.	C	T	6825.77	.	AC=1;AF=0.500;AN=2;BaseQRankSum=0.321;ClippingRankSum=0.000;DP=763;ExcessHet=3.0103;FS=22.732;MLEAC=1;MLEAF=0.500;MQ=34.04;MQRankSum=-23.253;QD=10.20;ReadPosRankSum=-0.962;SOR=1.894	GT:AD:DP:GQ:PL	0/1:335,334:669:99:6854,0,8933
y922_scaffold58	1857	.	C	G	19719.77	.	AC=1;AF=0.500;AN=2;BaseQRankSum=-0.778;ClippingRankSum=0.000;DP=910;ExcessHet=3.0103;FS=9.721;MLEAC=1;MLEAF=0.500;MQ=32.84;MQRankSum=-25.054;QD=23.36;ReadPosRankSum=1.548;SOR=1.285	GT:AD:DP:GQ:PL	0/1:348,496:844:99:19748,0,14444
y922_scaffold58	1866	.	G	A	20765.77	.	AC=1;AF=0.500;AN=2;BaseQRankSum=-0.548;ClippingRankSum=0.000;DP=935;ExcessHet=3.0103;FS=11.107;MLEAC=1;MLEAF=0.500;MQ=32.71;MQRankSum=-25.480;QD=23.87;ReadPosRankSum=1.496;SOR=1.360	GT:AD:DP:GQ:PL	0/1:353,517:870:99:20794,0,15278
y922_scaffold58	1889	.	A	T	22572.77	.	AC=1;AF=0.500;AN=2;BaseQRankSum=1.504;ClippingRankSum=0.000;DP=979;ExcessHet=3.0103;FS=8.527;MLEAC=1;MLEAF=0.500;MQ=32.36;MQRankSum=-26.040;QD=24.75;ReadPosRankSum=1.399;SOR=1.291	GT:AD:DP:GQ:PL	0/1:354,558:912:99:22601,0,15384
y922_scaffold58	1913	.	C	T	22686.77	.	AC=1;AF=0.500;AN=2;BaseQRankSum=1.192;ClippingRankSum=0.000;DP=990;ExcessHet=3.0103;FS=4.286;MLEAC=1;MLEAF=0.500;MQ=31.99;MQRankSum=-26.086;QD=24.42;ReadPosRankSum=0.471;SOR=0.987	GT:AD:DP:GQ:PL	0/1:336,593:929:99:22715,0,14078
y922_scaffold58	1989	.	A	C	23781.77	.	AC=1;AF=0.500;AN=2;BaseQRankSum=-1.720;ClippingRankSum=0.000;DP=952;ExcessHet=3.0103;FS=1.163;MLEAC=1;MLEAF=0.500;MQ=31.33;MQRankSum=-25.658;QD=26.39;ReadPosRankSum=1.090;SOR=0.599	GT:AD:DP:GQ:PL	0/1:310,591:901:99:23810,0,14524
y922_scaffold58	1992	.	T	C	24121.77	.	AC=1;AF=0.500;AN=2;BaseQRankSum=-1.004;ClippingRankSum=0.000;DP=950;ExcessHet=3.0103;FS=0.551;MLEAC=1;MLEAF=0.500;MQ=31.25;MQRankSum=-25.648;QD=26.77;ReadPosRankSum=1.105;SOR=0.625	GT:AD:DP:GQ:PL	0/1:309,592:901:99:24150,0,14679
y922_scaffold58	1996	.	C	T	24248.77	.	AC=1;AF=0.500;AN=2;BaseQRankSum=-1.658;ClippingRankSum=0.000;DP=958;ExcessHet=3.0103;FS=0.547;MLEAC=1;MLEAF=0.500;MQ=31.29;MQRankSum=-25.861;QD=26.68;ReadPosRankSum=1.592;SOR=0.627	GT:AD:DP:GQ:PL	0/1:315,594:909:99:24277,0,14816
y922_scaffold58	2003	.	C	T	24665.77	.	AC=1;AF=0.500;AN=2;BaseQRankSum=0.525;ClippingRankSum=0.000;DP=959;ExcessHet=3.0103;FS=0.549;MLEAC=1;MLEAF=0.500;MQ=31.16;MQRankSum=-25.812;QD=27.08;ReadPosRankSum=1.176;SOR=0.650	GT:AD:DP:GQ:PL	0/1:311,600:911:99:24694,0,14828
y922_scaffold58	2023	.	A	G	24530.77	.	AC=1;AF=0.500;AN=2;BaseQRankSum=-1.732;ClippingRankSum=0.000;DP=945;ExcessHet=3.0103;FS=0.000;MLEAC=1;MLEAF=0.500;MQ=30.82;MQRankSum=-25.566;QD=27.32;ReadPosRankSum=0.140;SOR=0.662	GT:AD:DP:GQ:PL	0/1:295,603:898:99:24559,0,14081
y922_scaffold58	2024	.	C	T	24530.77	.	AC=1;AF=0.500;AN=2;BaseQRankSum=-3.093;ClippingRankSum=0.000;DP=932;ExcessHet=3.0103;FS=0.000;MLEAC=1;MLEAF=0.500;MQ=30.88;MQRankSum=-25.470;QD=27.69;ReadPosRankSum=0.640;SOR=0.677	GT:AD:DP:GQ:PL	0/1:295,591:886:99:24559,0,14081
y922_scaffold58	2030	.	C	T	23806.77	.	AC=1;AF=0.500;AN=2;BaseQRankSum=-1.270;ClippingRankSum=0.000;DP=941;ExcessHet=3.0103;FS=0.000;MLEAC=1;MLEAF=0.500;MQ=30.95;MQRankSum=-25.438;QD=26.60;ReadPosRankSum=1.235;SOR=0.696	GT:AD:DP:GQ:PL	0/1:303,592:895:99:23835,0,14046
y922_scaffold58	2066	.	C	T	24678.77	.	AC=1;AF=0.500;AN=2;BaseQRankSum=-2.233;ClippingRankSum=0.000;DP=961;ExcessHet=3.0103;FS=0.000;MLEAC=1;MLEAF=0.500;MQ=31.12;MQRankSum=-25.453;QD=26.91;ReadPosRankSum=1.420;SOR=0.733	GT:AD:DP:GQ:PL	0/1:297,620:917:99:24707,0,12222
y922_scaffold58	2074	.	C	G	24855.77	.	AC=1;AF=0.500;AN=2;BaseQRankSum=-3.213;ClippingRankSum=0.000;DP=973;ExcessHet=3.0103;FS=0.000;MLEAC=1;MLEAF=0.500;MQ=31.14;MQRankSum=-25.511;QD=26.70;ReadPosRankSum=1.220;SOR=0.706	GT:AD:DP:GQ:PL	0/1:298,633:931:99:24884,0,12257
y922_scaffold58	2169	.	G	A	18558.77	.	AC=1;AF=0.500;AN=2;BaseQRankSum=-1.390;ClippingRankSum=0.000;DP=763;ExcessHet=3.0103;FS=2.636;MLEAC=1;MLEAF=0.500;MQ=31.43;MQRankSum=-23.276;QD=25.28;ReadPosRankSum=2.739;SOR=0.929	GT:AD:DP:GQ:PL	0/1:259,475:734:99:18587,0,10258
y922_scaffold58	2175	.	C	G	18316.77	.	AC=1;AF=0.500;AN=2;BaseQRankSum=-1.288;ClippingRankSum=0.000;DP=743;ExcessHet=3.0103;FS=6.345;MLEAC=1;MLEAF=0.500;MQ=31.35;MQRankSum=-22.517;QD=25.58;ReadPosRankSum=3.000;SOR=1.094	GT:AD:DP:GQ:PL	0/1:256,460:716:99:18345,0,10330
y922_scaffold58	2212	.	T	G	14212.77	.	AC=1;AF=0.500;AN=2;BaseQRankSum=-1.545;ClippingRankSum=0.000;DP=629;ExcessHet=3.0103;FS=11.288;MLEAC=1;MLEAF=0.500;MQ=31.33;MQRankSum=-19.979;QD=23.26;ReadPosRankSum=2.575;SOR=1.353	GT:AD:DP:GQ:PL	0/1:245,366:611:99:14241,0,10706
y922_scaffold58	2216	.	T	A	14087.77	.	AC=1;AF=0.500;AN=2;BaseQRankSum=-1.474;ClippingRankSum=0.000;DP=621;ExcessHet=3.0103;FS=11.114;MLEAC=1;MLEAF=0.500;MQ=31.48;MQRankSum=-19.753;QD=23.32;ReadPosRankSum=3.190;SOR=1.364	GT:AD:DP:GQ:PL	0/1:251,353:604:99:14116,0,10796
y922_scaffold58	2242	.	G	T	10576.77	.	AC=1;AF=0.500;AN=2;BaseQRankSum=-2.504;ClippingRankSum=0.000;DP=538;ExcessHet=3.0103;FS=15.735;MLEAC=1;MLEAF=0.500;MQ=31.25;MQRankSum=-18.313;QD=20.18;ReadPosRankSum=-0.325;SOR=1.576	GT:AD:DP:GQ:PL	0/1:228,296:524:99:10605,0,11023
y922_scaffold58	2267	.	C	A	9580.77	.	AC=1;AF=0.500;AN=2;BaseQRankSum=1.011;ClippingRankSum=0.000;DP=477;ExcessHet=3.0103;FS=26.953;MLEAC=1;MLEAF=0.500;MQ=31.14;MQRankSum=-15.639;QD=20.56;ReadPosRankSum=-2.023;SOR=1.977	GT:AD:DP:GQ:PL	0/1:226,240:466:99:9609,0,11643
y922_scaffold58	2273	.	A	G	9306.77	.	AC=1;AF=0.500;AN=2;BaseQRankSum=-1.345;ClippingRankSum=0.000;DP=482;ExcessHet=3.0103;FS=26.967;MLEAC=1;MLEAF=0.500;MQ=31.05;MQRankSum=-15.249;QD=19.76;ReadPosRankSum=-2.407;SOR=2.011	GT:AD:DP:GQ:PL	0/1:234,237:471:99:9335,0,12087
y922_scaffold58	2292	.	G	C	7197.77	.	AC=1;AF=0.500;AN=2;BaseQRankSum=0.734;ClippingRankSum=0.000;DP=445;ExcessHet=3.0103;FS=41.609;MLEAC=1;MLEAF=0.500;MQ=31.17;MQRankSum=-13.960;QD=16.55;ReadPosRankSum=-1.640;SOR=2.514	GT:AD:DP:GQ:PL	0/1:249,186:435:99:7226,0,12700
y922_scaffold58	2297	.	C	T	6777.77	.	AC=1;AF=0.500;AN=2;BaseQRankSum=0.659;ClippingRankSum=0.000;DP=437;ExcessHet=3.0103;FS=45.416;MLEAC=1;MLEAF=0.500;MQ=31.15;MQRankSum=-13.627;QD=15.84;ReadPosRankSum=-2.624;SOR=2.704	GT:AD:DP:GQ:PL	0/1:249,179:428:99:6806,0,12724
y922_scaffold58	2306	.	G	C	5709.77	.	AC=1;AF=0.500;AN=2;BaseQRankSum=-1.413;ClippingRankSum=0.000;DP=419;ExcessHet=3.0103;FS=44.001;MLEAC=1;MLEAF=0.500;MQ=31.32;MQRankSum=-12.718;QD=13.93;ReadPosRankSum=-1.723;SOR=2.701	GT:AD:DP:GQ:PL	0/1:256,154:410:99:5738,0,12836
y922_scaffold58	2333	.	C	A	1501.77	.	AC=1;AF=0.500;AN=2;BaseQRankSum=6.793;ClippingRankSum=0.000;DP=374;ExcessHet=3.0103;FS=153.276;MLEAC=1;MLEAF=0.500;MQ=31.94;MQRankSum=-10.488;QD=4.06;ReadPosRankSum=0.105;SOR=5.107	GT:AD:DP:GQ:PL	0/1:274,96:370:99:1530,0,7425
y922_scaffold58	2384	.	C	T	494.77	.	AC=1;AF=0.500;AN=2;BaseQRankSum=6.938;ClippingRankSum=0.000;DP=336;ExcessHet=3.0103;FS=137.762;MLEAC=1;MLEAF=0.500;MQ=31.49;MQRankSum=-7.524;QD=1.49;ReadPosRankSum=-1.543;SOR=7.915	GT:AD:DP:GQ:PL	0/1:279,54:333:99:523,0,7330
y922_scaffold58	2426	.	A	G	117.77	.	AC=1;AF=0.500;AN=2;BaseQRankSum=3.576;ClippingRankSum=0.000;DP=324;ExcessHet=3.0103;FS=74.416;MLEAC=1;MLEAF=0.500;MQ=31.53;MQRankSum=-5.223;QD=0.37;ReadPosRankSum=-2.795;SOR=6.625	GT:AD:DP:GQ:PL	0/1:293,27:320:99:146,0,15313
y922_scaffold58	2438	.	G	A	57.77	.	AC=1;AF=0.500;AN=2;BaseQRankSum=6.068;ClippingRankSum=0.000;DP=324;ExcessHet=3.0103;FS=62.128;MLEAC=1;MLEAF=0.500;MQ=31.61;MQRankSum=-4.966;QD=0.18;ReadPosRankSum=-3.461;SOR=6.264	GT:AD:DP:GQ:PL	0/1:297,23:320:86:86,0,15617
y922_scaffold58	3770	.	A	G	541.77	.	AC=1;AF=0.500;AN=2;BaseQRankSum=-3.156;ClippingRankSum=0.000;DP=446;ExcessHet=3.0103;FS=3.507;MLEAC=1;MLEAF=0.500;MQ=33.63;MQRankSum=-10.418;QD=1.25;ReadPosRankSum=-3.657;SOR=1.018	GT:AD:DP:GQ:PL	0/1:360,74:434:99:570,0,9931
y922_scaffold58	3823	.	A	G	2311.77	.	AC=1;AF=0.500;AN=2;BaseQRankSum=-3.846;ClippingRankSum=0.000;DP=412;ExcessHet=3.0103;FS=0.954;MLEAC=1;MLEAF=0.500;MQ=34.00;MQRankSum=-10.956;QD=5.78;ReadPosRankSum=3.050;SOR=0.708	GT:AD:DP:GQ:PL	0/1:320,80:400:99:2340,0,12825
y922_scaffold58	3838	.	C	T	2291.77	.	AC=1;AF=0.500;AN=2;BaseQRankSum=-3.531;ClippingRankSum=0.000;DP=410;ExcessHet=3.0103;FS=0.000;MLEAC=1;MLEAF=0.500;MQ=33.94;MQRankSum=-10.601;QD=5.76;ReadPosRankSum=4.173;SOR=0.681	GT:AD:DP:GQ:PL	0/1:320,78:398:99:2320,0,13236
y922_scaffold58	3841	.	G	A	2389.77	.	AC=1;AF=0.500;AN=2;BaseQRankSum=-3.140;ClippingRankSum=0.000;DP=408;ExcessHet=3.0103;FS=0.465;MLEAC=1;MLEAF=0.500;MQ=33.99;MQRankSum=-10.493;QD=6.03;ReadPosRankSum=4.963;SOR=0.734	GT:AD:DP:GQ:PL	0/1:320,76:396:99:2418,0,13319
y922_scaffold58	3842	.	C	T	2389.77	.	AC=1;AF=0.500;AN=2;BaseQRankSum=-3.103;ClippingRankSum=0.000;DP=407;ExcessHet=3.0103;FS=0.971;MLEAC=1;MLEAF=0.500;MQ=34.03;MQRankSum=-10.487;QD=6.05;ReadPosRankSum=5.117;SOR=0.728	GT:AD:DP:GQ:PL	0/1:319,76:395:99:2418,0,13319
y922_scaffold58	3852	.	T	C	2325.77	.	AC=1;AF=0.500;AN=2;BaseQRankSum=-3.726;ClippingRankSum=0.000;DP=404;ExcessHet=3.0103;FS=2.112;MLEAC=1;MLEAF=0.500;MQ=33.94;MQRankSum=-10.677;QD=5.92;ReadPosRankSum=4.830;SOR=0.802	GT:AD:DP:GQ:PL	0/1:314,79:393:99:2354,0,13199
y922_scaffold58	3872	.	C	T	2130.77	.	AC=1;AF=0.500;AN=2;BaseQRankSum=-2.327;ClippingRankSum=0.000;DP=396;ExcessHet=3.0103;FS=5.211;MLEAC=1;MLEAF=0.500;MQ=33.71;MQRankSum=-9.715;QD=5.53;ReadPosRankSum=6.408;SOR=0.978	GT:AD:DP:GQ:PL	0/1:311,74:385:99:2159,0,13004
y922_scaffold58	3873	.	T	C	2130.77	.	AC=1;AF=0.500;AN=2;BaseQRankSum=-3.367;ClippingRankSum=0.000;DP=391;ExcessHet=3.0103;FS=6.177;MLEAC=1;MLEAF=0.500;MQ=33.75;MQRankSum=-9.602;QD=5.61;ReadPosRankSum=6.555;SOR=1.009	GT:AD:DP:GQ:PL	0/1:307,73:380:99:2159,0,13004
y922_scaffold58	3898	.	C	A	2098.77	.	AC=1;AF=0.500;AN=2;BaseQRankSum=-2.268;ClippingRankSum=0.000;DP=389;ExcessHet=3.0103;FS=8.138;MLEAC=1;MLEAF=0.500;MQ=33.69;MQRankSum=-9.521;QD=5.55;ReadPosRankSum=5.042;SOR=1.134	GT:AD:DP:GQ:PL	0/1:305,73:378:99:2127,0,12699
y922_scaffold58	3910	.	T	C	2027.77	.	AC=1;AF=0.500;AN=2;BaseQRankSum=-2.374;ClippingRankSum=0.000;DP=382;ExcessHet=3.0103;FS=9.498;MLEAC=1;MLEAF=0.500;MQ=33.60;MQRankSum=-9.263;QD=5.47;ReadPosRankSum=3.689;SOR=1.238	GT:AD:DP:GQ:PL	0/1:300,71:371:99:2056,0,12301
y922_scaffold58	3950	.	GT	G	13729.73	.	AC=2;AF=1.00;AN=2;DP=369;ExcessHet=3.0103;FS=0.000;MLEAC=2;MLEAF=1.00;MQ=33.69;QD=31.57;SOR=0.930	GT:AD:DP:GQ:PL	1/1:0,354:354:99:13767,1068,0
y922_scaffold58	3984	.	G	A	1148.77	.	AC=1;AF=0.500;AN=2;BaseQRankSum=2.134;ClippingRankSum=0.000;DP=353;ExcessHet=3.0103;FS=44.214;MLEAC=1;MLEAF=0.500;MQ=34.16;MQRankSum=-9.398;QD=3.37;ReadPosRankSum=-5.831;SOR=2.756	GT:AD:DP:GQ:PL	0/1:288,53:341:99:1177,0,11750
y922_scaffold58	3990	.	A	G	1007.77	.	AC=1;AF=0.500;AN=2;BaseQRankSum=3.827;ClippingRankSum=0.000;DP=337;ExcessHet=3.0103;FS=32.754;MLEAC=1;MLEAF=0.500;MQ=34.29;MQRankSum=-8.616;QD=3.09;ReadPosRankSum=-5.657;SOR=2.506	GT:AD:DP:GQ:PL	0/1:282,44:326:99:1036,0,11857
y922_scaffold58	4006	.	G	A	272.77	.	AC=1;AF=0.500;AN=2;BaseQRankSum=3.624;ClippingRankSum=0.000;DP=309;ExcessHet=3.0103;FS=56.855;MLEAC=1;MLEAF=0.500;MQ=34.73;MQRankSum=-6.916;QD=0.90;ReadPosRankSum=-5.002;SOR=5.053	GT:AD:DP:GQ:PL	0/1:275,27:302:99:301,0,12009
y922_scaffold59	688	.	C	CCCCCCACCCCTCCACCCCA	1017.73	.	AC=2;AF=1.00;AN=2;DP=15;ExcessHet=3.0103;FS=0.000;MLEAC=2;MLEAF=1.00;MQ=29.35;QD=28.70;SOR=5.421	GT:AD:DP:GQ:PL	1/1:0,14:14:72:1055,72,0
y922_scaffold60	495	.	AT	A	6395.73	.	AC=2;AF=1.00;AN=2;DP=146;ExcessHet=3.0103;FS=0.000;MLEAC=2;MLEAF=1.00;MQ=34.13;QD=33.28;SOR=0.823	GT:AD:DP:GQ:PL	1/1:0,145:145:99:6433,439,0
y922_scaffold60	497	.	CCT	C	6575.73	.	AC=2;AF=1.00;AN=2;DP=147;ExcessHet=3.0103;FS=0.000;MLEAC=2;MLEAF=1.00;MQ=34.08;QD=31.95;SOR=0.807	GT:AD:DP:GQ:PL	1/1:0,146:146:99:6613,451,0
y922_scaffold60	504	.	CGAA	C	6398.73	.	AC=2;AF=1.00;AN=2;DP=144;ExcessHet=3.0103;FS=0.000;MLEAC=2;MLEAF=1.00;MQ=33.56;QD=31.33;SOR=0.765	GT:AD:DP:GQ:PL	1/1:0,143:143:99:6436,431,0
y922_scaffold61	1114	.	C	CTGGGTGAAG	858.73	.	AC=2;AF=1.00;AN=2;DP=25;ExcessHet=3.0103;FS=0.000;MLEAC=2;MLEAF=1.00;MQ=34.63;QD=27.35;SOR=1.609	GT:AD:DP:GQ:PL	1/1:0,22:22:67:896,67,0
y922_scaffold62	1940	.	AT	A	152419.73	.	AC=2;AF=1.00;AN=2;DP=4062;ExcessHet=3.0103;FS=0.000;MLEAC=2;MLEAF=1.00;MQ=41.53;QD=27.17;SOR=0.843	GT:AD:DP:GQ:PL	1/1:0,4035:4035:99:152457,12148,0
y922_scaffold64	271	.	AATATATTATAATAT	A	133940.73	.	AC=2;AF=1.00;AN=2;BaseQRankSum=1.381;ClippingRankSum=0.000;DP=4635;ExcessHet=3.0103;FS=0.000;MLEAC=2;MLEAF=1.00;MQ=34.47;MQRankSum=1.222;QD=31.17;ReadPosRankSum=0.152;SOR=0.795	GT:AD:DP:GQ:PL	1/1:2,4295:4297:99:133978,12745,0
y922_scaffold64	800	.	GA	G	108300.73	.	AC=2;AF=1.00;AN=2;BaseQRankSum=6.126;ClippingRankSum=0.000;DP=3838;ExcessHet=3.0103;FS=3.724;MLEAC=2;MLEAF=1.00;MQ=41.46;MQRankSum=1.229;QD=28.89;ReadPosRankSum=4.256;SOR=0.649	GT:AD:DP:GQ:PL	1/1:22,3727:3749:99:108338,10781,0
y922_scaffold66	1233	.	TATA	T	435.73	.	AC=1;AF=0.500;AN=2;BaseQRankSum=-1.113;ClippingRankSum=0.000;DP=3524;ExcessHet=3.0103;FS=0.000;MLEAC=1;MLEAF=0.500;MQ=41.54;MQRankSum=-5.679;QD=0.14;ReadPosRankSum=0.817;SOR=0.684	GT:AD:DP:GQ:PL	0/1:2727,317:3044:99:473,0,97303
y922_scaffold73	1313	.	T	TGAAATAATTAATTAAA	7616.73	.	AC=1;AF=0.500;AN=2;BaseQRankSum=2.781;ClippingRankSum=0.000;DP=363;ExcessHet=3.0103;FS=0.448;MLEAC=1;MLEAF=0.500;MQ=39.13;MQRankSum=-8.001;QD=24.18;ReadPosRankSum=-5.599;SOR=0.652	GT:AD:DP:GQ:PL	0/1:98,217:315:99:7654,0,2530
y922_scaffold74	997	.	GAT	G	127280.73	.	AC=2;AF=1.00;AN=2;BaseQRankSum=1.718;ClippingRankSum=-0.029;DP=4333;ExcessHet=3.0103;FS=0.000;MLEAC=2;MLEAF=1.00;MQ=41.39;MQRankSum=-0.648;QD=30.48;ReadPosRankSum=0.308;SOR=0.028	GT:AD:DP:GQ:PL	1/1:5,4171:4176:99:127318,12336,0
