# Supplementary material for: Assembly and Analysis of the Genome Sequence of the Yeast Brettanomyces naardenensis CBS 7540
Source: Microorganisms. 2019 Oct 26;7(11):489. doi: 10.3390/microorganisms7110489 (PMC6921048; doi:10.3390/microorganisms7110489)
Supplement: Supplementary file 1 [file microorganisms-07-00489-s001.zip › Supplementary_Materials/Table_S4.txt]

Table S4: Characterization of variants in CBS 7540
y922_scaffold1	49710	INDEL	2	AAT	A Not in gene
y922_scaffold1	58842	SNP	-	G	A Not in gene
y922_scaffold1	58844	SNP	-	G	T Not in gene
y922_scaffold1	58846	SNP	-	G	T Not in gene
y922_scaffold1	58852	SNP	-	G	T Not in gene
y922_scaffold1	58858	INDEL	-10	C	CCAAGATCGAA Not in gene
y922_scaffold1	106504	INDEL	1	TC	T Not in gene
y922_scaffold1	106525	INDEL	-12	C	CACCAAATGTACA Not in gene
y922_scaffold1	122422	INDEL	7	AAAGACAC	A Not in gene
y922_scaffold1	122456	INDEL	1	GA	G Not in gene
y922_scaffold1	149884	INDEL	-15	A	AGAGGCTAACGGTAAG y922_scaffold1 149255 150106
y922_scaffold1	188636	SNP	-	T	A y922_scaffold1 187835 189049
y922_scaffold1	189044	SNP	-	T	C y922_scaffold1 187835 189049
y922_scaffold1	189061	SNP	-	A	G Not in gene
y922_scaffold1	189062	SNP	-	C	T Not in gene
y922_scaffold1	189071	SNP	-	C	T y922_scaffold1 189063 189686
y922_scaffold1	189074	INDEL	-8	G	GTTTGGTTT y922_scaffold1 189063 189686
y922_scaffold1	232008	SNP	-	G	C y922_scaffold1 231642 233459
y922_scaffold1	232010	SNP	-	A	T y922_scaffold1 231642 233459
y922_scaffold1	232017	INDEL	4	AGTCG	A y922_scaffold1 231642 233459
y922_scaffold1	291959	INDEL	-54	G	GACCTCCTTAGTAGCGGTGGTAGCCTGAATCTGACCGTCACCGATCTGAGAAACA y922_scaffold1 291455 292399
y922_scaffold1	323240	INDEL	-1	C	CA Not in gene
y922_scaffold1	323242	SNP	-	C	A Not in gene
y922_scaffold1	323243	SNP	-	C	A Not in gene
y922_scaffold1	323244	INDEL	-26	C	CTGCGGCGGCGG,CACTGCGGCGGCGG Not in gene
y922_scaffold1	323247	SNP	-	C	A Not in gene
y922_scaffold1	336731	INDEL	-1	G	GA Not in gene
y922_scaffold1	413958	INDEL	-7	G	GGGGGGCA Not in gene
y922_scaffold1	435807	INDEL	1	TG	T Not in gene
y922_scaffold1	492073	INDEL	-18	C	CATGCAACAGCAGCCTCAA y922_scaffold1 491963 494305
y922_scaffold1	495334	INDEL	-1	CTT	C,CT Not in gene
y922_scaffold1	495374	INDEL	1	TC	T Not in gene
y922_scaffold1	536969	INDEL	1	AT	A Not in gene
y922_scaffold1	542540	INDEL	-5	C	CTACCT Not in gene
y922_scaffold1	542563	INDEL	-2	T	TCC Not in gene
y922_scaffold1	594127	INDEL	-1	G	GT Not in gene
y922_scaffold1	594316	INDEL	1	CT	C Not in gene
y922_scaffold1	636186	INDEL	1	AC	A Not in gene
y922_scaffold1	636198	INDEL	14	ACACCCTTTTTAGTT	A Not in gene
y922_scaffold1	640474	INDEL	12	AAGGAGCCGGTGG	A Not in gene
y922_scaffold1	640515	INDEL	1	TA	T Not in gene
y922_scaffold1	733085	SNP	-	G	T Not in gene
y922_scaffold1	769778	SNP	-	T	C Not in gene
y922_scaffold1	769779	SNP	-	T	C Not in gene
y922_scaffold1	823370	INDEL	1	CA	C Not in gene
y922_scaffold1	856983	INDEL	2	GTA	G Not in gene
y922_scaffold1	865104	INDEL	5	TTCTGG	T Not in gene
y922_scaffold1	865134	INDEL	2	TCC	T Not in gene
y922_scaffold1	883969	INDEL	1	AG	A Not in gene
y922_scaffold1	923902	INDEL	4	ATAAG	A Not in gene
y922_scaffold1	923931	INDEL	1	AT	A Not in gene
y922_scaffold1	1009905	INDEL	-4	T	TGGGG y922_scaffold1 1009843 1011091
y922_scaffold1	1038336	INDEL	2	GTA	G Not in gene
y922_scaffold1	1099125	INDEL	1	TC	T Not in gene
y922_scaffold1	1112791	INDEL	1	TA	T Not in gene
y922_scaffold1	1147520	INDEL	1	AG	A Not in gene
y922_scaffold1	1204835	INDEL	2	GTA	G Not in gene
y922_scaffold1	1312807	INDEL	-1	C	CA Not in gene
y922_scaffold1	1356440	INDEL	1	CA	C Not in gene
y922_scaffold1	1358612	INDEL	1	AG	A Not in gene
y922_scaffold1	1404458	INDEL	-5	T	TG,TGG Not in gene
y922_scaffold1	1408545	INDEL	-1	G	GA Not in gene
y922_scaffold1	1548725	INDEL	2	AAT	A Not in gene
y922_scaffold1	1672354	INDEL	1	GA	G Not in gene
y922_scaffold1	1678117	INDEL	1	AG	A Not in gene
y922_scaffold1	1710092	INDEL	-1	G	GT Not in gene
y922_scaffold2	26587	INDEL	1	CA	C y922_scaffold2 26275 26636
y922_scaffold2	26616	INDEL	1	AT	A y922_scaffold2 26275 26636
y922_scaffold2	29434	INDEL	1	GA	G Not in gene
y922_scaffold2	54743	INDEL	1	GA	G Not in gene
y922_scaffold2	62299	INDEL	2	GTA	G Not in gene
y922_scaffold2	85024	SNP	-	G	A Not in gene
y922_scaffold2	85028	SNP	-	G	A Not in gene
y922_scaffold2	85034	INDEL	1	GA	G Not in gene
y922_scaffold2	87409	INDEL	-1	G	GT Not in gene
y922_scaffold2	103742	INDEL	1	CT	C Not in gene
y922_scaffold2	147674	SNP	-	T	C Not in gene
y922_scaffold2	195612	INDEL	-1	A	AT Not in gene
y922_scaffold2	202203	INDEL	-13	G	GCTTTACGGGCTGT Not in gene
y922_scaffold2	204191	INDEL	-2	A	AAT Not in gene
y922_scaffold2	220331	INDEL	-14	G	GGGGGGAAAAAAATA Not in gene
y922_scaffold2	283318	INDEL	-1	G	GT Not in gene
y922_scaffold2	295283	INDEL	1	CT	C Not in gene
y922_scaffold2	300607	INDEL	1	TC	T Not in gene
y922_scaffold2	350337	INDEL	-11	C	CACAGGACGGTA Not in gene
y922_scaffold2	350339	INDEL	-3	C	CGGG Not in gene
y922_scaffold2	411233	SNP	-	T	C Not in gene
y922_scaffold2	411235	SNP	-	A	C Not in gene
y922_scaffold2	411253	INDEL	11	ACCCCCCCCCCC	A Not in gene
y922_scaffold2	411279	INDEL	-2	C	CTG Not in gene
y922_scaffold2	411281	INDEL	-2	C	CTG Not in gene
y922_scaffold2	411285	INDEL	-2	C	CTT Not in gene
y922_scaffold2	411288	SNP	-	C	T Not in gene
y922_scaffold2	411290	SNP	-	C	A Not in gene
y922_scaffold2	411295	INDEL	-3	C	CGAG Not in gene
y922_scaffold2	411296	INDEL	-6	C	CGAGCGG Not in gene
y922_scaffold2	419741	INDEL	1	TG	T Not in gene
y922_scaffold2	441989	INDEL	1	AG	A Not in gene
y922_scaffold2	463049	INDEL	-2	C	CAT Not in gene
y922_scaffold2	473840	INDEL	1	GT	G Not in gene
y922_scaffold2	473880	INDEL	1	CT	C Not in gene
y922_scaffold2	542788	INDEL	1	CA	C Not in gene
y922_scaffold2	542824	INDEL	1	CT	C Not in gene
y922_scaffold2	561530	INDEL	8	TCCCCCCCC	T Not in gene
y922_scaffold2	577573	INDEL	18	TTCCTCTTCCTCTTTCCTC	T y922_scaffold2 577201 579483
y922_scaffold2	606011	INDEL	-8	T	TGGGGGGGG Not in gene
y922_scaffold2	614643	INDEL	-1	C	CT Not in gene
y922_scaffold2	614647	INDEL	-4	C	CATCT Not in gene
y922_scaffold2	652840	INDEL	-5	C	CGTCTT Not in gene
y922_scaffold2	652843	INDEL	-5	C	CGAGTT Not in gene
y922_scaffold2	652845	INDEL	-2	C	CTT Not in gene
y922_scaffold2	662289	INDEL	1	TC	T Not in gene
y922_scaffold2	681127	INDEL	2	AAT	A Not in gene
y922_scaffold2	695923	INDEL	1	AC	A Not in gene
y922_scaffold2	695944	INDEL	-17	A	AAAGTCTCGCAATGATGC Not in gene
y922_scaffold2	741915	INDEL	2	CAT	C Not in gene
y922_scaffold2	747491	INDEL	-1	C	CT Not in gene
y922_scaffold2	747493	INDEL	-12	C	CGATGCTGAAGCT Not in gene
y922_scaffold2	747496	SNP	-	C	A Not in gene
y922_scaffold2	754953	INDEL	1	AT	A Not in gene
y922_scaffold2	854971	INDEL	-33	A	ATCTGCTCCTCAACCGTCCGTCCCACAACAATAT y922_scaffold2 853535 857953
y922_scaffold2	861122	INDEL	1	GA	G Not in gene
y922_scaffold2	902245	INDEL	-5	G	GGGGGA Not in gene
y922_scaffold2	937105	INDEL	-7	T	TGGGGGGG Not in gene
y922_scaffold2	958699	INDEL	1	AG	A Not in gene
y922_scaffold2	958866	SNP	-	C	A Not in gene
y922_scaffold2	958867	SNP	-	C	A Not in gene
y922_scaffold2	969795	SNP	-	A	G y922_scaffold2 969330 970131
y922_scaffold2	986446	INDEL	1	AG	A Not in gene
y922_scaffold2	1006424	INDEL	-2	C	CTT Not in gene
y922_scaffold2	1006426	INDEL	-10	A	AGCTCCATCTT Not in gene
y922_scaffold2	1006429	INDEL	-4	G	GCTCC Not in gene
y922_scaffold2	1022338	INDEL	1	CA	C Not in gene
y922_scaffold2	1043165	INDEL	-1	T	TG Not in gene
y922_scaffold2	1044549	INDEL	18	TCAGTCCCATCAGTCCTAG	T Not in gene
y922_scaffold2	1084734	INDEL	-11	G	GGGGGGGGGAGA Not in gene
y922_scaffold2	1106198	INDEL	-10	A	ACCCCCCCCCC Not in gene
y922_scaffold2	1123070	INDEL	-34	C	CCCCCCCCCCCCCCCCCCCTCTCTTCCCTGCGACT Not in gene
y922_scaffold3	481	INDEL	3	AACC	A y922_scaffold3 7 2208
y922_scaffold3	487	INDEL	9	TGGCCCATCG	T y922_scaffold3 7 2208
y922_scaffold3	1492	SNP	-	A	C y922_scaffold3 7 2208
y922_scaffold3	1502	SNP	-	A	T y922_scaffold3 7 2208
y922_scaffold3	1505	SNP	-	T	A y922_scaffold3 7 2208
y922_scaffold3	1507	SNP	-	T	A y922_scaffold3 7 2208
y922_scaffold3	1969	INDEL	3	ATCT	A y922_scaffold3 7 2208
y922_scaffold3	1975	INDEL	33	TGGACCAACTACTGGACCATCCACAGGCCCATCA	T y922_scaffold3 7 2208
y922_scaffold3	2173	INDEL	-3	A	AACC y922_scaffold3 7 2208
y922_scaffold3	2185	SNP	-	T	G y922_scaffold3 7 2208
y922_scaffold3	2215	SNP	-	A	C Not in gene
y922_scaffold3	2607	INDEL	-2	C	CAA y922_scaffold3 2332 2776
y922_scaffold3	2608	INDEL	-1	C	CG y922_scaffold3 2332 2776
y922_scaffold3	2759	SNP	-	T	A y922_scaffold3 2332 2776
y922_scaffold3	2761	SNP	-	A	C y922_scaffold3 2332 2776
y922_scaffold3	2762	SNP	-	A	T y922_scaffold3 2332 2776
y922_scaffold3	2764	SNP	-	A	T y922_scaffold3 2332 2776
y922_scaffold3	2772	INDEL	2	CTT	C y922_scaffold3 2332 2776
y922_scaffold3	3860	INDEL	-7	C	CTTATCAA Not in gene
y922_scaffold3	45244	INDEL	1	GC	G Not in gene
y922_scaffold3	129420	INDEL	-12	C	CCAACAACCGGGT Not in gene
y922_scaffold3	145366	INDEL	1	CG	C Not in gene
y922_scaffold3	211151	INDEL	-2	C	CAG Not in gene
y922_scaffold3	211153	INDEL	-4	C	CTGCT Not in gene
y922_scaffold3	211156	SNP	-	C	T Not in gene
y922_scaffold3	211159	INDEL	-3	C	CATA Not in gene
y922_scaffold3	211161	INDEL	-2	C	CGG Not in gene
y922_scaffold3	215253	INDEL	-66	G	GGATCTTCCTCCGTAAGAATCATCATTCTGGTTGGATCTTCCTCCGTAAGAATCATCATTCTGGTTA y922_scaffold3 215133 215591
y922_scaffold3	215370	INDEL	-33	A	ATTCTGGTTGGAGTTTCCGCCGTAAGAGTTGTCG y922_scaffold3 215133 215591
y922_scaffold3	243811	INDEL	1	TC	T Not in gene
y922_scaffold3	264198	SNP	-	T	C Not in gene
y922_scaffold3	264216	SNP	-	T	C Not in gene
y922_scaffold3	264233	SNP	-	C	T Not in gene
y922_scaffold3	352975	INDEL	-6	G	GATAATA Not in gene
y922_scaffold3	356924	INDEL	11	AAGAGAGGTGTC	A Not in gene
y922_scaffold3	356963	INDEL	1	AC	A Not in gene
y922_scaffold3	358643	INDEL	1	CA	C Not in gene
y922_scaffold3	401993	INDEL	-4	T	TTTTC y922_scaffold3 401821 403014
y922_scaffold3	401994	INDEL	1	AG	A y922_scaffold3 401821 403014
y922_scaffold3	401999	INDEL	-6	A	AGAAGAC y922_scaffold3 401821 403014
y922_scaffold3	442268	INDEL	-4	C	CATAT Not in gene
y922_scaffold3	442269	INDEL	-4	C	CATAT Not in gene
y922_scaffold3	442270	INDEL	-15	C	CCTGATA,CCCTGATA Not in gene
y922_scaffold3	509854	SNP	-	T	C Not in gene
y922_scaffold3	509864	INDEL	-11	C	CTTTTCTTTCCG Not in gene
y922_scaffold3	510960	INDEL	4	CTGTT	C Not in gene
y922_scaffold3	516373	INDEL	1	CT	C Not in gene
y922_scaffold3	520702	INDEL	4	TTTCC	T Not in gene
y922_scaffold3	520703	INDEL	3	TTCC	T Not in gene
y922_scaffold3	520728	INDEL	7	GCCATGAT	G Not in gene
y922_scaffold3	548763	INDEL	1	AG	A Not in gene
y922_scaffold3	582514	INDEL	1	TC	T Not in gene
y922_scaffold3	582527	SNP	-	C	T Not in gene
y922_scaffold3	598982	SNP	-	T	A Not in gene
y922_scaffold3	616268	INDEL	5	ACCCCC	A Not in gene
y922_scaffold3	616283	SNP	-	C	A Not in gene
y922_scaffold3	616284	SNP	-	C	T Not in gene
y922_scaffold3	616285	SNP	-	C	G Not in gene
y922_scaffold3	616286	INDEL	-22	C	CATGCGATAGTGG,CGATAGTGG Not in gene
y922_scaffold3	676935	INDEL	1	TC	T Not in gene
y922_scaffold3	788421	INDEL	1	TC	T Not in gene
y922_scaffold3	798168	INDEL	1	CG	C Not in gene
y922_scaffold3	798185	INDEL	-1	G	GA Not in gene
y922_scaffold3	798186	INDEL	-7	G	GAGTGAGA Not in gene
y922_scaffold3	798188	SNP	-	G	T Not in gene
y922_scaffold3	798190	INDEL	-8	G	GAAAATTTT Not in gene
y922_scaffold3	799992	INDEL	1	TG	T Not in gene
y922_scaffold3	803460	INDEL	-12	G	GGGGGGGGGATTT Not in gene
y922_scaffold3	827905	SNP	-	G	A Not in gene
y922_scaffold3	827922	INDEL	-1	G	GA Not in gene
y922_scaffold3	827924	INDEL	-2	G	GGA Not in gene
y922_scaffold3	828224	SNP	-	G	T Not in gene
y922_scaffold3	828225	SNP	-	G	C Not in gene
y922_scaffold3	828230	INDEL	-3	G	GAGA Not in gene
y922_scaffold3	828231	SNP	-	T	A Not in gene
y922_scaffold3	828234	INDEL	-13	A	AGGAGGAGCAGGGT Not in gene
y922_scaffold4	174657	INDEL	-1	G	GT Not in gene
y922_scaffold4	198557	INDEL	-14	C	CATATTCATTTGCAA Not in gene
y922_scaffold4	204368	INDEL	-11	G	GGGGGGGGTAGA Not in gene
y922_scaffold4	239458	INDEL	1	CA	C Not in gene
y922_scaffold4	244086	INDEL	1	AG	A Not in gene
y922_scaffold4	293869	INDEL	-4	G	GGGGT Not in gene
y922_scaffold4	330058	INDEL	5	TTCTGC	T Not in gene
y922_scaffold4	330059	INDEL	4	TCTGC	T Not in gene
y922_scaffold4	330090	INDEL	1	AG	A Not in gene
y922_scaffold4	377469	INDEL	4	AAAGC	A Not in gene
y922_scaffold4	377470	INDEL	3	AAGC	A Not in gene
y922_scaffold4	377484	INDEL	16	TGCTCGGCAGTTTCGCG	T Not in gene
y922_scaffold4	382194	INDEL	1	TA	T Not in gene
y922_scaffold4	433887	INDEL	2	GTA	G Not in gene
y922_scaffold4	479945	SNP	-	A	C Not in gene
y922_scaffold4	494187	INDEL	-8	G	GGGAGGGGA Not in gene
y922_scaffold4	541019	INDEL	-15	G	GGGGGGGGGAGTCGAA Not in gene
y922_scaffold4	570573	INDEL	-31	G	GCACCAGAGAAAGAT,GGCACCAGAGAAAGAT Not in gene
y922_scaffold4	580569	INDEL	22	TAGTTGATAGCTCTTATAGTTGA	T Not in gene
y922_scaffold4	642953	INDEL	-9	G	GACCAGATTA Not in gene
y922_scaffold4	642965	SNP	-	A	C Not in gene
y922_scaffold5	45663	SNP	-	C	T y922_scaffold5 43488 46700
y922_scaffold5	84289	INDEL	-1	G	GA Not in gene
y922_scaffold5	140974	INDEL	1	AG	A Not in gene
y922_scaffold5	140998	INDEL	-14	A	ATAAAATTTTTCTGT Not in gene
y922_scaffold5	149640	INDEL	1	CA	C Not in gene
y922_scaffold5	151199	INDEL	-1	G	GT Not in gene
y922_scaffold5	259334	INDEL	1	GA	G Not in gene
y922_scaffold5	378184	SNP	-	C	A Not in gene
y922_scaffold5	378187	SNP	-	C	A Not in gene
y922_scaffold5	396905	INDEL	-1	C	CG Not in gene
y922_scaffold5	419320	INDEL	-1	TAA	T,TA Not in gene
y922_scaffold5	428336	INDEL	-1	G	GT Not in gene
y922_scaffold5	463769	INDEL	4	TTTGG	T Not in gene
y922_scaffold5	463789	INDEL	11	CCTGCCAAGATT	C Not in gene
y922_scaffold5	496118	INDEL	2	AAT	A Not in gene
y922_scaffold5	556123	INDEL	1	CT	C Not in gene
y922_scaffold5	574013	INDEL	1	AT	A Not in gene
y922_scaffold6	21370	INDEL	-1	A	AT Not in gene
y922_scaffold6	47610	INDEL	2	AAT	A Not in gene
y922_scaffold6	85447	INDEL	-18	C	CGCATACTGCTGAGCTTGT y922_scaffold6 85138 88347
y922_scaffold6	96641	INDEL	14	AACATCAGTTACAAT	A Not in gene
y922_scaffold6	96680	INDEL	1	AT	A Not in gene
y922_scaffold6	122869	INDEL	1	TC	T Not in gene
y922_scaffold6	151860	INDEL	-1	G	GA Not in gene
y922_scaffold6	151878	INDEL	-1	A	AG Not in gene
y922_scaffold6	154806	INDEL	1	AT	A Not in gene
y922_scaffold6	154846	INDEL	1	CA	C Not in gene
y922_scaffold6	169647	INDEL	1	AT	A Not in gene
y922_scaffold6	264950	INDEL	1	TG	T Not in gene
y922_scaffold6	366946	INDEL	-8	G	GTA,GTATA Not in gene
y922_scaffold6	366984	INDEL	1	GT	G Not in gene
y922_scaffold6	384251	INDEL	1	AG	A Not in gene
y922_scaffold6	440322	INDEL	1	AT	A Not in gene
y922_scaffold6	443026	INDEL	2	CAT	C Not in gene
y922_scaffold6	496703	INDEL	2	TTA	T Not in gene
y922_scaffold6	496734	INDEL	1	AC	A Not in gene
y922_scaffold7	8108	INDEL	-14	A	ATTGTGGGGGGGGGG Not in gene
y922_scaffold7	26190	INDEL	1	TA	T Not in gene
y922_scaffold7	26220	INDEL	7	AGGAAGGG	A Not in gene
y922_scaffold7	110900	INDEL	-1	C	CA Not in gene
y922_scaffold7	270044	SNP	-	G	T Not in gene
y922_scaffold7	270049	INDEL	-1	G	GA Not in gene
y922_scaffold7	270780	SNP	-	A	T Not in gene
y922_scaffold7	272963	SNP	-	G	A y922_scaffold7 271929 275240
y922_scaffold7	274007	SNP	-	C	T y922_scaffold7 271929 275240
y922_scaffold7	274025	SNP	-	C	T y922_scaffold7 271929 275240
y922_scaffold7	274031	SNP	-	T	C y922_scaffold7 271929 275240
y922_scaffold7	275233	INDEL	1	CT	C y922_scaffold7 271929 275240
y922_scaffold7	275255	INDEL	-4	G	GTACT Not in gene
y922_scaffold7	279289	INDEL	-2	C	CGG Not in gene
y922_scaffold7	279290	INDEL	-11	C	CATGACTCATTG Not in gene
y922_scaffold7	279458	INDEL	-1	C	CA Not in gene
y922_scaffold7	283679	INDEL	-5	C	CACTAG Not in gene
y922_scaffold7	283680	INDEL	-1	C	CA Not in gene
y922_scaffold7	283681	INDEL	-9	C	CGATCTCCCT Not in gene
y922_scaffold7	309240	SNP	-	C	A Not in gene
y922_scaffold7	309241	INDEL	-13	C	CGCAGGCGCGTTTG Not in gene
y922_scaffold7	309243	SNP	-	C	A Not in gene
y922_scaffold7	320294	INDEL	-1	C	CG Not in gene
y922_scaffold7	320299	SNP	-	C	G Not in gene
y922_scaffold7	320300	INDEL	-2	C	CTA Not in gene
y922_scaffold7	320302	INDEL	-4	C	CACGA Not in gene
y922_scaffold7	320307	INDEL	-4	C	CATGT Not in gene
y922_scaffold7	320309	SNP	-	C	G Not in gene
y922_scaffold7	323338	INDEL	3	CCCT	C Not in gene
y922_scaffold7	338004	INDEL	1	AC	A Not in gene
y922_scaffold7	348652	INDEL	1	AG	A Not in gene
y922_scaffold7	380518	INDEL	-11	G	GTAAGTAAGTTA Not in gene
y922_scaffold7	384800	INDEL	-1	T	TC Not in gene
y922_scaffold7	388991	SNP	-	C	G Not in gene
y922_scaffold7	394375	INDEL	-14	T	TGGGGAAGCGACTGG Not in gene
y922_scaffold7	394777	SNP	-	C	T Not in gene
y922_scaffold8	6994	INDEL	1	AC	A Not in gene
y922_scaffold8	27618	INDEL	-1	T	TC Not in gene
y922_scaffold8	33205	INDEL	-21	G	GGGAGCAGCT,GGGGAGCAGCT Not in gene
y922_scaffold8	40498	INDEL	-1	G	GT Not in gene
y922_scaffold8	40501	INDEL	-11	C	CTACTAGTACAA Not in gene
y922_scaffold8	192619	SNP	-	C	A Not in gene
y922_scaffold8	192623	INDEL	-1	ACC	AC,A Not in gene
y922_scaffold8	192625	SNP	-	C	A Not in gene
y922_scaffold8	195080	SNP	-	A	C Not in gene
y922_scaffold8	196323	SNP	-	G	T Not in gene
y922_scaffold8	196341	INDEL	2	GGT	G Not in gene
y922_scaffold8	237913	INDEL	6	CCCCCCG	C Not in gene
y922_scaffold9	11577	INDEL	1	CA	C y922_scaffold9 10017 11719
y922_scaffold9	28240	INDEL	-72	A	AGAAGCCAGAGAAGCCAGAGAAGCCAGAGAAGCCAGAGAAGCCAGAGAAGCCAGAGAAGCCAGAGAAGCCAGG y922_scaffold9 26343 28466
y922_scaffold9	45391	INDEL	-13	G	GGGGGTGAAAGAGC Not in gene
y922_scaffold9	103929	SNP	-	G	T y922_scaffold9 102273 104381
y922_scaffold9	105120	INDEL	-1	G	GA Not in gene
y922_scaffold9	109422	INDEL	-1	G	GT Not in gene
y922_scaffold9	109934	INDEL	-14	G	GGGGGGGCTGAAATT Not in gene
y922_scaffold9	193232	INDEL	-5	C	CAATGG Not in gene
y922_scaffold9	193233	INDEL	-4	C	CAGAT Not in gene
y922_scaffold9	193234	INDEL	-2	C	CAT Not in gene
y922_scaffold9	193235	SNP	-	C	A Not in gene
y922_scaffold9	214124	INDEL	-2	C	CTA Not in gene
y922_scaffold9	214125	SNP	-	C	T Not in gene
y922_scaffold9	214128	SNP	-	C	T Not in gene
y922_scaffold9	214129	SNP	-	C	A Not in gene
y922_scaffold9	214131	INDEL	-7	A	AGATAAAT Not in gene
y922_scaffold9	214134	INDEL	-2	A	AAC Not in gene
y922_scaffold9	234117	INDEL	1	CT	C Not in gene
y922_scaffold9	251893	SNP	-	C	A Not in gene
y922_scaffold9	270757	INDEL	1	TC	T Not in gene
y922_scaffold9	320390	SNP	-	A	T y922_scaffold9 320068 320904
y922_scaffold9	320399	SNP	-	G	T y922_scaffold9 320068 320904
y922_scaffold9	320489	SNP	-	A	G y922_scaffold9 320068 320904
y922_scaffold9	320504	SNP	-	A	G y922_scaffold9 320068 320904
y922_scaffold9	325676	INDEL	1	GA	G Not in gene
y922_scaffold10	5243	INDEL	-1	G	GA Not in gene
y922_scaffold10	5245	INDEL	-6	G	GTGACTT Not in gene
y922_scaffold10	5247	INDEL	-9	G	GCGATCCGGC Not in gene
y922_scaffold10	12944	INDEL	1	AG	A Not in gene
y922_scaffold10	12957	SNP	-	C	T Not in gene
y922_scaffold10	13729	SNP	-	C	A Not in gene
y922_scaffold10	13757	INDEL	1	TC	T Not in gene
y922_scaffold10	18983	INDEL	1	GC	G Not in gene
y922_scaffold10	19111	INDEL	-4	G	GGAGA Not in gene
y922_scaffold10	125189	INDEL	-4	G	GGGGA Not in gene
y922_scaffold10	137525	SNP	-	C	T Not in gene
y922_scaffold10	137526	SNP	-	A	T Not in gene
y922_scaffold10	137529	INDEL	-3	A	AGTT Not in gene
y922_scaffold10	137531	INDEL	-6	T	TCCACCA Not in gene
y922_scaffold10	137535	SNP	-	A	T Not in gene
y922_scaffold10	137539	SNP	-	C	G Not in gene
y922_scaffold10	138104	SNP	-	A	C Not in gene
y922_scaffold10	138398	INDEL	-30	C	CACTCCTCCAACCACTACTCCTCCAACCACT Not in gene
y922_scaffold10	138440	SNP	-	A	C Not in gene
y922_scaffold10	138905	INDEL	-9	G	GTCTTCAACT Not in gene
y922_scaffold10	138977	INDEL	-15	G	GTCTTCATCTTCAACT Not in gene
y922_scaffold10	140210	INDEL	1	GA	G Not in gene
y922_scaffold10	149113	INDEL	2	CAT	C Not in gene
y922_scaffold10	169700	INDEL	4	CAGCG	C Not in gene
y922_scaffold10	184923	INDEL	1	AC	A Not in gene
y922_scaffold10	214595	INDEL	-30	A	ATCTGAATCTGAGTCTGAGTCCGAGTCTGAG y922_scaffold10 213933 215321
y922_scaffold10	249824	INDEL	-17	C	CGTAGCGTTTATTTTCGG Not in gene
y922_scaffold10	286414	INDEL	1	AG	A Not in gene
y922_scaffold10	286428	SNP	-	G	T Not in gene
y922_scaffold10	287288	INDEL	-17	G	GAAGCGCA,GGAAGCGCA Not in gene
y922_scaffold10	322899	INDEL	-16	C	CCGAACTCACGAACTCA Not in gene
y922_scaffold10	325458	INDEL	-129	C	CGTTGTCGTGATTGACACCCCAACAAAGGGACTCTCTACAATCACCACGCCATGGACCGGTACCTTCACTTCAACCACAACCAGTCAAACTGTTGAGACCGACTCTAAGGGCTCCTCGTTTACCACAAGT y922_scaffold10 324346 327264
y922_scaffold11	18542	INDEL	1	TA	T Not in gene
y922_scaffold11	18562	INDEL	3	AAAG	A Not in gene
y922_scaffold11	82127	INDEL	1	AT	A Not in gene
y922_scaffold11	105737	INDEL	2	AAT	A y922_scaffold11 103683 105737
y922_scaffold11	201466	INDEL	1	CT	C Not in gene
y922_scaffold11	217661	INDEL	1	CG	C Not in gene
y922_scaffold11	229820	INDEL	-3	G	T,GT Not in gene
y922_scaffold11	237185	INDEL	-4	G	GGCTT y922_scaffold11 237138 238325
y922_scaffold11	260412	INDEL	-4	T	TGGGG Not in gene
y922_scaffold11	262579	INDEL	2	GGA	G Not in gene
y922_scaffold11	270257	INDEL	2	AAG	A Not in gene
y922_scaffold11	280588	INDEL	1	GA	G Not in gene
y922_scaffold11	288217	INDEL	-12	G	GGGGGTCTGACAA Not in gene
y922_scaffold12	10144	INDEL	-3	G	T,GT Not in gene
y922_scaffold12	10147	INDEL	-6	T	TTTCCTA Not in gene
y922_scaffold12	37597	INDEL	2	AAT	A Not in gene
y922_scaffold12	133244	INDEL	2	GAT	G Not in gene
y922_scaffold12	175109	SNP	-	C	T Not in gene
y922_scaffold12	175111	SNP	-	C	T Not in gene
y922_scaffold12	175178	INDEL	-2	C	CAA Not in gene
y922_scaffold12	175180	INDEL	-7	C	CGTCCGTT Not in gene
y922_scaffold12	175183	INDEL	-3	C	CTCA Not in gene
y922_scaffold12	202483	INDEL	-14	G	GGGGGGGGGAGAGAA Not in gene
y922_scaffold12	248134	INDEL	3	AATT	A Not in gene
y922_scaffold12	248159	INDEL	6	GTCCAAA	G Not in gene
y922_scaffold12	253587	INDEL	-1	A	AG Not in gene
y922_scaffold13	9063	INDEL	18	TACAGCTTAAGAACAAGTG	T Not in gene
y922_scaffold13	106651	SNP	-	C	A Not in gene
y922_scaffold13	106691	INDEL	1	TC	T Not in gene
y922_scaffold13	119664	SNP	-	C	A Not in gene
y922_scaffold13	162248	INDEL	-1	G	GA Not in gene
y922_scaffold13	162249	INDEL	-1	G	GA Not in gene
y922_scaffold13	162250	INDEL	-21	G	GGAAGACGGA,GGGAAGACGGA Not in gene
y922_scaffold13	197116	INDEL	12	GCTGGCTAAGCGA	G Not in gene
y922_scaffold13	197143	INDEL	-5	T	TAGCTG Not in gene
y922_scaffold13	199071	INDEL	-1	C	CT Not in gene
y922_scaffold13	199072	INDEL	-12	C	CTTCCCCGGTATG Not in gene
y922_scaffold13	200070	INDEL	-12	A	ACAAGTGAGCTGG Not in gene
y922_scaffold13	215170	SNP	-	G	A Not in gene
y922_scaffold13	215172	SNP	-	G	C Not in gene
y922_scaffold13	215174	SNP	-	T	C Not in gene
y922_scaffold13	215215	INDEL	-8	T	TCCCCCCCC Not in gene
y922_scaffold13	218369	INDEL	-19	C	CAACCCGCGCCACATTCCAG Not in gene
y922_scaffold13	223042	SNP	-	C	A Not in gene
y922_scaffold13	223045	INDEL	-3	C	CAAT Not in gene
y922_scaffold13	223046	INDEL	-6	C	CTCATTA Not in gene
y922_scaffold13	223048	INDEL	-11	C	CTCATTACCAGT Not in gene
y922_scaffold13	223051	SNP	-	C	T Not in gene
y922_scaffold13	231302	INDEL	-1	T	TA Not in gene
y922_scaffold13	231305	SNP	-	T	A Not in gene
y922_scaffold13	231314	SNP	-	T	A Not in gene
y922_scaffold13	231322	INDEL	-2	T	TAC Not in gene
y922_scaffold13	231323	INDEL	-2	T	TGG Not in gene
y922_scaffold13	231325	INDEL	-5	A	ACAACC Not in gene
y922_scaffold13	231332	SNP	-	T	A Not in gene
y922_scaffold13	231343	SNP	-	A	C Not in gene
y922_scaffold13	231352	SNP	-	A	T Not in gene
y922_scaffold13	232187	SNP	-	T	A Not in gene
y922_scaffold13	232198	SNP	-	C	A Not in gene
y922_scaffold13	232250	SNP	-	T	A Not in gene
y922_scaffold13	232259	SNP	-	T	A Not in gene
y922_scaffold13	259867	INDEL	1	TC	T Not in gene
y922_scaffold13	261364	INDEL	-4	C	CTTTA Not in gene
y922_scaffold13	261365	INDEL	-4	C	CATTA Not in gene
y922_scaffold13	261366	INDEL	-5	C	CGGGAA Not in gene
y922_scaffold13	269600	INDEL	-33	T	TGAGGTAGGAGTGAGGTAGGAGTGAGGCGGTGGA Not in gene
y922_scaffold13	269853	SNP	-	C	A Not in gene
y922_scaffold14	1230	SNP	-	A	G y922_scaffold14 890 1684
y922_scaffold14	173618	INDEL	-12	A	AAACAGCAACAGC y922_scaffold14 172241 174658
y922_scaffold14	215043	INDEL	-1	G	GT Not in gene
y922_scaffold14	227659	INDEL	-11	G	GGGGGGGGCGAA Not in gene
y922_scaffold15	84700	INDEL	6	GCTGCGA	G y922_scaffold15 84211 85305
y922_scaffold15	84714	INDEL	42	TGCTGCTGTTGCCACTCAAATCGGTGACGGTCAGGTTCAGGCA	T y922_scaffold15 84211 85305
y922_scaffold15	84766	SNP	-	G	A y922_scaffold15 84211 85305
y922_scaffold15	92590	INDEL	-1	T	TC Not in gene
y922_scaffold15	131688	INDEL	-27	C	CTTCTCATCCTTCTCATCCTTCTCGTCT y922_scaffold15 130569 132440
y922_scaffold15	222921	INDEL	2	TTA	T Not in gene
y922_scaffold16	18326	INDEL	2	CCT	C Not in gene
y922_scaffold16	18368	INDEL	1	AC	A Not in gene
y922_scaffold16	32272	INDEL	-2	A	AGT Not in gene
y922_scaffold16	32286	INDEL	5	TGGTCG	T Not in gene
y922_scaffold16	51479	INDEL	10	TGCGGGCATAG	T Not in gene
y922_scaffold16	51516	INDEL	1	GA	G Not in gene
y922_scaffold16	96705	INDEL	1	TG	T Not in gene
y922_scaffold16	96733	INDEL	1	TC	T Not in gene
y922_scaffold16	126406	INDEL	-18	G	GCAGTCTTCTCTGGCTCTT y922_scaffold16 126192 127904
y922_scaffold16	243070	INDEL	2	CAT	C Not in gene
y922_scaffold16	246315	INDEL	-90	C	CGATGGATTCGATGGATTCGATGGATTCGATGGATTCGATGGATTCGATGGGTTCGATGGATTCGATGGGTTCGATGGATTCGATGGATTT Not in gene
y922_scaffold17	9799	INDEL	1	GT	G y922_scaffold17 8315 9826
y922_scaffold17	9822	INDEL	6	GCCATCC	G y922_scaffold17 8315 9826
y922_scaffold17	31178	INDEL	-1	TCC	T,TC Not in gene
y922_scaffold17	31218	INDEL	1	TA	T Not in gene
y922_scaffold17	67419	SNP	-	C	T Not in gene
y922_scaffold17	67422	SNP	-	C	T Not in gene
y922_scaffold17	67423	INDEL	-4	C	CTTTT Not in gene
y922_scaffold17	117827	SNP	-	C	G y922_scaffold17 116766 118109
y922_scaffold17	151652	SNP	-	A	T Not in gene
y922_scaffold17	151654	SNP	-	A	T Not in gene
y922_scaffold17	151655	SNP	-	A	T Not in gene
y922_scaffold17	151659	INDEL	-1	C	CA Not in gene
y922_scaffold17	151660	INDEL	-9	C	CCCAGATTTA Not in gene
y922_scaffold17	166685	INDEL	1	GA	G Not in gene
y922_scaffold18	7109	SNP	-	G	T Not in gene
y922_scaffold18	7110	SNP	-	C	G Not in gene
y922_scaffold18	7116	INDEL	-5	C	CAGCGT Not in gene
y922_scaffold18	10546	INDEL	-3	T	TATG Not in gene
y922_scaffold18	10811	INDEL	-10	C	CGTTCCCCCCG Not in gene
y922_scaffold18	11516	INDEL	-1	C	CG Not in gene
y922_scaffold18	11525	INDEL	1	CT	C Not in gene
y922_scaffold18	30521	INDEL	-13	G	GTAACGTGGATGGA Not in gene
y922_scaffold18	52091	INDEL	-24	T	TATCTTCTCATCTTCTCATCTTCTC Not in gene
y922_scaffold18	82300	INDEL	-16	T	TGGGGGGGGGGGAGGGG Not in gene
y922_scaffold18	112779	INDEL	-9	C	CGATGAACGG Not in gene
y922_scaffold18	113134	INDEL	1	TG	T Not in gene
y922_scaffold18	138343	INDEL	1	TC	T Not in gene
y922_scaffold18	138357	INDEL	-15	C	CATAACCATACCTGTA Not in gene
y922_scaffold18	158260	INDEL	1	TG	T Not in gene
y922_scaffold18	166503	SNP	-	G	A Not in gene
y922_scaffold18	166521	SNP	-	G	A Not in gene
y922_scaffold19	204	SNP	-	A	G y922_scaffold19 53 733
y922_scaffold19	366	SNP	-	T	C y922_scaffold19 53 733
y922_scaffold19	457	SNP	-	C	G y922_scaffold19 53 733
y922_scaffold19	472	SNP	-	C	G y922_scaffold19 53 733
y922_scaffold19	493	SNP	-	T	G y922_scaffold19 53 733
y922_scaffold19	500	SNP	-	G	A y922_scaffold19 53 733
y922_scaffold19	547	SNP	-	G	A y922_scaffold19 53 733
y922_scaffold19	608	INDEL	-1	C	CT y922_scaffold19 53 733
y922_scaffold19	613	INDEL	1	TA	T y922_scaffold19 53 733
y922_scaffold19	622	SNP	-	T	C y922_scaffold19 53 733
y922_scaffold19	628	SNP	-	A	G y922_scaffold19 53 733
y922_scaffold19	673	SNP	-	A	G y922_scaffold19 53 733
y922_scaffold19	759	SNP	-	G	A Not in gene
y922_scaffold19	806	SNP	-	C	T Not in gene
y922_scaffold19	894	SNP	-	T	A Not in gene
y922_scaffold19	1071	SNP	-	G	A Not in gene
y922_scaffold19	2366	SNP	-	G	A Not in gene
y922_scaffold19	41161	INDEL	1	GC	G Not in gene
y922_scaffold19	147217	INDEL	-1	G	GC Not in gene
y922_scaffold19	147218	SNP	-	G	C Not in gene
y922_scaffold20	15895	INDEL	-17	G	GGGGGTGCCAAGCCACGC Not in gene
y922_scaffold20	22060	INDEL	-11	G	GAGAGAGGCATA Not in gene
y922_scaffold20	30468	INDEL	-7	C	CCCTTCTA Not in gene
y922_scaffold20	73924	INDEL	-3	C	CAAG Not in gene
y922_scaffold20	73925	INDEL	-2	C	CAG Not in gene
y922_scaffold20	73927	SNP	-	T	A Not in gene
y922_scaffold20	73931	SNP	-	A	G Not in gene
y922_scaffold20	111798	INDEL	-15	T	TAATAGGGGGGATAAA Not in gene
y922_scaffold20	158375	SNP	-	A	T Not in gene
y922_scaffold20	158376	SNP	-	A	T Not in gene
y922_scaffold20	158377	SNP	-	A	T Not in gene
y922_scaffold20	158385	INDEL	7	GCCTATTC	G Not in gene
y922_scaffold21	19199	INDEL	-3	T	C,TC Not in gene
y922_scaffold21	19200	SNP	-	T	C Not in gene
y922_scaffold21	36259	INDEL	3	ACAG	A Not in gene
y922_scaffold21	36281	INDEL	-2	A	AAC Not in gene
y922_scaffold21	43264	INDEL	1	TG	T Not in gene
y922_scaffold21	125020	INDEL	-1	G	GA Not in gene
y922_scaffold21	125021	INDEL	-15	G	GGGAGAATTCTGCTTC Not in gene
y922_scaffold22	34747	INDEL	1	CA	C Not in gene
y922_scaffold22	47510	INDEL	-10	G	GATTCCTGCCT Not in gene
y922_scaffold22	47514	INDEL	-12	T	A,TCCTGCCTGGA Not in gene
y922_scaffold22	48166	INDEL	-1	ATT	A,AT Not in gene
y922_scaffold22	48206	INDEL	1	AG	A Not in gene
y922_scaffold22	69723	INDEL	1	GA	G Not in gene
y922_scaffold22	69763	INDEL	1	CA	C Not in gene
y922_scaffold23	517	INDEL	45	CGTTCCTGTCGTAGCTGTTGTTCCAGTAGTAGCTGACGTAACTGAT	C Not in gene
y922_scaffold23	1557	INDEL	3	AGAT	A Not in gene
y922_scaffold23	35534	INDEL	2	CCT	C Not in gene
y922_scaffold23	38778	INDEL	-1	A	AT Not in gene
y922_scaffold23	41190	INDEL	1	AC	A Not in gene
y922_scaffold23	62377	INDEL	-33	G	GAAGCACAAAGGGATA,GGAAGCACAAAGGGATA Not in gene
y922_scaffold23	75517	INDEL	1	TG	T y922_scaffold23 75479 76915
y922_scaffold23	75540	INDEL	-12	C	CGCCTCACCAGTT y922_scaffold23 75479 76915
y922_scaffold24	18338	INDEL	-3	C	CCCG Not in gene
y922_scaffold24	18339	INDEL	-2	T	TCC Not in gene
y922_scaffold24	18342	INDEL	-14	T	TCCCTGCCCGTCCAC Not in gene
y922_scaffold24	18345	SNP	-	G	C Not in gene
y922_scaffold24	18347	INDEL	2	TTC	T Not in gene
y922_scaffold24	18352	SNP	-	T	C Not in gene
y922_scaffold24	18355	INDEL	-2	T	TCC Not in gene
y922_scaffold24	18356	INDEL	-4	A	ACTCC Not in gene
y922_scaffold24	34674	SNP	-	G	T Not in gene
y922_scaffold24	53320	INDEL	-10	G	GACTACATTGT Not in gene
y922_scaffold24	53321	INDEL	2	GGC	G Not in gene
y922_scaffold24	53322	INDEL	-1	G	GA Not in gene
y922_scaffold24	53323	INDEL	-9	C	CTACATTGTG Not in gene
y922_scaffold24	58959	INDEL	1	AG	A Not in gene
y922_scaffold24	67436	INDEL	1	AG	A Not in gene
y922_scaffold24	71729	INDEL	-23	G	GGGGGGGAGAC,GGGGGGGGAGAC Not in gene
y922_scaffold24	72249	INDEL	-13	T	TTAACGATGGCCCG Not in gene
y922_scaffold25	38933	INDEL	1	GA	G Not in gene
y922_scaffold25	68756	SNP	-	C	A Not in gene
y922_scaffold25	68760	INDEL	1	TC	T Not in gene
y922_scaffold25	98158	INDEL	3	TGAG	T Not in gene
y922_scaffold26	60445	INDEL	-42	T	TAGGGAGTGATAGAGGGCGGAGTTTTCTGATACTGGTGGATTC Not in gene
y922_scaffold26	82933	SNP	-	T	G y922_scaffold26 82398 83555
y922_scaffold26	82964	SNP	-	A	G y922_scaffold26 82398 83555
y922_scaffold26	83737	SNP	-	A	G y922_scaffold26 83612 83957
y922_scaffold26	84069	SNP	-	T	C y922_scaffold26 84021 84566
y922_scaffold26	85060	INDEL	10	TTATGGAAAAC	T Not in gene
y922_scaffold27	39503	INDEL	-6	A	AACACGC Not in gene
y922_scaffold27	39518	INDEL	7	TCGACGAC	T Not in gene
y922_scaffold27	57727	INDEL	1	CA	C Not in gene
y922_scaffold28	49077	SNP	-	T	G Not in gene
y922_scaffold28	49078	INDEL	-3	G	GA,A Not in gene
y922_scaffold28	53769	INDEL	3	CCTT	C y922_scaffold28 53440 54924
y922_scaffold29	1958	INDEL	23	TGTTGAGCCTGTTGAGTGTTGAGC	T Not in gene
y922_scaffold29	3946	SNP	-	G	A Not in gene
y922_scaffold29	12581	INDEL	-30	G	GACCTCTCGCAGACCGACCTCTCGCAGACCA Not in gene
y922_scaffold29	12724	INDEL	-16	C	CTGCTCGCTCAGTCAGT Not in gene
y922_scaffold29	42716	INDEL	-18	G	GAGCTGAACCTTGAAGCGA Not in gene
y922_scaffold29	51971	INDEL	-13	C	CTCTTAGCACTGTT Not in gene
y922_scaffold29	51975	SNP	-	C	T Not in gene
y922_scaffold29	56261	INDEL	-63	A	AGTGGTTGCGAAGTGGTAGTGAAGTGCGGTGAAGCGGTAGTGAGCTACCACTGAGCGTAGCGAG Not in gene
y922_scaffold29	56326	INDEL	-63	T	TGGTTGCGAAGTGGTAGTGAAGTGCGGTGAAGCGGTAGTGAGCTACCACTGAGCGTAGCGAGGG Not in gene
y922_scaffold29	56459	INDEL	-48	A	AAGTGGTGGTGGACTGCGCTGAGGTGGCAGTGAAGTAGCGAGGTAGCGC Not in gene
y922_scaffold29	58927	INDEL	1	GC	G y922_scaffold29 58760 60189
y922_scaffold29	58929	SNP	-	C	G y922_scaffold29 58760 60189
y922_scaffold29	58933	INDEL	3	TGCC	T y922_scaffold29 58760 60189
y922_scaffold29	58942	INDEL	18	TACCGAGCGCAGCGAGGTG	T y922_scaffold29 58760 60189
y922_scaffold30	15527	INDEL	1	CG	C Not in gene
y922_scaffold30	15541	INDEL	-19	A	ACGACGGTAGGAGGAGGAGG Not in gene
y922_scaffold30	32667	INDEL	2	CTA	C Not in gene
y922_scaffold30	65113	SNP	-	C	A y922_scaffold30 64643 66232
y922_scaffold31	4291	INDEL	7	ATGTTTCT	A Not in gene
y922_scaffold31	4313	INDEL	1	CT	C Not in gene
y922_scaffold31	20299	SNP	-	G	C y922_scaffold31 19753 20838
y922_scaffold31	73954	INDEL	1	TG	T Not in gene
y922_scaffold31	73970	INDEL	-5	T	TCTCTG Not in gene
y922_scaffold32	22348	INDEL	2	CAT	C Not in gene
y922_scaffold33	2005	INDEL	24	TGTCGAACAAGGAGAGGTAGTCGTA	T y922_scaffold33 1995 2628
y922_scaffold33	43820	SNP	-	C	T Not in gene
y922_scaffold33	43822	INDEL	6	TCCCCGC	T Not in gene
y922_scaffold33	43830	INDEL	-6	T	TCAAGCA Not in gene
y922_scaffold33	43842	SNP	-	T	A Not in gene
y922_scaffold33	43846	SNP	-	C	G Not in gene
y922_scaffold33	60997	INDEL	1	AC	A Not in gene
y922_scaffold33	61000	INDEL	41	TCTTCGTCAAGTGTTGCATCAACCTCCTCGACTCCATCAACC	T Not in gene
y922_scaffold33	61047	INDEL	15	AACTCCATCCACCTCT	A Not in gene
y922_scaffold33	61065	INDEL	3	GTCA	G Not in gene
y922_scaffold33	61091	INDEL	1	CT	C Not in gene
y922_scaffold33	61094	INDEL	62	CTTCCTCATCGTCGTCAAGTATCGCAGCTACCTCCTCGATATCTTCTACTTCGTCAAGTGTTG	C Not in gene
y922_scaffold33	61161	SNP	-	A	C Not in gene
y922_scaffold33	61169	INDEL	1	CA	C Not in gene
y922_scaffold34	4511	SNP	-	G	A Not in gene
y922_scaffold34	13465	SNP	-	G	A Not in gene
y922_scaffold34	13468	SNP	-	G	A Not in gene
y922_scaffold34	13477	INDEL	-6	C	CAGAGAG Not in gene
y922_scaffold34	18065	INDEL	-3	C	T,CT Not in gene
y922_scaffold34	18068	SNP	-	C	G Not in gene
y922_scaffold34	18071	SNP	-	C	G Not in gene
y922_scaffold34	18072	INDEL	-10	A	AACGACCTAAC Not in gene
y922_scaffold34	45871	INDEL	-3	T	TCGC Not in gene
y922_scaffold34	48589	INDEL	1	TA	T Not in gene
y922_scaffold34	48617	INDEL	1	GT	G Not in gene
y922_scaffold34	61461	INDEL	-17	G	GGGCCTCT,GGGGCCTCT Not in gene
y922_scaffold35	10057	SNP	-	T	C y922_scaffold35 9638 10142
y922_scaffold35	11320	SNP	-	T	A y922_scaffold35 10236 11635
y922_scaffold37	1180	INDEL	-11	C	CACGCTGCCAAT Not in gene
y922_scaffold37	6798	INDEL	-35	G	GACTGCTCACTGCTCACTGCTCACTGCTCACTGCTC Not in gene
y922_scaffold37	12693	INDEL	1	CG	C Not in gene
y922_scaffold37	12707	INDEL	2	TGG	T Not in gene
y922_scaffold37	15577	INDEL	-2	C	CGT Not in gene
y922_scaffold37	15581	INDEL	-2	C	CAT Not in gene
y922_scaffold37	15585	SNP	-	C	T Not in gene
y922_scaffold37	15586	INDEL	-4	C	CTCAT Not in gene
y922_scaffold37	15591	INDEL	-2	C	CTG Not in gene
y922_scaffold37	25260	SNP	-	C	A Not in gene
y922_scaffold38	49229	SNP	-	T	C Not in gene
y922_scaffold38	49232	SNP	-	A	G Not in gene
y922_scaffold38	49236	SNP	-	A	G Not in gene
y922_scaffold38	49238	SNP	-	T	C Not in gene
y922_scaffold38	49264	INDEL	15	CAACCACCATCCCATG	C Not in gene
y922_scaffold38	49281	INDEL	15	ACTGGCACATATACGT	A Not in gene
y922_scaffold38	49298	INDEL	99	CACGACCACCAGTGAGACCATTGAGACGGATTCCTACGGAAGTTCCTTCACCACGAGCATCGTTGTTGTCGATACCCCAACTTCCCCTCTATCTACAATT	C Not in gene
y922_scaffold39	31690	INDEL	1	TC	T Not in gene
y922_scaffold39	31692	SNP	-	C	A Not in gene
y922_scaffold39	31693	SNP	-	C	A Not in gene
y922_scaffold39	32788	INDEL	-67	T	TTGCGAGGTAGTGGCCTGCGAAGAGCGAGGTAGCGAGGTGCCGAGTTACCTGCGAAGAGCGAGTACCC Not in gene
y922_scaffold40	10846	INDEL	4	AGGGG	A Not in gene
y922_scaffold40	10860	SNP	-	G	A Not in gene
y922_scaffold40	10861	INDEL	-2	G	GAT Not in gene
y922_scaffold40	10870	INDEL	-14	T	TTCTGAGCGGACGTC Not in gene
y922_scaffold41	508	SNP	-	G	A y922_scaffold41 35 2377
y922_scaffold41	526	SNP	-	A	T y922_scaffold41 35 2377
y922_scaffold41	547	SNP	-	C	T y922_scaffold41 35 2377
y922_scaffold41	580	SNP	-	A	T y922_scaffold41 35 2377
y922_scaffold41	589	SNP	-	A	G y922_scaffold41 35 2377
y922_scaffold41	601	SNP	-	C	T y922_scaffold41 35 2377
y922_scaffold41	35797	INDEL	-16	G	GGGGGGGGATTTTCGTA Not in gene
y922_scaffold42	5156	INDEL	-1	C	CA Not in gene
y922_scaffold42	5159	SNP	-	C	A Not in gene
y922_scaffold42	5160	INDEL	-11	C	CTAAAAATTTTT Not in gene
y922_scaffold42	7730	INDEL	-19	G	GGTTAGTTT,GGGTTAGTTT Not in gene
y922_scaffold42	19972	INDEL	4	TTGCTGCTGC	T,TTGC y922_scaffold42 19732 21006
y922_scaffold42	23536	SNP	-	C	T y922_scaffold42 23309 23719
y922_scaffold42	23964	INDEL	1	TC	T Not in gene
y922_scaffold43	200	SNP	-	C	T Not in gene
y922_scaffold43	391	SNP	-	C	A Not in gene
y922_scaffold43	392	SNP	-	T	C Not in gene
y922_scaffold43	394	SNP	-	C	A Not in gene
y922_scaffold43	409	SNP	-	A	G Not in gene
y922_scaffold43	410	SNP	-	C	T Not in gene
y922_scaffold43	412	INDEL	1	TC	T Not in gene
y922_scaffold43	419	INDEL	-1	A	AC Not in gene
y922_scaffold43	436	SNP	-	A	C Not in gene
y922_scaffold43	442	SNP	-	A	C Not in gene
y922_scaffold43	449	SNP	-	T	C Not in gene
y922_scaffold43	467	SNP	-	G	A Not in gene
y922_scaffold43	475	SNP	-	C	G Not in gene
y922_scaffold43	505	SNP	-	C	T Not in gene
y922_scaffold43	520	SNP	-	C	A Not in gene
y922_scaffold43	534	SNP	-	A	C Not in gene
y922_scaffold43	693	SNP	-	A	G Not in gene
y922_scaffold43	705	INDEL	1	GC	G Not in gene
y922_scaffold43	709	SNP	-	T	A Not in gene
y922_scaffold43	911	SNP	-	C	A Not in gene
y922_scaffold43	990	INDEL	-3	C	CCCA Not in gene
y922_scaffold43	1038	INDEL	1	GC	G Not in gene
y922_scaffold43	1059	SNP	-	G	C Not in gene
y922_scaffold43	1127	INDEL	1	TC	T Not in gene
y922_scaffold43	1208	INDEL	6	CCTCCCT	C Not in gene
y922_scaffold43	1223	SNP	-	C	T Not in gene
y922_scaffold43	1229	SNP	-	C	A Not in gene
y922_scaffold43	1231	SNP	-	C	A Not in gene
y922_scaffold43	1232	SNP	-	A	C Not in gene
y922_scaffold43	1248	SNP	-	G	C Not in gene
y922_scaffold43	1290	SNP	-	T	A Not in gene
y922_scaffold43	1293	SNP	-	T	C Not in gene
y922_scaffold43	1332	SNP	-	T	C Not in gene
y922_scaffold43	1452	INDEL	2	CCA	C Not in gene
y922_scaffold43	1456	INDEL	3	TCGG	T Not in gene
y922_scaffold43	18776	INDEL	1	GA	G y922_scaffold43 17985 19259
y922_scaffold43	18799	INDEL	2	GAA	G y922_scaffold43 17985 19259
y922_scaffold43	26199	INDEL	1	GA	G y922_scaffold43 25408 26205
y922_scaffold43	26222	INDEL	1	GA	G Not in gene
y922_scaffold43	28205	INDEL	1	TG	T Not in gene
y922_scaffold43	30724	INDEL	2	AAT	A Not in gene
y922_scaffold44	2277	INDEL	-2	C	CTA Not in gene
y922_scaffold44	2281	INDEL	-3	C	CCAT Not in gene
y922_scaffold44	21957	INDEL	1	TA	T Not in gene
y922_scaffold44	21997	INDEL	1	GC	G Not in gene
y922_scaffold47	679	INDEL	-84	T	TGACAGGCTCATCCCGACAGGCTCATCCCGACAGGCTCATCCCGACAGGCTCATCTCGACAGGCTCATCTCGACAGGCTCATCTC Not in gene
y922_scaffold47	736	SNP	-	T	G Not in gene
y922_scaffold48	529	SNP	-	T	A Not in gene
y922_scaffold48	541	SNP	-	T	A Not in gene
y922_scaffold48	556	SNP	-	G	A Not in gene
y922_scaffold48	564	INDEL	-37	G	GCGCAGAGTCTAACACTGCTGTGCCAACGCCAAAGCCT Not in gene
y922_scaffold48	21584	SNP	-	G	A y922_scaffold48 21005 22513
y922_scaffold48	21946	INDEL	3	TAGA	T y922_scaffold48 21005 22513
y922_scaffold48	21950	INDEL	-3	C	CTCG y922_scaffold48 21005 22513
y922_scaffold48	21952	SNP	-	A	T y922_scaffold48 21005 22513
y922_scaffold48	21953	SNP	-	A	T y922_scaffold48 21005 22513
y922_scaffold48	21971	SNP	-	G	A y922_scaffold48 21005 22513
y922_scaffold48	21980	SNP	-	A	G y922_scaffold48 21005 22513
y922_scaffold48	21982	INDEL	2	TAG	T y922_scaffold48 21005 22513
y922_scaffold48	22163	SNP	-	A	G y922_scaffold48 21005 22513
y922_scaffold48	22166	SNP	-	G	A y922_scaffold48 21005 22513
y922_scaffold48	22190	SNP	-	A	T y922_scaffold48 21005 22513
y922_scaffold48	22193	SNP	-	A	T y922_scaffold48 21005 22513
y922_scaffold48	22238	SNP	-	A	G y922_scaffold48 21005 22513
y922_scaffold48	22250	SNP	-	A	G y922_scaffold48 21005 22513
y922_scaffold50	741	SNP	-	G	A Not in gene
y922_scaffold50	750	SNP	-	T	C Not in gene
y922_scaffold50	755	SNP	-	T	C Not in gene
y922_scaffold50	762	SNP	-	G	A Not in gene
y922_scaffold50	11992	INDEL	1	AG	A Not in gene
y922_scaffold52	1209	INDEL	2	CAT	C Not in gene
y922_scaffold52	10120	SNP	-	A	G Not in gene
y922_scaffold52	10122	SNP	-	A	T Not in gene
y922_scaffold53	432	SNP	-	C	T Not in gene
y922_scaffold53	433	SNP	-	A	G Not in gene
y922_scaffold53	442	SNP	-	A	G Not in gene
y922_scaffold53	517	SNP	-	A	C Not in gene
y922_scaffold53	520	SNP	-	C	T Not in gene
y922_scaffold53	523	SNP	-	C	A Not in gene
y922_scaffold53	525	SNP	-	A	T Not in gene
y922_scaffold53	526	SNP	-	T	A Not in gene
y922_scaffold53	547	SNP	-	A	G Not in gene
y922_scaffold53	935	INDEL	129	TAGTTGGAACATCGATCACAACGATACTCGTTATGAACACACTACCATTACTATCAGTCTCAACCGTTTGACTAGTCGTTGTCAATGTTGAGGTTCCTGTCCATGGAATGACCGTGGTCGATAATGGAAC	T Not in gene
y922_scaffold53	1269	SNP	-	C	A y922_scaffold53 1150 2570
y922_scaffold53	1272	SNP	-	T	C y922_scaffold53 1150 2570
y922_scaffold53	1284	SNP	-	G	A y922_scaffold53 1150 2570
y922_scaffold53	1287	SNP	-	T	A y922_scaffold53 1150 2570
y922_scaffold53	1322	SNP	-	C	T y922_scaffold53 1150 2570
y922_scaffold53	1323	SNP	-	A	G y922_scaffold53 1150 2570
y922_scaffold53	1332	SNP	-	A	G y922_scaffold53 1150 2570
y922_scaffold53	1335	SNP	-	G	T y922_scaffold53 1150 2570
y922_scaffold53	1341	SNP	-	A	C y922_scaffold53 1150 2570
y922_scaffold53	1350	SNP	-	C	A y922_scaffold53 1150 2570
y922_scaffold53	1354	SNP	-	A	G y922_scaffold53 1150 2570
y922_scaffold53	1360	SNP	-	A	G y922_scaffold53 1150 2570
y922_scaffold53	1361	SNP	-	A	C y922_scaffold53 1150 2570
y922_scaffold53	1365	SNP	-	T	A y922_scaffold53 1150 2570
y922_scaffold53	1371	SNP	-	G	A y922_scaffold53 1150 2570
y922_scaffold53	1378	SNP	-	A	G y922_scaffold53 1150 2570
y922_scaffold53	1383	INDEL	2	AGT	A y922_scaffold53 1150 2570
y922_scaffold53	1386	INDEL	-2	A	ACC y922_scaffold53 1150 2570
y922_scaffold53	1389	SNP	-	C	T y922_scaffold53 1150 2570
y922_scaffold53	1391	SNP	-	C	G y922_scaffold53 1150 2570
y922_scaffold53	1398	SNP	-	C	A y922_scaffold53 1150 2570
y922_scaffold53	1404	SNP	-	G	C y922_scaffold53 1150 2570
y922_scaffold53	1407	SNP	-	C	T y922_scaffold53 1150 2570
y922_scaffold53	1409	INDEL	-9	T	TTGAAGTTCC y922_scaffold53 1150 2570
y922_scaffold54	1197	INDEL	-89	C	CTTCTGCTTCTGCTTCTGCTTCTGCTTCTGCTTCTGCTTCTGCTTCTGCTTCTGCTTCTGCTTCTGCTATGCTTCTGCTTCTGCTATGCT Not in gene
y922_scaffold56	4892	SNP	-	A	G Not in gene
y922_scaffold56	4896	SNP	-	A	G Not in gene
y922_scaffold56	4908	SNP	-	A	G Not in gene
y922_scaffold58	790	INDEL	1	AT	A Not in gene
y922_scaffold58	819	INDEL	1	CA	C Not in gene
y922_scaffold58	1641	SNP	-	C	T Not in gene
y922_scaffold58	1664	SNP	-	G	T Not in gene
y922_scaffold58	1672	SNP	-	C	A Not in gene
y922_scaffold58	1675	SNP	-	A	G Not in gene
y922_scaffold58	1680	SNP	-	C	T Not in gene
y922_scaffold58	1690	SNP	-	A	G Not in gene
y922_scaffold58	1692	INDEL	-2	G	GAC Not in gene
y922_scaffold58	1706	SNP	-	A	G Not in gene
y922_scaffold58	1710	INDEL	-1	T	TG Not in gene
y922_scaffold58	1735	SNP	-	G	A Not in gene
y922_scaffold58	1738	SNP	-	G	A Not in gene
y922_scaffold58	1747	INDEL	-1	T	TG Not in gene
y922_scaffold58	1775	SNP	-	C	T Not in gene
y922_scaffold58	1857	SNP	-	C	G Not in gene
y922_scaffold58	1866	SNP	-	G	A Not in gene
y922_scaffold58	1889	SNP	-	A	T Not in gene
y922_scaffold58	1913	SNP	-	C	T Not in gene
y922_scaffold58	1989	SNP	-	A	C Not in gene
y922_scaffold58	1992	SNP	-	T	C Not in gene
y922_scaffold58	1996	SNP	-	C	T Not in gene
y922_scaffold58	2003	SNP	-	C	T Not in gene
y922_scaffold58	2023	SNP	-	A	G Not in gene
y922_scaffold58	2024	SNP	-	C	T Not in gene
y922_scaffold58	2030	SNP	-	C	T Not in gene
y922_scaffold58	2066	SNP	-	C	T Not in gene
y922_scaffold58	2074	SNP	-	C	G Not in gene
y922_scaffold58	2169	SNP	-	G	A Not in gene
y922_scaffold58	2175	SNP	-	C	G Not in gene
y922_scaffold58	2212	SNP	-	T	G Not in gene
y922_scaffold58	2216	SNP	-	T	A Not in gene
y922_scaffold58	2242	SNP	-	G	T Not in gene
y922_scaffold58	2267	SNP	-	C	A Not in gene
y922_scaffold58	2273	SNP	-	A	G Not in gene
y922_scaffold58	2292	SNP	-	G	C Not in gene
y922_scaffold58	2297	SNP	-	C	T Not in gene
y922_scaffold58	2306	SNP	-	G	C Not in gene
y922_scaffold58	2333	SNP	-	C	A Not in gene
y922_scaffold58	2384	SNP	-	C	T Not in gene
y922_scaffold58	2426	SNP	-	A	G Not in gene
y922_scaffold58	2438	SNP	-	G	A Not in gene
y922_scaffold58	3770	SNP	-	A	G Not in gene
y922_scaffold58	3823	SNP	-	A	G Not in gene
y922_scaffold58	3838	SNP	-	C	T Not in gene
y922_scaffold58	3841	SNP	-	G	A Not in gene
y922_scaffold58	3842	SNP	-	C	T Not in gene
y922_scaffold58	3852	SNP	-	T	C Not in gene
y922_scaffold58	3872	SNP	-	C	T Not in gene
y922_scaffold58	3873	SNP	-	T	C Not in gene
y922_scaffold58	3898	SNP	-	C	A Not in gene
y922_scaffold58	3910	SNP	-	T	C Not in gene
y922_scaffold58	3950	INDEL	1	GT	G Not in gene
y922_scaffold58	3984	SNP	-	G	A Not in gene
y922_scaffold58	3990	SNP	-	A	G Not in gene
y922_scaffold58	4006	SNP	-	G	A Not in gene
y922_scaffold59	688	INDEL	-19	C	CCCCCCACCCCTCCACCCCA Not in gene
y922_scaffold60	495	INDEL	1	AT	A y922_scaffold60 29 778
y922_scaffold60	497	INDEL	2	CCT	C y922_scaffold60 29 778
y922_scaffold60	504	INDEL	3	CGAA	C y922_scaffold60 29 778
y922_scaffold61	1114	INDEL	-9	C	CTGGGTGAAG Not in gene
y922_scaffold62	1940	INDEL	1	AT	A Not in gene
y922_scaffold64	271	INDEL	14	AATATATTATAATAT	A Not in gene
y922_scaffold64	800	INDEL	1	GA	G Not in gene
y922_scaffold66	1233	INDEL	3	TATA	T Not in gene
y922_scaffold73	1313	INDEL	-16	T	TGAAATAATTAATTAAA Not in gene
y922_scaffold74	997	INDEL	2	GAT	G Not in gene
