# Supplementary material for: Assembly and Analysis of the Genome Sequence of the Yeast Brettanomyces naardenensis CBS 7540
Source: Microorganisms. 2019 Oct 26;7(11):489. doi: 10.3390/microorganisms7110489 (PMC6921048; doi:10.3390/microorganisms7110489)
Supplement: Supplementary file 1 [file microorganisms-07-00489-s001.zip › Supplementary_Materials/Table_S5.txt]

Table S5: List of genes in CBS 7540 with variants
24	y922_scaffold53	.	CDS	1150	2570	.	-	0	ID=DEKNAAC104779;Parent=DEKNAAT104359;Name=DEKNAAC104779
14	y922_scaffold48	.	CDS	21005	22513	.	-	0	ID=DEKNAAC104433;Parent=DEKNAAT104045;Name=DEKNAAC104433
12	y922_scaffold19	.	CDS	53	733	.	+	0	ID=DEKNAAC102160;Parent=DEKNAAT101969;Name=DEKNAAC102160
10	y922_scaffold3	.	CDS	7	2208	.	-	0	ID=DEKNAAC103651;Parent=DEKNAAT103341;Name=DEKNAAC103651
7	y922_scaffold3	.	CDS	2332	2776	.	-	2	ID=DEKNAAC103650;Parent=DEKNAAT103341;Name=DEKNAAC103650
6	y922_scaffold41	.	CDS	35	2377	.	+	0	ID=DEKNAAC104330;Parent=DEKNAAT103949;Name=DEKNAAC104330
5	y922_scaffold7	.	CDS	271929	275240	.	+	0	ID=DEKNAAC105125;Parent=DEKNAAT104670;Name=DEKNAAC105125
4	y922_scaffold9	.	CDS	320141	320904	.	-	1	ID=DEKNAAC105680;Parent=DEKNAAT105174;Name=DEKNAAC105680
3	y922_scaffold60	.	CDS	29	778	.	+	0	ID=DEKNAAC105074;Parent=DEKNAAT104626;Name=DEKNAAC105074
3	y922_scaffold3	.	CDS	401821	403014	.	+	0	ID=DEKNAAC103725;Parent=DEKNAAT103410;Name=DEKNAAC103725
3	y922_scaffold1	.	CDS	231642	233459	.	-	0	ID=DEKNAAC100895;Parent=DEKNAAT100813;Name=DEKNAAC100895
3	y922_scaffold15	.	CDS	84211	85305	.	+	0	ID=DEKNAAC101655;Parent=DEKNAAT101499;Name=DEKNAAC101655
2	y922_scaffold43	.	CDS	17985	19259	.	-	0	ID=DEKNAAC104368;Parent=DEKNAAT103982;Name=DEKNAAC104368
2	y922_scaffold3	.	CDS	215133	215591	.	-	0	ID=DEKNAAC103498;Parent=DEKNAAT103197;Name=DEKNAAC103498
2	y922_scaffold26	.	CDS	82398	83555	.	-	1	ID=DEKNAAC103184;Parent=DEKNAAT102911;Name=DEKNAAC103184
2	y922_scaffold23	.	CDS	75479	76915	.	-	0	ID=DEKNAAC103037;Parent=DEKNAAT102779;Name=DEKNAAC103037
2	y922_scaffold1	.	CDS	189063	189686	.	-	0	ID=DEKNAAC100910;Parent=DEKNAAT100824;Name=DEKNAAC100910
2	y922_scaffold1	.	CDS	187835	189049	.	-	0	ID=DEKNAAC100911;Parent=DEKNAAT100824;Name=DEKNAAC100911
2	y922_scaffold17	.	CDS	8315	9826	.	-	0	ID=DEKNAAC101946;Parent=DEKNAAT101771;Name=DEKNAAC101946
1	y922_scaffold9	.	CDS	26343	28466	.	+	0	ID=DEKNAAC105602;Parent=DEKNAAT105104;Name=DEKNAAC105602
1	y922_scaffold9	.	CDS	102273	104381	.	-	0	ID=DEKNAAC105661;Parent=DEKNAAT105158;Name=DEKNAAC105661
1	y922_scaffold6	.	CDS	85138	88347	.	-	0	ID=DEKNAAC105011;Parent=DEKNAAT104568;Name=DEKNAAC105011
1	y922_scaffold5	.	CDS	43488	46700	.	-	0	ID=DEKNAAC104475;Parent=DEKNAAT104086;Name=DEKNAAC104475
1	y922_scaffold43	.	CDS	25408	26205	.	-	0	ID=DEKNAAC104366;Parent=DEKNAAT103981;Name=DEKNAAC104366
1	y922_scaffold42	.	CDS	23309	23719	.	+	0	ID=DEKNAAC104340;Parent=DEKNAAT103958;Name=DEKNAAC104340
1	y922_scaffold42	.	CDS	19732	21006	.	-	0	ID=DEKNAAC104351;Parent=DEKNAAT103968;Name=DEKNAAC104351
1	y922_scaffold35	.	CDS	9638	10142	.	+	0	ID=DEKNAAC103897;Parent=DEKNAAT103558;Name=DEKNAAC103897
1	y922_scaffold35	.	CDS	10236	11635	.	+	1	ID=DEKNAAC103898;Parent=DEKNAAT103558;Name=DEKNAAC103898
1	y922_scaffold33	.	CDS	1995	2628	.	+	2	ID=DEKNAAC103840;Parent=DEKNAAT103513;Name=DEKNAAC103840
1	y922_scaffold31	.	CDS	19753	20838	.	+	0	ID=DEKNAAC103769;Parent=DEKNAAT103451;Name=DEKNAAC103769
1	y922_scaffold30	.	CDS	64643	66232	.	-	0	ID=DEKNAAC103758;Parent=DEKNAAT103440;Name=DEKNAAC103758
1	y922_scaffold2	.	CDS	969330	970097	.	-	0	ID=DEKNAAC102321;Parent=DEKNAAT102119;Name=DEKNAAC102321
1	y922_scaffold2	.	CDS	853535	857953	.	+	0	ID=DEKNAAC102426;Parent=DEKNAAT102221;Name=DEKNAAC102426
1	y922_scaffold2	.	CDS	577201	579483	.	-	0	ID=DEKNAAC102325;Parent=DEKNAAT102122;Name=DEKNAAC102325
1	y922_scaffold28	.	CDS	53440	54924	.	-	0	ID=DEKNAAC103271;Parent=DEKNAAT102992;Name=DEKNAAC103271
1	y922_scaffold26	.	CDS	84021	84566	.	-	0	ID=DEKNAAC103182;Parent=DEKNAAT102911;Name=DEKNAAC103182
1	y922_scaffold26	.	CDS	83612	83957	.	-	0	ID=DEKNAAC103183;Parent=DEKNAAT102911;Name=DEKNAAC103183
1	y922_scaffold1	.	CDS	491963	494305	.	+	0	ID=DEKNAAC100674;Parent=DEKNAAT100614;Name=DEKNAAC100674
1	y922_scaffold1	.	CDS	291455	292399	.	-	0	ID=DEKNAAC100707;Parent=DEKNAAT100643;Name=DEKNAAC100707
1	y922_scaffold1	.	CDS	149255	150106	.	+	0	ID=DEKNAAC100846;Parent=DEKNAAT100770;Name=DEKNAAC100846
1	y922_scaffold17	.	CDS	116766	118109	.	+	0	ID=DEKNAAC102024;Parent=DEKNAAT101844;Name=DEKNAAC102024
1	y922_scaffold16	.	CDS	126192	127904	.	-	0	ID=DEKNAAC101813;Parent=DEKNAAT101652;Name=DEKNAAC101813
1	y922_scaffold15	.	CDS	130569	132440	.	-	0	ID=DEKNAAC101783;Parent=DEKNAAT101623;Name=DEKNAAC101783
1	y922_scaffold14	.	CDS	890	1684	.	-	0	ID=DEKNAAC101549;Parent=DEKNAAT101400;Name=DEKNAAC101549
1	y922_scaffold14	.	CDS	172241	174658	.	+	0	ID=DEKNAAC101601;Parent=DEKNAAT101448;Name=DEKNAAC101601
1	y922_scaffold11	.	CDS	237138	238325	.	-	0	ID=DEKNAAC101087;Parent=DEKNAAT100982;Name=DEKNAAC101087
1	y922_scaffold11	.	CDS	103683	105737	.	+	0	ID=DEKNAAC101126;Parent=DEKNAAT101018;Name=DEKNAAC101126
1	y922_scaffold10	.	CDS	324346	327264	.	+	0	ID=DEKNAAC100916;Parent=DEKNAAT100829;Name=DEKNAAC100916
1	y922_scaffold10	.	CDS	213933	215321	.	+	0	ID=DEKNAAC101015;Parent=DEKNAAT100919;Name=DEKNAAC101015
